# Supplementary material for: Implications of zonal architecture on differential gene expression profiling and altered pathway expressions in mandibular condylar cartilage
Source: Sci Rep. 2021 Aug 19;11:16915. doi: 10.1038/s41598-021-96071-7 (PMC8376865; doi:10.1038/s41598-021-96071-7)
Supplement: Supplementary file 5 — Supplementary Information 5. [file 41598_2021_96071_MOESM5_ESM.xlsx]

## Sheet: Supplementary Table 1 
Supplementary Table 1: List of transcripts loaded for IPA generated by performing fold change (FC) analysis of a minimum log2 value of 1.4 in at least one of the 10 pairwise comparisons
Output: 4634 transcripts were differentially expressed at -1.4 ≥ log2 FC ≥ 1.4
Probe Set ID	FC ([FMAA_(Rat230_2).CEL] vs [CMAA_(Rat230_2).CEL])	Log FC ([FMAA_(Rat230_2).CEL] vs [CMAA_(Rat230_2).CEL])	FC ([PMAA_(Rat230_2).CEL] vs [CMAA_(Rat230_2).CEL])	Log FC ([PMAA_(Rat230_2).CEL] vs [CMAA_(Rat230_2).CEL])	FC ([MMAA_(Rat230_2).CEL] vs [CMAA_(Rat230_2).CEL])	Log FC ([MMAA_(Rat230_2).CEL] vs [CMAA_(Rat230_2).CEL])	FC ([HMAA_(Rat230_2).CEL] vs [CMAA_(Rat230_2).CEL])	Log FC ([HMAA_(Rat230_2).CEL] vs [CMAA_(Rat230_2).CEL])	FC ([FMAA_(Rat230_2).CEL] vs [PMAA_(Rat230_2).CEL])	Log FC ([FMAA_(Rat230_2).CEL] vs [PMAA_(Rat230_2).CEL])	FC ([FMAA_(Rat230_2).CEL] vs [MMAA_(Rat230_2).CEL])	Log FC ([FMAA_(Rat230_2).CEL] vs [MMAA_(Rat230_2).CEL])	FC ([FMAA_(Rat230_2).CEL] vs [HMAA_(Rat230_2).CEL])	Log FC ([FMAA_(Rat230_2).CEL] vs [HMAA_(Rat230_2).CEL])	FC ([PMAA_(Rat230_2).CEL] vs [MMAA_(Rat230_2).CEL])	Log FC ([PMAA_(Rat230_2).CEL] vs [MMAA_(Rat230_2).CEL])	FC ([PMAA_(Rat230_2).CEL] vs [HMAA_(Rat230_2).CEL])	Log FC ([PMAA_(Rat230_2).CEL] vs [HMAA_(Rat230_2).CEL])	FC ([MMAA_(Rat230_2).CEL] vs [HMAA_(Rat230_2).CEL])	Log FC ([MMAA_(Rat230_2).CEL] vs [HMAA_(Rat230_2).CEL])	Entrez Gene	Gene Title	Gene Symbol	Entrez Gene	Gene Ontology Biological Process	Gene Ontology Cellular Component	Gene Ontology Molecular Function	Pathway
1379117_at	-2.97601	-1.57338	-1.59997	-0.678041	-4.24897	-2.08711	1.28364	0.360244	-1.86005	-0.895339	1.42774	0.513733	-3.82014	-1.93362	2.65566	1.40907	-2.05378	-1.03828	-5.45416	-2.44736
1378249_x_at	-2.42464	-1.27777	1.63748	0.711478	-1.11748	-0.160253	4.73293	2.24273	-3.97031	-1.98925	-2.16974	-1.11752	-11.4757	-3.52051	1.82986	0.871731	-2.89037	-1.53125	-5.28897	-2.40299
1374334_at	6.06309	2.60005	14.5559	3.86353	4.81879	2.26867	23.4498	4.5515	-2.40074	-1.26348	1.25822	0.331383	-3.86762	-1.95145	3.02065	1.59486	-1.61101	-0.687969	-4.86632	-2.28283	314487///366772	immunoglobulin heavy chain, alpha /// similar to immunoglobulin heavy chain	Igha /// LOC366772	314487///366772
1383010_at	1.59364	0.672327	1.35313	0.436303	3.24116	1.69651	12.0232	3.58774	1.17774	0.236025	-2.03381	-1.02418	-7.54445	-2.91542	-2.3953	-1.26021	-8.88543	-3.15144	-3.70952	-1.89123
1393978_at	1.07036	0.0980916	-1.06914	-0.096457	1.43865	0.524718	5.20501	2.3799	1.14437	0.194549	-1.34409	-0.426626	-4.86288	-2.28181	-1.53813	-0.621175	-5.56491	-2.47636	-3.61798	-1.85518	498087	stefin A2-like 3	Stfa2l3	498087		0005622 // intracellular // inferred from electronic annotation	0004869 // cysteine-type endopeptidase inhibitor activity // inferred from electronic annotation
1395216_at	-1.25266	-0.324999	1.10118	0.139051	-1	0	3.54397	1.82537	-1.37941	-0.464051	-1.25266	-0.324999	-4.43941	-2.15037	1.10118	0.139051	-3.21834	-1.68632	-3.54397	-1.82537
1375707_at	-1.55427	-0.636241	1.67586	0.744898	-1	0	3.51297	1.81269	-2.60474	-1.38114	-1.55427	-0.636241	-5.46011	-2.44893	1.67586	0.744898	-2.09622	-1.06779	-3.51297	-1.81269
1377308_a_at	-1.65582	-0.727546	-2.33922	-1.22603	-7.66045	-2.93743	-2.27816	-1.18787	1.41273	0.498482	4.62638	2.20988	1.37585	0.460326	3.27479	1.7114	-1.0268	-0.0381565	-3.36255	-1.74956
1392155_at	-1.11302	-0.154477	1.40804	0.493685	-1	0	3.3523	1.74515	-1.56717	-0.648161	-1.11302	-0.154477	-3.73117	-1.89963	1.40804	0.493685	-2.38083	-1.25147	-3.3523	-1.74515
1370924_at	1.51256	0.59699	1.15311	0.205525	1.59357	0.672261	5.33871	2.41649	1.31172	0.391465	-1.05356	-0.0752716	-3.52959	-1.8195	-1.38198	-0.466736	-4.62985	-2.21097	-3.35016	-1.74423	24820	T-cell receptor beta chain	Tcrb	24820	0006968 // cellular defense response // inferred from expression pattern
1396559_at	-1.05732	-0.0804052	1.21139	0.276669	1.34453	0.427104	4.50014	2.16997	-1.28083	-0.357074	-1.42159	-0.507509	-4.75807	-2.25038	-1.1099	-0.150434	-3.71484	-1.8933	-3.347	-1.74287
1377457_a_at	-12.2917	-3.61961	-13.5871	-3.76417	-14.098	-3.81742	-4.3908	-2.13449	1.10539	0.144551	1.14695	0.197801	-2.79942	-1.48513	1.0376	0.0532494	-3.09444	-1.62968	-3.21079	-1.68293	300652	sortilin-related receptor, LDLR class A repeats-containing	Sorl1	300652	0008283 // cell proliferation // inferred from expression pattern /// 0016477 // cell migration // inferred from mutant phenotype	0005771 // multivesicular body // inferred from direct assay /// 0016020 // membrane // inferred from electronic annotation /// 0016021 // integral to membrane // inferred from electronic annotation /// 0043025 // neuronal cell body // inferred from direct assay	0030169 // low-density lipoprotein binding // not recorded
1371260_at	1.21437	0.28021	1.56523	0.646378	1.56523	0.646378	4.93101	2.30188	-1.28892	-0.366168	-1.28892	-0.366168	-4.06054	-2.02167	-1	0	-3.15033	-1.6555	-3.15033	-1.6555	29266	mast cell protease 2	Mcpt2	29266	0006508 // proteolysis // inferred from electronic annotation	0005622 // intracellular // not recorded	0003824 // catalytic activity // inferred from electronic annotation /// 0004252 // serine-type endopeptidase activity // inferred from electronic annotation /// 0008233 // peptidase activity // inferred from electronic annotation /// 0008236 // serine-type peptidase activity // inferred from electronic annotation /// 0016787 // hydrolase activity // inferred from electronic annotation
1368501_s_at	1.96498	0.974518	1.23114	0.29999	1.44693	0.532992	4.21669	2.07611	1.59608	0.674529	1.35804	0.441526	-2.14591	-1.10159	-1.17528	-0.233002	-3.42504	-1.77612	-2.91424	-1.54312	29269///408240///54269///54272	mast cell protease 10 /// mast cell protease 8 /// mast cell protease 8-like 2 /// mast cell protease 9	Mcpt10 /// Mcpt8 /// Mcpt8l2 /// Mcpt9	29269///408240///54269///54272	0006508 // proteolysis // inferred from electronic annotation	0005576 // extracellular region // inferred from electronic annotation	0003824 // catalytic activity // inferred from electronic annotation /// 0004252 // serine-type endopeptidase activity // inferred from electronic annotation /// 0008233 // peptidase activity // inferred from electronic annotation /// 0008236 // serine-type peptidase activity // inferred from electronic annotation /// 0016787 // hydrolase activity // inferred from electronic annotation
1380454_at	-1.24015	-0.310516	-1.07813	-0.108536	1.20501	0.269049	3.43342	1.77965	-1.15028	-0.201981	-1.4944	-0.579565	-4.25796	-2.09016	-1.29916	-0.377584	-3.70169	-1.88818	-2.84928	-1.5106
1392269_at	1.86956	0.902699	1.70179	0.767054	1.52347	0.607357	4.31345	2.10884	1.09858	0.135645	1.22718	0.295342	-2.3072	-1.20614	1.11705	0.159697	-2.53465	-1.34179	-2.83134	-1.50148	363067	SIN3 homolog A, transcription regulator (yeast)	Sin3a	363067	0000122 // negative regulation of transcription from RNA polymerase II promoter // not recorded /// 0001701 // in utero embryonic development // not recorded /// 0006260 // DNA replication // not recorded /// 0006355 // regulation of transcription, DNA-dependent // inferred from electronic annotation /// 0006355 // regulation of transcription, DNA-dependent // not recorded /// 0007568 // aging //…	0000776 // kinetochore // not recorded /// 0000785 // chromatin // inferred from direct assay /// 0005634 // nucleus // inferred from electronic annotation /// 0005634 // nucleus // not recorded /// 0016580 // Sin3 complex // not recorded /// 0043234 // protein complex // inferred from direct assay	0003677 // DNA binding // not recorded /// 0003682 // chromatin binding // not recorded /// 0003700 // sequence-specific DNA binding transcription factor activity // not recorded /// 0003714 // transcription corepressor activity // not recorded /// 0005515 // protein binding // inferred from physical interaction /// 0005515 // protein binding // not recorded /// 0008134 // transcription factor bi…
1383517_at	1.14177	0.191275	2.23848	1.16252	1.50367	0.588489	4.25546	2.08932	-1.96053	-0.971244	-1.31696	-0.397214	-3.72707	-1.89804	1.48868	0.57403	-1.90105	-0.926796	-2.83005	-1.50083
1396424_at	1.07905	0.109764	2.20026	1.13767	1.40139	0.486856	3.82382	1.93501	-2.03907	-1.02791	-1.29872	-0.377092	-3.54369	-1.82525	1.57006	0.650817	-1.7379	-0.797341	-2.72859	-1.44816
1395697_at	1.98167	0.986719	1.95281	0.965555	1.98167	0.986719	5.28231	2.40117	1.01478	0.0211639	-1	0	-2.66558	-1.41445	-1.01478	-0.0211639	-2.70498	-1.43562	-2.66558	-1.41445	312299	enhancer of zeste homolog 2 (Drosophila)	Ezh2	312299	0016571 // histone methylation // not recorded /// 0016571 // histone methylation // inferred from electronic annotation /// 0048387 // negative regulation of retinoic acid receptor signaling pathway // not recorded /// 0051154 // negative regulation of striated muscle cell differentiation // not recorded /// 0051154 // negative regulation of striated muscle cell differentiation // inferred from …	0005634 // nucleus // not recorded /// 0005634 // nucleus // inferred from electronic annotation /// 0035098 // ESC/E(Z) complex // not recorded /// 0035098 // ESC/E(Z) complex // inferred from electronic annotation /// 0045120 // pronucleus // not recorded /// 0045120 // pronucleus // inferred from electronic annotation	0003677 // DNA binding // inferred from electronic annotation /// 0003682 // chromatin binding // not recorded /// 0003682 // chromatin binding // inferred from electronic annotation /// 0005515 // protein binding // not recorded /// 0005515 // protein binding // inferred from electronic annotation /// 0016564 // transcription repressor activity // not recorded /// 0042054 // histone methyltransf…
1389990_at	1.70166	0.766942	1.45065	0.536697	2.67211	1.41798	7.08512	2.82479	1.17303	0.230245	-1.5703	-0.651038	-4.16365	-2.05785	-1.84201	-0.881283	-4.88411	-2.2881	-2.65151	-1.40681
1372374_at	-1.80877	-0.855009	-1.6862	-0.753777	3.30757	1.72577	8.73959	3.12757	-1.07269	-0.101232	-5.98263	-2.58078	-15.8079	-3.98258	-5.57723	-2.47955	-14.7367	-3.88134	-2.6423	-1.40179	310218	carbonic anhydrase 1	Car1	310218	0006730 // one-carbon metabolic process // inferred from electronic annotation	0005737 // cytoplasm // inferred from electronic annotation	0004089 // carbonate dehydratase activity // inferred from electronic annotation /// 0008270 // zinc ion binding // inferred from electronic annotation /// 0016829 // lyase activity // inferred from electronic annotation /// 0046872 // metal ion binding // inferred from electronic annotation
1379497_at	-1	0	-1.11449	-0.156382	-1.01374	-0.0196948	2.55843	1.35526	1.11449	0.156382	1.01374	0.0196948	-2.55843	-1.35526	-1.09938	-0.136687	-2.85134	-1.51164	-2.5936	-1.37496
1373458_at	-1.23259	-0.301692	-1.20548	-0.269611	1.91457	0.937023	4.93291	2.30244	-1.02249	-0.0320807	-2.35988	-1.23871	-6.08025	-2.60413	-2.30799	-1.20663	-5.94654	-2.57205	-2.57651	-1.36542	501624	brain expressed gene 4	Bex4	501624		0005634 // nucleus // inferred from direct assay /// 0005634 // nucleus // inferred from electronic annotation /// 0005737 // cytoplasm // inferred from direct assay /// 0005737 // cytoplasm // inferred from electronic annotation
1370517_at	-5.23613	-2.3885	-5.23613	-2.3885	-12.3903	-3.63114	-4.83704	-2.27412	-1	0	2.36631	1.24264	-1.08251	-0.114378	2.36631	1.24264	-1.08251	-0.114378	-2.56156	-1.35702	266777	neuronal pentraxin 1	Nptx1	266777		0030133 // transport vesicle // inferred from electronic annotation /// 0031410 // cytoplasmic vesicle // inferred from electronic annotation	0046872 // metal ion binding // inferred from electronic annotation	GPCRDB_Class_A_Rhodopsin-like // GenMAPP /// Peptide_GPCRs // GenMAPP
1383913_at	-1.00071	-0.00102091	1.15746	0.210962	1.15746	0.210962	2.9615	1.56633	-1.15828	-0.211983	-1.15828	-0.211983	-2.9636	-1.56735	-1	0	-2.55862	-1.35537	-2.55862	-1.35537
1383163_at	3.16473	1.66208	3.49692	1.80608	6.01975	2.5897	15.3034	3.93578	-1.10497	-0.144001	-1.90214	-0.927622	-4.8356	-2.27369	-1.72145	-0.783621	-4.37624	-2.12969	-2.54219	-1.34607	360922	immunoglobulin joining chain	Igj	360922
1381529_at	-1.44607	-0.53214	-1	0	-1	0	2.53258	1.34061	-1.44607	-0.53214	-1.44607	-0.53214	-3.6623	-1.87275	-1	0	-2.53258	-1.34061	-2.53258	-1.34061
1395264_at	1.8531	0.889937	3.34847	1.7435	1.79719	0.84574	4.5267	2.17846	-1.80696	-0.853563	1.03111	0.0441976	-2.44277	-1.28852	1.86317	0.89776	-1.35187	-0.434958	-2.51877	-1.33272	295602	RAP1 interacting factor homolog (yeast)	Rif1	295602	0019827 // stem cell maintenance // not recorded	0000781 // chromosome, telomeric region // not recorded /// 0001939 // female pronucleus // not recorded /// 0001940 // male pronucleus // not recorded /// 0005634 // nucleus // not recorded	0005488 // binding // inferred from electronic annotation /// 0005515 // protein binding // not recorded
1387173_at	-1.13068	-0.177185	-1.00856	-0.0122967	1.05083	0.0715256	2.55472	1.35316	-1.12108	-0.164888	-1.18814	-0.24871	-2.88855	-1.53035	-1.05982	-0.0838223	-2.57658	-1.36546	-2.43115	-1.28164	25627	chymase 1, mast cell	Cma1	25627	0006508 // proteolysis // inferred from mutant phenotype /// 0006508 // proteolysis // inferred from electronic annotation /// 0050720 // interleukin-1 beta biosynthetic process // not recorded	0005576 // extracellular region // inferred from electronic annotation /// 0005622 // intracellular // not recorded /// 0031012 // extracellular matrix // not recorded	0003824 // catalytic activity // inferred from electronic annotation /// 0004252 // serine-type endopeptidase activity // inferred from mutant phenotype /// 0004252 // serine-type endopeptidase activity // not recorded /// 0004252 // serine-type endopeptidase activity // inferred from electronic annotation /// 0008233 // peptidase activity // inferred from electronic annotation /// 0008236 // ser…
1391613_at	1.43472	0.520772	1.78378	0.834939	1.87776	0.909013	4.47389	2.16153	-1.24329	-0.314167	-1.3088	-0.388241	-3.1183	-1.64076	-1.05269	-0.0740738	-2.5081	-1.32659	-2.38257	-1.25252	304786	ELK4, member of ETS oncogene family	Elk4	304786	0006355 // regulation of transcription, DNA-dependent // inferred from electronic annotation	0005634 // nucleus // inferred from electronic annotation	0003677 // DNA binding // inferred from electronic annotation /// 0003700 // sequence-specific DNA binding transcription factor activity // inferred from electronic annotation /// 0043565 // sequence-specific DNA binding // inferred from electronic annotation
1384770_at	6.22294	2.6376	7.21237	2.85047	2.20983	1.14394	5.2634	2.396	-1.159	-0.212875	2.81603	1.49366	1.1823	0.241601	3.26376	1.70654	1.37029	0.454476	-2.38181	-1.25206
1372980_at	-1.2867	-0.363678	-1.1101	-0.150684	1.6782	0.746916	3.99507	1.99822	-1.15909	-0.212994	-2.15935	-1.11059	-5.14047	-2.3619	-1.86296	-0.8976	-4.43491	-2.14891	-2.38057	-1.25131	500065	tetraspanin 33	Tspan33	500065		0016020 // membrane // inferred from electronic annotation /// 0016021 // integral to membrane // inferred from electronic annotation
1385868_at	-1.51485	-0.599171	-1.05729	-0.0803647	-1	0	2.36247	1.2403	-1.43277	-0.518806	-1.51485	-0.599171	-3.57878	-1.83947	-1.05729	-0.0803647	-2.4978	-1.32066	-2.36247	-1.2403
1369633_at	-1.32458	-0.405534	-1.99904	-0.999306	1.25082	0.322871	2.95316	1.56226	1.50919	0.593772	-1.65681	-0.728405	-3.91169	-1.96779	-2.50043	-1.32218	-5.90347	-2.56156	-2.36098	-1.23939	24772	chemokine (C-X-C motif) ligand 12 (stromal cell-derived factor 1)	Cxcl12	24772	0001569 // patterning of blood vessels // inferred from electronic annotation /// 0001569 // patterning of blood vessels // not recorded /// 0001666 // response to hypoxia // inferred from expression pattern /// 0001667 // ameboidal cell migration // inferred from electronic annotation /// 0001667 // ameboidal cell migration // not recorded /// 0001764 // neuron migration // inferred from direct …	0005576 // extracellular region // inferred from electronic annotation /// 0005615 // extracellular space // inferred from direct assay /// 0005615 // extracellular space // inferred from electronic annotation /// 0005886 // plasma membrane // inferred from direct assay	0005125 // cytokine activity // inferred from electronic annotation /// 0008009 // chemokine activity // inferred from electronic annotation /// 0008009 // chemokine activity // not recorded /// 0008009 // chemokine activity // traceable author statement
1378301_at	1.07212	0.10046	1.20097	0.264204	1.44988	0.535936	3.4219	1.7748	-1.12019	-0.163744	-1.35236	-0.435476	-3.19173	-1.67434	-1.20726	-0.271732	-2.84927	-1.51059	-2.36012	-1.23886
1392117_at	3.097	1.63087	3.69264	1.88465	6.00576	2.58635	14.1709	3.82485	-1.19233	-0.253782	-1.93922	-0.955474	-4.57567	-2.19398	-1.62641	-0.701692	-3.83759	-1.9402	-2.35955	-1.23851
1395218_at	2.09518	1.06708	1.92195	0.942568	2.07794	1.05515	4.88382	2.28801	1.09014	0.124509	1.0083	0.0119233	-2.33097	-1.22093	-1.08116	-0.112586	-2.54108	-1.34544	-2.35032	-1.23286
1375259_at	3.11891	1.64104	4.91957	2.29853	4.0639	2.02286	9.51291	3.24989	-1.57734	-0.65749	-1.30299	-0.381822	-3.05008	-1.60885	1.21055	0.275668	-1.93369	-0.951356	-2.34084	-1.22702	361845	eukaryotic translation initiation factor 4E binding protein 2	Eif4ebp2	361845	0008286 // insulin receptor signaling pathway // inferred from electronic annotation /// 0008286 // insulin receptor signaling pathway // not recorded /// 0019933 // cAMP-mediated signaling // inferred from electronic annotation /// 0019933 // cAMP-mediated signaling // not recorded /// 0045947 // negative regulation of translational initiation // inferred from electronic annotation		0003743 // translation initiation factor activity // inferred from electronic annotation /// 0005515 // protein binding // inferred from electronic annotation /// 0005515 // protein binding // not recorded /// 0008190 // eukaryotic initiation factor 4E binding // inferred from electronic annotation
1382939_at	4.27648	2.09642	3.37114	1.75324	1.9366	0.953527	4.49441	2.16813	1.26856	0.343186	2.20824	1.1429	-1.05096	-0.0717106	1.74075	0.799709	-1.3332	-0.414897	-2.32077	-1.21461	304862	translocated promoter region	Tpr	304862	0006412 // translation // inferred from electronic annotation /// 0006434 // seryl-tRNA aminoacylation // inferred from electronic annotation /// 0006606 // protein import into nucleus // inferred from electronic annotation /// 0007094 // mitotic cell cycle spindle assembly checkpoint // not recorded	0000776 // kinetochore // not recorded /// 0005635 // nuclear envelope // not recorded /// 0005643 // nuclear pore // inferred from electronic annotation /// 0005643 // nuclear pore // not recorded /// 0005654 // nucleoplasm // not recorded /// 0005737 // cytoplasm // inferred from electronic annotation	0000166 // nucleotide binding // inferred from electronic annotation /// 0004828 // serine-tRNA ligase activity // inferred from electronic annotation /// 0005515 // protein binding // not recorded /// 0005524 // ATP binding // inferred from electronic annotation
1396717_at	-1.10006	-0.137586	-1.14712	-0.19802	1.14203	0.191605	2.63178	1.39604	1.04278	0.0604339	-1.25631	-0.329191	-2.89512	-1.53362	-1.31005	-0.389625	-3.01897	-1.59406	-2.30447	-1.20443
1382033_at	-1.43177	-0.517803	-1.53738	-0.620473	2.73525	1.45167	6.29178	2.65347	1.07376	0.10267	-3.91625	-1.96947	-9.0084	-3.17127	-4.20511	-2.07214	-9.67285	-3.27394	-2.30026	-1.2018	304666	Kruppel-like factor 1 (erythroid)	Klf1	304666	0001701 // in utero embryonic development // inferred from electronic annotation /// 0001701 // in utero embryonic development // not recorded /// 0001889 // liver development // inferred from electronic annotation /// 0001889 // liver development // not recorded /// 0006338 // chromatin remodeling // inferred from electronic annotation /// 0006338 // chromatin remodeling // not recorded /// 0035…	0005622 // intracellular // inferred from electronic annotation	0003676 // nucleic acid binding // inferred from electronic annotation /// 0008270 // zinc ion binding // inferred from electronic annotation
1367958_at	2.13967	1.09739	1.23557	0.305171	2.06779	1.04809	4.75403	2.24915	1.73173	0.792217	1.03476	0.0493016	-2.22185	-1.15176	-1.67355	-0.742915	-3.84766	-1.94398	-2.29909	-1.20107	79249	abl-interactor 1	Abi1	79249	0001756 // somitogenesis // not recorded /// 0001756 // somitogenesis // inferred from electronic annotation /// 0006928 // cellular component movement // not recorded /// 0009987 // cellular process // not recorded /// 0009987 // cellular process // inferred from electronic annotation /// 0018108 // peptidyl-tyrosine phosphorylation // not recorded /// 0042327 // positive regulation of phosphory…	0005622 // intracellular // not recorded /// 0005634 // nucleus // inferred from electronic annotation /// 0005737 // cytoplasm // inferred from electronic annotation /// 0005856 // cytoskeleton // inferred from electronic annotation /// 0019717 // synaptosome // inferred from electronic annotation /// 0030027 // lamellipodium // inferred from electronic annotation /// 0030027 // lamellipodium //…	0005515 // protein binding // not recorded /// 0005515 // protein binding // inferred from electronic annotation /// 0030296 // protein tyrosine kinase activator activity // not recorded /// 0030296 // protein tyrosine kinase activator activity // inferred from electronic annotation
1382167_at	1.51954	0.603633	1.03835	0.0542998	2.29054	1.19569	5.25757	2.3944	1.46341	0.549333	-1.50739	-0.592053	-3.45998	-1.79076	-2.20593	-1.14139	-5.06337	-2.3401	-2.29534	-1.19871	500449	signaling threshold regulating transmembrane adaptor 1	Sit1	500449	0050863 // regulation of T cell activation // inferred from electronic annotation /// 0050863 // regulation of T cell activation // not recorded	0005886 // plasma membrane // inferred from electronic annotation /// 0005886 // plasma membrane // not recorded /// 0016020 // membrane // inferred from electronic annotation /// 0016021 // integral to membrane // inferred from electronic annotation	0005515 // protein binding // inferred from electronic annotation /// 0005515 // protein binding // not recorded /// 0019900 // kinase binding // inferred from electronic annotation /// 0019900 // kinase binding // not recorded
1381958_at	2.79108	1.48083	3.7924	1.92311	2.37115	1.24559	5.41151	2.43603	-1.35876	-0.442286	1.1771	0.235237	-1.93885	-0.955204	1.59939	0.677522	-1.42693	-0.512919	-2.28222	-1.19044	315969	topoisomerase (DNA) II binding protein 1	Topbp1	315969	0006974 // response to DNA damage stimulus // not recorded /// 0010212 // response to ionizing radiation // not recorded	0000794 // condensed nuclear chromosome // not recorded /// 0001673 // male germ cell nucleus // not recorded /// 0005622 // intracellular // inferred from electronic annotation /// 0016605 // PML body // not recorded	0005515 // protein binding // not recorded
1373333_at	-8.68467	-3.11847	-9.87591	-3.30391	-30.7573	-4.94286	-13.5071	-3.75565	1.13717	0.185443	3.54157	1.82439	1.55529	0.637179	3.11438	1.63895	1.36769	0.451736	-2.27712	-1.18721	317409	similar to Microsomal signal peptidase 23 kDa subunit (SPase 22 kDa subunit) (SPC22/23)	MGC109340	317409	0006465 // signal peptide processing // inferred from electronic annotation	0005783 // endoplasmic reticulum // inferred from electronic annotation /// 0005787 // signal peptidase complex // inferred from electronic annotation /// 0005789 // endoplasmic reticulum membrane // inferred from electronic annotation /// 0005792 // microsome // inferred from electronic annotation /// 0016020 // membrane // inferred from electronic annotation /// 0016021 // integral to membrane …	0008233 // peptidase activity // inferred from electronic annotation /// 0016787 // hydrolase activity // inferred from electronic annotation
1391878_at	1.96692	0.975937	1.96692	0.975937	5.01853	2.32726	11.4176	3.51319	-1	0	-2.55147	-1.35133	-5.80484	-2.53726	-2.55147	-1.35133	-5.80484	-2.53726	-2.2751	-1.18593	498982	similar to Myb proto-oncogene protein (C-myb) (predicted)	RGD1560020_predicted	498982
1394786_at	-3.93055	-1.97473	-3.89268	-1.96076	-4.38928	-2.13398	-1.94732	-0.961491	-1.00973	-0.0139675	1.11671	0.159253	-2.01844	-1.01324	1.12757	0.173221	-1.99899	-0.999271	-2.25401	-1.17249	300652	sortilin-related receptor, LDLR class A repeats-containing	Sorl1	300652	0008283 // cell proliferation // inferred from expression pattern /// 0016477 // cell migration // inferred from mutant phenotype	0005771 // multivesicular body // inferred from direct assay /// 0016020 // membrane // inferred from electronic annotation /// 0016021 // integral to membrane // inferred from electronic annotation /// 0043025 // neuronal cell body // inferred from direct assay	0030169 // low-density lipoprotein binding // not recorded
1387656_at	-1.4218	-0.507714	-1.38474	-0.469612	3.62677	1.85869	8.14307	3.02557	-1.02676	-0.0381022	-5.15653	-2.3664	-11.5778	-3.53329	-5.02213	-2.3283	-11.276	-3.49519	-2.24527	-1.16689	24779	solute carrier family 4 (anion exchanger), member 1	Slc4a1	24779	0006810 // transport // inferred from electronic annotation /// 0006811 // ion transport // inferred from electronic annotation /// 0006820 // anion transport // not recorded /// 0006820 // anion transport // inferred from electronic annotation /// 0006821 // chloride transport // not recorded /// 0006821 // chloride transport // traceable author statement /// 0006821 // chloride transport // inf…	0005886 // plasma membrane // inferred from electronic annotation /// 0005887 // integral to plasma membrane // inferred from electronic annotation /// 0005887 // integral to plasma membrane // not recorded /// 0016020 // membrane // inferred from electronic annotation /// 0016020 // membrane // not recorded /// 0016021 // integral to membrane // inferred from electronic annotation /// 0016323 //…	0003779 // actin binding // inferred from physical interaction /// 0005215 // transporter activity // inferred from electronic annotation /// 0005452 // inorganic anion exchanger activity // inferred from electronic annotation /// 0005515 // protein binding // not recorded /// 0005515 // protein binding // inferred from electronic annotation /// 0008022 // protein C-terminus binding // inferred f…
1380790_at	-1.25695	-0.329933	2.19662	1.13529	-1.05624	-0.0789428	2.12139	1.08501	-2.76105	-1.46522	-1.19002	-0.25099	-2.66649	-1.41494	2.32017	1.21423	1.03546	0.0502758	-2.24071	-1.16395	361828	cytospin A	Cytsa	361828	0007049 // cell cycle // inferred from electronic annotation /// 0051301 // cell division // inferred from electronic annotation
1398405_at	-1.03974	-0.0562263	1.44482	0.530891	-2.49621	-1.31974	-1.12952	-0.175714	-1.50224	-0.587118	2.40079	1.26351	1.08635	0.119488	3.60658	1.85063	1.63196	0.706606	-2.20997	-1.14402	691335	Septin 6	2006-09-01	691335	0007049 // cell cycle // inferred from electronic annotation	0031105 // septin complex // inferred from electronic annotation	0000166 // nucleotide binding // inferred from electronic annotation /// 0005515 // protein binding // inferred from electronic annotation /// 0005515 // protein binding // not recorded /// 0005525 // GTP binding // inferred from electronic annotation
1392569_at	2.48711	1.31447	1.9757	0.982367	1.50086	0.585791	3.31658	1.7297	1.25885	0.332104	1.65712	0.728681	-1.33351	-0.415225	1.31638	0.396577	-1.67868	-0.747329	-2.20978	-1.14391
1382805_at	2.41105	1.26966	1.73695	0.796558	1.79671	0.845361	3.96845	1.98858	1.38809	0.473101	1.34192	0.424298	-1.64595	-0.718918	-1.03441	-0.0488029	-2.28472	-1.19202	-2.20873	-1.14322	360570	similar to myosin XVIIIa	LOC360570	360570		0016459 // myosin complex // inferred from electronic annotation	0000166 // nucleotide binding // inferred from electronic annotation /// 0003774 // motor activity // inferred from electronic annotation /// 0005515 // protein binding // inferred from electronic annotation /// 0005524 // ATP binding // inferred from electronic annotation
1375815_at	-1.2934	-0.371163	1.40902	0.494692	1.15845	0.212193	2.55828	1.35518	-1.82242	-0.865855	-1.49833	-0.583356	-3.30887	-1.72634	1.2163	0.282499	-1.81565	-0.860483	-2.20837	-1.14298
1394497_at	1.28147	0.357799	2.2012	1.13829	1.43508	0.521132	3.15651	1.65833	-1.71772	-0.780493	-1.11987	-0.163333	-2.4632	-1.30053	1.53385	0.617159	-1.43399	-0.520039	-2.19954	-1.1372	679869	transcription factor 7-like 2 (T-cell specific, HMG-box)	Tcf7l2	679869	0001568 // blood vessel development // not recorded /// 0006355 // regulation of transcription, DNA-dependent // not recorded /// 0006357 // regulation of transcription from RNA polymerase II promoter // not recorded /// 0006916 // anti-apoptosis // not recorded /// 0007050 // cell cycle arrest // not recorded /// 0008283 // cell proliferation // not recorded /// 0009749 // response to glucose st…	0005634 // nucleus // inferred from electronic annotation /// 0005634 // nucleus // not recorded /// 0005654 // nucleoplasm // not recorded /// 0005667 // transcription factor complex // not recorded /// 0005829 // cytosol // not recorded /// 0032993 // protein-DNA complex // not recorded /// 0070369 // beta-catenin-TCF7L2 complex // not recorded	0003677 // DNA binding // inferred from electronic annotation /// 0003700 // sequence-specific DNA binding transcription factor activity // not recorded /// 0003702 // RNA polymerase II transcription factor activity // not recorded /// 0005515 // protein binding // not recorded /// 0008013 // beta-catenin binding // not recorded /// 0008134 // transcription factor binding // not recorded /// 0016…
1380066_at	-2.52089	-1.33393	-1.07037	-0.0981121	-1.25188	-0.324092	1.74868	0.806269	-2.35516	-1.23582	-2.01369	-1.00984	-4.40824	-2.1402	1.16957	0.22598	-1.87174	-0.904381	-2.18914	-1.13036	288562	transferrin receptor 2	Tfr2	288562	0006508 // proteolysis // inferred from electronic annotation	0005886 // plasma membrane // inferred from electronic annotation /// 0016020 // membrane // inferred from electronic annotation /// 0016021 // integral to membrane // inferred from electronic annotation	0004872 // receptor activity // inferred from electronic annotation /// 0008233 // peptidase activity // inferred from electronic annotation
1394570_at	-1.2792	-0.35524	1.42815	0.51415	2.34697	1.2308	5.13752	2.36107	-1.82689	-0.86939	-3.00223	-1.58604	-6.5719	-2.71631	-1.64336	-0.716647	-3.59732	-1.84692	-2.189	-1.13027	497078	X-linked Kx blood group (McLeod syndrome) homolog	Xk	497078	0006810 // transport // inferred from electronic annotation /// 0006865 // amino acid transport // inferred from electronic annotation	0016020 // membrane // inferred from electronic annotation /// 0016021 // integral to membrane // inferred from electronic annotation	0005515 // protein binding // inferred from electronic annotation /// 0005515 // protein binding // not recorded
1374659_at	1.24196	0.312618	1.40553	0.491114	2.63982	1.40044	5.7704	2.52867	-1.1317	-0.178496	-2.12553	-1.08782	-4.64621	-2.21605	-1.87817	-0.909328	-4.1055	-2.03756	-2.1859	-1.12823	363153	cyclic AMP-regulated phosphoprotein	Arpp-21	363153	0034605 // cellular response to heat // not recorded		0003676 // nucleic acid binding // inferred from electronic annotation
1377232_at	1.32573	0.406792	1.8954	0.9225	1.91471	0.937129	4.17518	2.06184	-1.4297	-0.515708	-1.44427	-0.530337	-3.14934	-1.65505	-1.01019	-0.0146294	-2.2028	-1.13934	-2.18058	-1.12471
1370739_x_at	1.53522	0.618444	1.75811	0.814025	1.64921	0.721777	3.5885	1.84338	-1.14518	-0.19558	-1.07425	-0.103333	-2.33745	-1.22494	1.06603	0.0922475	-2.04112	-1.02936	-2.17589	-1.1216	59299	triadin	Trdn	59299	0006874 // cellular calcium ion homeostasis // inferred from mutant phenotype /// 0006874 // cellular calcium ion homeostasis // non-traceable author statement /// 0010880 // regulation of release of sequestered calcium ion into cytosol by sarcoplasmic reticulum // inferred from mutant phenotype /// 0014070 // response to organic cyclic substance // inferred from expression pattern /// 0014902 //…	0005737 // cytoplasm // not recorded /// 0005792 // microsome // inferred from direct assay /// 0005886 // plasma membrane // not recorded /// 0014701 // junctional sarcoplasmic reticulum membrane // inferred from direct assay /// 0016020 // membrane // inferred from electronic annotation /// 0016021 // integral to membrane // inferred from electronic annotation /// 0016529 // sarcoplasmic reticu…	0005102 // receptor binding // inferred from electronic annotation /// 0005515 // protein binding // inferred from direct assay /// 0005515 // protein binding // traceable author statement
1397854_at	1.09267	0.127861	1.23497	0.304478	1.32831	0.409589	2.88628	1.52921	-1.13023	-0.176617	-1.21565	-0.281728	-2.64148	-1.40135	-1.07558	-0.105111	-2.33712	-1.22473	-2.1729	-1.11962	299186	D4, zinc and double PHD fingers, family 3	Dpf3	299186	0007399 // nervous system development // not recorded	0005622 // intracellular // inferred from electronic annotation /// 0071565 // nBAF complex // not recorded	0003676 // nucleic acid binding // inferred from electronic annotation /// 0005515 // protein binding // inferred from electronic annotation /// 0008270 // zinc ion binding // inferred from electronic annotation /// 0046872 // metal ion binding // inferred from electronic annotation
1384787_at	2.01456	1.01046	1.35317	0.436347	5.08451	2.34611	11.0361	3.46416	1.48877	0.574117	-2.52388	-1.33565	-5.47819	-2.4537	-3.75747	-1.90976	-8.15574	-3.02782	-2.17054	-1.11805	300678	CD3 molecule, gamma polypeptide	Cd3g	300678	0007163 // establishment or maintenance of cell polarity // not recorded /// 0007163 // establishment or maintenance of cell polarity // inferred from sequence or structural similarity /// 0007163 // establishment or maintenance of cell polarity // inferred from electronic annotation /// 0007166 // cell surface receptor linked signaling pathway // not recorded /// 0007166 // cell surface receptor…	0005886 // plasma membrane // not recorded /// 0016020 // membrane // inferred from electronic annotation /// 0016021 // integral to membrane // inferred from electronic annotation /// 0042105 // alpha-beta T cell receptor complex // inferred from electronic annotation /// 0042105 // alpha-beta T cell receptor complex // not recorded	0004872 // receptor activity // inferred from electronic annotation /// 0004888 // transmembrane receptor activity // not recorded /// 0004888 // transmembrane receptor activity // inferred from sequence or structural similarity /// 0004888 // transmembrane receptor activity // inferred from electronic annotation /// 0005515 // protein binding // inferred from electronic annotation /// 0046982 //…
1390706_at	3.51609	1.81397	4.40836	2.14024	2.04692	1.03346	4.44271	2.15144	-1.25377	-0.32627	1.71774	0.780513	-1.26354	-0.337468	2.15365	1.10678	-1.00779	-0.011198	-2.17043	-1.11798	305614	spectrin, beta, non-erythrocytic 1	Sptbn1	305614	0007182 // common-partner SMAD protein phosphorylation // not recorded /// 0007182 // common-partner SMAD protein phosphorylation // inferred from electronic annotation /// 0007184 // SMAD protein nuclear translocation // not recorded /// 0007184 // SMAD protein nuclear translocation // inferred from electronic annotation	0005634 // nucleus // not recorded /// 0005634 // nucleus // inferred from electronic annotation /// 0005730 // nucleolus // not recorded /// 0005730 // nucleolus // inferred from electronic annotation /// 0005737 // cytoplasm // not recorded /// 0005737 // cytoplasm // inferred from electronic annotation /// 0005829 // cytosol // not recorded /// 0005886 // plasma membrane // not recorded /// 00…	0003779 // actin binding // inferred from electronic annotation /// 0005200 // structural constituent of cytoskeleton // inferred from electronic annotation /// 0005515 // protein binding // not recorded /// 0005515 // protein binding // inferred from electronic annotation /// 0032403 // protein complex binding // inferred from physical interaction
1378610_at	-1.04803	-0.0676832	2.35959	1.23854	1.16384	0.218899	2.5222	1.33468	-2.47293	-1.30622	-1.21975	-0.286582	-2.64334	-1.40236	2.02741	1.01964	-1.06891	-0.0961437	-2.16712	-1.11578
1398185_at	1.83872	0.878705	1.74187	0.800638	1.59401	0.672662	3.41727	1.77285	1.0556	0.0780664	1.15352	0.206042	-1.8585	-0.894141	1.09276	0.127976	-1.96184	-0.972207	-2.14382	-1.10018	306424	microfibrillar-associated protein 3-like	Mfap3l	306424		0005886 // plasma membrane // inferred from electronic annotation /// 0016020 // membrane // inferred from electronic annotation /// 0016021 // integral to membrane // inferred from electronic annotation
1381507_at	-1.13196	-0.178825	1.49072	0.576005	1.16132	0.215771	2.48011	1.3104	-1.68743	-0.75483	-1.31457	-0.394596	-2.80739	-1.48923	1.28363	0.360234	-1.6637	-0.734398	-2.13559	-1.09463
1394637_at	1.30542	0.384514	1.85665	0.892698	1.67551	0.744601	3.57644	1.83852	-1.42226	-0.508184	-1.2835	-0.360087	-2.73969	-1.45401	1.10811	0.148098	-1.92629	-0.945826	-2.13454	-1.09392
1377998_at	1.27426	0.349657	1.0433	0.0611505	2.21708	1.14866	4.73009	2.24187	1.22138	0.288506	-1.7399	-0.799002	-3.71204	-1.89221	-2.12507	-1.08751	-4.53379	-2.18072	-2.13348	-1.09321	304024	coproporphyrinogen oxidase	Cpox	304024	0006779 // porphyrin biosynthetic process // inferred from electronic annotation /// 0006782 // protoporphyrinogen IX biosynthetic process // inferred from direct assay /// 0006783 // heme biosynthetic process // inferred from direct assay /// 0006783 // heme biosynthetic process // inferred from electronic annotation /// 0006783 // heme biosynthetic process // not recorded /// 0010035 // respons…	0005737 // cytoplasm // inferred from electronic annotation /// 0005737 // cytoplasm // not recorded /// 0005739 // mitochondrion // inferred from direct assay /// 0005739 // mitochondrion // not recorded /// 0005739 // mitochondrion // inferred from electronic annotation /// 0005743 // mitochondrial inner membrane // inferred from direct assay /// 0005758 // mitochondrial intermembrane space // …	0004109 // coproporphyrinogen oxidase activity // inferred from direct assay /// 0004109 // coproporphyrinogen oxidase activity // not recorded /// 0004109 // coproporphyrinogen oxidase activity // inferred from electronic annotation /// 0016491 // oxidoreductase activity // inferred from electronic annotation /// 0042802 // identical protein binding // inferred from direct assay /// 0042803 // p…
1369719_at	2.79648	1.48361	3.73664	1.90174	5.64228	2.49628	11.989	3.58364	-1.33619	-0.418128	-2.01764	-1.01267	-4.28718	-2.10003	-1.50999	-0.594539	-3.20851	-1.6819	-2.12485	-1.08736	25512	phosphate regulating endopeptidase homolog, X-linked	Phex	25512	0006508 // proteolysis // inferred from electronic annotation /// 0006508 // proteolysis // not recorded		0004175 // endopeptidase activity // inferred from expression pattern /// 0004222 // metalloendopeptidase activity // inferred from electronic annotation /// 0008237 // metallopeptidase activity // inferred from electronic annotation
1395361_at	1.16176	0.216307	-1.23008	-0.298754	1.16176	0.216307	2.46316	1.30051	1.42905	0.51506	-1	0	-2.1202	-1.0842	-1.42905	-0.51506	-3.02989	-1.59926	-2.1202	-1.0842	497778	Deoxyuridine triphosphatase	Dut	497778	0006226 // dUMP biosynthetic process // inferred from direct assay /// 0009117 // nucleotide metabolic process // inferred from electronic annotation /// 0046080 // dUTP metabolic process // inferred from electronic annotation /// 0046081 // dUTP catabolic process // inferred from direct assay	0005634 // nucleus // inferred from expression pattern /// 0005634 // nucleus // inferred from electronic annotation /// 0005737 // cytoplasm // inferred from expression pattern /// 0005737 // cytoplasm // inferred from electronic annotation /// 0005829 // cytosol // inferred from direct assay	0004170 // dUTP diphosphatase activity // inferred from direct assay /// 0004170 // dUTP diphosphatase activity // inferred from electronic annotation /// 0016787 // hydrolase activity // inferred from electronic annotation /// 0030547 // receptor inhibitor activity // inferred from direct assay /// 0032556 // pyrimidine deoxyribonucleotide binding // inferred from direct assay /// 0042975 // per…
1369387_at	1.71311	0.776617	1.43675	0.522814	2.24322	1.16557	4.74258	2.24567	1.19235	0.253803	-1.30945	-0.388956	-2.76841	-1.46906	-1.56131	-0.642758	-3.3009	-1.72286	-2.11418	-1.0801	25156	vav 1 guanine nucleotide exchange factor	Vav1	25156	0002768 // immune response-regulating cell surface receptor signaling pathway // inferred from expression pattern /// 0006909 // phagocytosis // not recorded /// 0006915 // apoptosis // not recorded /// 0006955 // immune response // not recorded /// 0007229 // integrin-mediated signaling pathway // not recorded /// 0008624 // induction of apoptosis by extracellular signals // not recorded /// 002…	0005622 // intracellular // inferred from electronic annotation /// 0005829 // cytosol // not recorded /// 0005886 // plasma membrane // not recorded	0005085 // guanyl-nucleotide exchange factor activity // not recorded /// 0005085 // guanyl-nucleotide exchange factor activity // traceable author statement /// 0005085 // guanyl-nucleotide exchange factor activity // inferred from electronic annotation /// 0005089 // Rho guanyl-nucleotide exchange factor activity // inferred from electronic annotation /// 0005089 // Rho guanyl-nucleotide exchan…
1382612_at	-336.058	-8.39256	-217.775	-7.76669	-340.533	-8.41165	-161.458	-7.33501	-1.54314	-0.625873	1.01332	0.0190859	-2.0814	-1.05755	1.56369	0.644958	-1.3488	-0.43168	-2.10912	-1.07664
1392779_at	-1.36368	-0.447506	-1.61688	-0.693209	1.95385	0.966321	4.08444	2.03014	1.18567	0.245703	-2.66443	-1.41383	-5.56987	-2.47764	-3.15914	-1.65953	-6.60403	-2.72335	-2.09045	-1.06382
1393705_at	1.6638	0.734479	2.25667	1.1742	1.52072	0.604752	3.17656	1.66746	-1.35634	-0.439718	1.09409	0.129728	-1.90922	-0.932984	1.48395	0.569446	-1.40763	-0.493266	-2.08885	-1.06271
1393639_at	1.71602	0.779067	2.27718	1.18725	1.71602	0.779067	3.57323	1.83723	-1.32701	-0.408184	-1	0	-2.08228	-1.05816	1.32701	0.408184	-1.56914	-0.649977	-2.08228	-1.05816	310178	myosin X	Myo10	310178	0007165 // signal transduction // inferred from electronic annotation	0005856 // cytoskeleton // inferred from electronic annotation /// 0016459 // myosin complex // inferred from electronic annotation	0000166 // nucleotide binding // inferred from electronic annotation /// 0003774 // motor activity // inferred from electronic annotation /// 0005488 // binding // inferred from electronic annotation /// 0005524 // ATP binding // inferred from electronic annotation
1380964_at	1.03885	0.0549903	1.21805	0.284573	2.01121	1.00807	4.1434	2.05082	-1.1725	-0.229583	-1.936	-0.953075	-3.98844	-1.99583	-1.65117	-0.723493	-3.40167	-1.76624	-2.06015	-1.04275
1375362_at	2.37352	1.24703	2.96261	1.56687	2.96261	1.56687	6.10202	2.60929	-1.24819	-0.319843	-1.24819	-0.319843	-2.57088	-1.36226	-1	0	-2.05968	-1.04242	-2.05968	-1.04242	311401	signal peptide peptidase-like 2A	Sppl2a	311401		0016021 // integral to membrane // inferred from electronic annotation	0004190 // aspartic-type endopeptidase activity // inferred from electronic annotation
1398272_at	2.02312	1.01658	1.24527	0.316461	1.80552	0.852414	3.71159	1.89204	1.62464	0.700121	1.12052	0.164168	-1.83458	-0.875453	-1.4499	-0.535953	-2.98054	-1.57557	-2.05569	-1.03962	64828	beta-1,4-N-acetyl-galactosaminyl transferase 1	B4galnt1	64828	0001574 // ganglioside biosynthetic process // inferred from electronic annotation /// 0001574 // ganglioside biosynthetic process // not recorded /// 0006687 // glycosphingolipid metabolic process // inferred from electronic annotation /// 0006687 // glycosphingolipid metabolic process // not recorded /// 0007283 // spermatogenesis // inferred from electronic annotation /// 0007283 // spermatoge…	0000139 // Golgi membrane // inferred from electronic annotation /// 0005794 // Golgi apparatus // inferred from electronic annotation /// 0005886 // plasma membrane // inferred from direct assay /// 0016020 // membrane // inferred from electronic annotation /// 0016021 // integral to membrane // inferred from electronic annotation /// 0030173 // integral to Golgi membrane // inferred from electr…	0003947 // (N-acetylneuraminyl)-galactosylglucosylceramide N-acetylgalactosaminyltransferase activity // inferred from electronic annotation /// 0008376 // acetylgalactosaminyltransferase activity // inferred from direct assay /// 0016740 // transferase activity // inferred from electronic annotation /// 0016757 // transferase activity, transferring glycosyl groups // inferred from electronic ann…
1396135_at	1.39091	0.476034	2.71728	1.44216	1.39091	0.476034	2.85525	1.51362	-1.95359	-0.966127	-1	0	-2.05279	-1.03758	1.95359	0.966127	-1.05078	-0.0714574	-2.05279	-1.03758
1372297_at	-1.08274	-0.114687	1.48736	0.572751	1.71299	0.776514	3.50176	1.80808	-1.61042	-0.687438	-1.85472	-0.891201	-3.7915	-1.92277	-1.1517	-0.203763	-2.35435	-1.23533	-2.04424	-1.03157	300850	glutathione S-transferase alpha 4	Gsta4	300850	0006805 // xenobiotic metabolic process // inferred from direct assay /// 0008152 // metabolic process // inferred from electronic annotation	0005737 // cytoplasm // inferred from electronic annotation	0004364 // glutathione transferase activity // inferred from direct assay /// 0004364 // glutathione transferase activity // inferred from electronic annotation /// 0008144 // drug binding // inferred from direct assay /// 0016740 // transferase activity // inferred from electronic annotation /// 0043295 // glutathione binding // inferred from direct assay
1391524_at	1.17795	0.236281	1.4343	0.520351	1.55958	0.641161	3.1847	1.67116	-1.21763	-0.28407	-1.32398	-0.40488	-2.70359	-1.43488	-1.08734	-0.12081	-2.22038	-1.15081	-2.04202	-1.03	315843	similar to WD repeat domain 11 protein	RGD1564964	315843
1395381_at	-1.23094	-0.299761	2.80767	1.48937	1.0482	0.0679193	2.13229	1.0924	-3.45607	-1.78913	-1.29028	-0.367681	-2.62472	-1.39216	2.67855	1.42145	1.31674	0.396969	-2.03423	-1.02448
1396065_at	1.21084	0.276003	1.45495	0.540967	1.45495	0.540967	2.93894	1.5553	-1.20161	-0.264964	-1.20161	-0.264964	-2.4272	-1.27929	-1	0	-2.01996	-1.01433	-2.01996	-1.01433
1369048_at	1.72295	0.784877	1.65668	0.728297	1.84543	0.883961	3.72126	1.89579	1.04	0.0565801	-1.07109	-0.0990834	-2.15982	-1.11091	-1.11393	-0.155663	-2.24621	-1.16749	-2.01647	-1.01183	29689	gamma-aminobutyric acid (GABA) A receptor, delta	Gabrd	29689	0006810 // transport // inferred from electronic annotation /// 0006811 // ion transport // inferred from electronic annotation /// 0007268 // synaptic transmission // inferred from direct assay	0005886 // plasma membrane // inferred from electronic annotation /// 0016020 // membrane // inferred from electronic annotation /// 0016021 // integral to membrane // inferred from electronic annotation /// 0030054 // cell junction // inferred from electronic annotation /// 0034707 // chloride channel complex // inferred from electronic annotation /// 0045202 // synapse // inferred from electron…	0004872 // receptor activity // inferred from electronic annotation /// 0004890 // GABA-A receptor activity // inferred from direct assay /// 0004890 // GABA-A receptor activity // inferred from electronic annotation /// 0005216 // ion channel activity // inferred from electronic annotation /// 0005230 // extracellular ligand-gated ion channel activity // inferred from electronic annotation /// 0…
1394746_at	1.97647	0.982928	1.99644	0.997432	1.97647	0.982928	3.98017	1.99283	-1.0101	-0.0145035	-1	0	-2.01377	-1.0099	1.0101	0.0145035	-1.99363	-0.995399	-2.01377	-1.0099
1393314_at	-1.12942	-0.175581	-1.63742	-0.711427	1.05973	0.0836945	2.13017	1.09097	1.44979	0.535846	-1.19688	-0.259275	-2.40586	-1.26655	-1.73522	-0.795122	-3.488	-1.8024	-2.01011	-1.00728
1373674_at	8.22354	3.03976	1.77552	0.828243	-2.69649	-1.43108	-1.34343	-0.425925	4.63162	2.21152	22.1747	4.47084	11.0478	3.46568	4.78767	2.25933	2.3853	1.25417	-2.00716	-1.00516	362429	microfibrillar associated protein 5	Mfap5	362429		0001527 // microfibril // inferred from electronic annotation
1389605_at	2.02263	1.01623	2.60218	1.37972	2.79155	1.48107	5.54856	2.47211	-1.28653	-0.363484	-1.38016	-0.464832	-2.74324	-1.45588	-1.07278	-0.101348	-2.13228	-1.0924	-1.98763	-0.991048	305434	janus kinase and microtubule interacting protein 1	Jakmip1	305434	0006810 // transport // inferred from electronic annotation /// 0015031 // protein transport // inferred from electronic annotation	0000300 // peripheral to membrane of membrane fraction // not recorded /// 0005737 // cytoplasm // inferred from electronic annotation /// 0005856 // cytoskeleton // inferred from electronic annotation /// 0005874 // microtubule // inferred from direct assay /// 0005874 // microtubule // inferred from electronic annotation /// 0016020 // membrane // inferred from electronic annotation /// 0030529…	0003723 // RNA binding // not recorded /// 0019894 // kinesin binding // not recorded /// 0050811 // GABA receptor binding // not recorded
1382882_x_at	-6.33788	-2.664	-14.2325	-3.83111	-17.1558	-4.10062	-8.64089	-3.11118	2.24562	1.16711	2.70686	1.43662	1.36337	0.447178	1.2054	0.269508	-1.64711	-0.719934	-1.98542	-0.989442
1383853_at	-1.76221	-0.817382	-1.53307	-0.616422	1.12245	0.166647	2.22247	1.15216	-1.14946	-0.20096	-1.97798	-0.984029	-3.91645	-1.96955	-1.72079	-0.78307	-3.4072	-1.76859	-1.98002	-0.985517	304775	dual-specificity tyrosine-(Y)-phosphorylation regulated kinase 3	Dyrk3	304775	0006468 // protein phosphorylation // inferred from electronic annotation /// 0006468 // protein phosphorylation // not recorded /// 0030218 // erythrocyte differentiation // inferred from electronic annotation /// 0030218 // erythrocyte differentiation // not recorded	0005634 // nucleus // inferred from electronic annotation /// 0005634 // nucleus // not recorded	0000166 // nucleotide binding // inferred from electronic annotation /// 0000287 // magnesium ion binding // inferred from electronic annotation /// 0000287 // magnesium ion binding // not recorded /// 0004672 // protein kinase activity // not recorded /// 0004672 // protein kinase activity // inferred from electronic annotation /// 0004674 // protein serine/threonine kinase activity // inferred …
1393891_at	3.74904	1.90652	2.1772	1.12247	-1.42212	-0.508046	1.39147	0.47661	1.72196	0.784049	5.33159	2.41457	2.6943	1.42991	3.09624	1.63052	1.56467	0.645861	-1.97884	-0.984656	304021	collagen, type VIII, alpha 1	Col8a1	304021	0010811 // positive regulation of cell-substrate adhesion // not recorded /// 0048593 // camera-type eye morphogenesis // not recorded /// 0050673 // epithelial cell proliferation // not recorded	0031012 // extracellular matrix // not recorded
1382901_at	1.03064	0.0435376	-1.24098	-0.311482	1.56205	0.643441	3.08529	1.62541	1.279	0.35502	-1.51561	-0.599903	-2.99357	-1.58187	-1.93848	-0.954923	-3.82879	-1.93689	-1.97515	-0.981965	311832	growth factor independent 1B transcription repressor	Gfi1b	311832		0005622 // intracellular // inferred from electronic annotation	0003676 // nucleic acid binding // inferred from electronic annotation /// 0005515 // protein binding // not recorded /// 0008270 // zinc ion binding // inferred from electronic annotation
1377175_at	1.93457	0.95201	1.64682	0.719687	2.02114	1.01517	3.97587	1.99127	1.17472	0.232323	-1.04475	-0.0631623	-2.05518	-1.03926	-1.2273	-0.295485	-2.41426	-1.27158	-1.96714	-0.976099
1394678_at	1.31199	0.39176	-1.01994	-0.0284839	1.56151	0.642944	3.06104	1.61402	1.33815	0.420244	-1.19018	-0.251184	-2.33312	-1.22226	-1.59265	-0.671428	-3.12207	-1.6425	-1.9603	-0.971076	309653	FYVE, RhoGEF and PH domain containing 2	Fgd2	309653	0006915 // apoptosis // not recorded /// 0008624 // induction of apoptosis by extracellular signals // not recorded /// 0035023 // regulation of Rho protein signal transduction // inferred from electronic annotation	0005622 // intracellular // inferred from electronic annotation /// 0005829 // cytosol // not recorded	0005085 // guanyl-nucleotide exchange factor activity // not recorded /// 0005089 // Rho guanyl-nucleotide exchange factor activity // inferred from electronic annotation /// 0008270 // zinc ion binding // inferred from electronic annotation /// 0046872 // metal ion binding // inferred from electronic annotation
1396036_at	1.13165	0.178428	1.23865	0.308767	1.45606	0.542075	2.85082	1.51138	-1.09455	-0.130339	-1.28667	-0.363647	-2.51917	-1.33295	-1.17553	-0.233308	-2.30156	-1.20261	-1.95789	-0.969302	304887	Ral GEF with PH domain and SH3 binding motif 2	Ralgps2	304887	0007264 // small GTPase mediated signal transduction // inferred from electronic annotation	0005622 // intracellular // inferred from electronic annotation	0005085 // guanyl-nucleotide exchange factor activity // inferred from electronic annotation /// 0005515 // protein binding // inferred from electronic annotation /// 0005515 // protein binding // not recorded
1390070_at	-3.06239	-1.61466	-3.15396	-1.65716	-2.59497	-1.37572	-1.32656	-0.407691	1.0299	0.0425057	-1.18013	-0.23894	-2.30852	-1.20697	-1.21541	-0.281446	-2.37754	-1.24947	-1.95616	-0.968027
1373628_at	4.28829	2.1004	2.54418	1.3472	-2.05333	-1.03797	-1.05106	-0.0718489	1.68553	0.753202	8.80528	3.13837	4.50726	2.17225	5.22404	2.38517	2.67409	1.41905	-1.95358	-0.966119
1382472_at	2.57331	1.36363	2.62156	1.39042	6.293	2.65375	12.2926	3.61972	-1.01875	-0.0267973	-2.44549	-1.29012	-4.77696	-2.25609	-2.40048	-1.26333	-4.68905	-2.2293	-1.95338	-0.965971
1393250_at	-3.37974	-1.75691	-3.08612	-1.62579	-2.27028	-1.18287	-1.16633	-0.221974	-1.09514	-0.131122	-1.48869	-0.574046	-2.89776	-1.53494	-1.35936	-0.442924	-2.64601	-1.40382	-1.94652	-0.960894	689105	similar to Duffy antigen/chemokine receptor (CD234 antigen)	LOC689105	689105	0007186 // G-protein coupled receptor protein signaling pathway // inferred from electronic annotation	0016021 // integral to membrane // inferred from electronic annotation
1396100_at	3.83368	1.93873	6.13942	2.6181	3.19845	1.67737	6.22261	2.63752	-1.60144	-0.67937	1.19861	0.261357	-1.62314	-0.698788	1.9195	0.940727	-1.01355	-0.0194178	-1.94551	-0.960145	310005	angiogenic factor with G patch and FHA domains 1	Aggf1	310005	0001938 // positive regulation of endothelial cell proliferation // inferred from electronic annotation /// 0001938 // positive regulation of endothelial cell proliferation // not recorded /// 0007155 // cell adhesion // inferred from electronic annotation /// 0007155 // cell adhesion // not recorded /// 0045766 // positive regulation of angiogenesis // inferred from electronic annotation /// 004…	0005576 // extracellular region // inferred from electronic annotation /// 0005576 // extracellular region // not recorded /// 0005622 // intracellular // inferred from electronic annotation /// 0005737 // cytoplasm // inferred from electronic annotation /// 0005737 // cytoplasm // not recorded /// 0048471 // perinuclear region of cytoplasm // inferred from electronic annotation /// 0048471 // pe…	0003676 // nucleic acid binding // inferred from electronic annotation /// 0005515 // protein binding // inferred from electronic annotation /// 0005515 // protein binding // not recorded /// 0043499 // eukaryotic cell surface binding // inferred from electronic annotation /// 0043499 // eukaryotic cell surface binding // not recorded
1375842_at	-1.5302	-0.613725	-2.06827	-1.04842	2.32644	1.21813	4.5201	2.17635	1.35163	0.4347	-3.55994	-1.83185	-6.91668	-2.79008	-4.81171	-2.26655	-9.34879	-3.22478	-1.94292	-0.958228
1389986_at	1.82848	0.870647	2.32577	1.21771	1.95767	0.969139	3.79898	1.92561	-1.27197	-0.34706	-1.07065	-0.0984917	-2.07767	-1.05497	1.18803	0.248569	-1.63343	-0.707906	-1.94056	-0.956474
1393879_at	-32.9016	-5.04009	-85.1061	-6.41119	-102.331	-6.6771	-52.9614	-5.72687	2.58669	1.37111	3.11022	1.63701	1.60969	0.686784	1.20239	0.265909	-1.60695	-0.684321	-1.93218	-0.95023
1386823_at	1.47378	0.559525	1.90383	0.928904	1.91187	0.934984	3.68876	1.88314	-1.2918	-0.369379	-1.29725	-0.375459	-2.50292	-1.32361	-1.00422	-0.00608063	-1.93755	-0.954232	-1.9294	-0.948152	498918	iroquois homeobox 5	Irx5	498918	0002027 // regulation of heart rate // inferred from electronic annotation /// 0002027 // regulation of heart rate // not recorded /// 0006355 // regulation of transcription, DNA-dependent // inferred from electronic annotation /// 0010468 // regulation of gene expression // not recorded /// 0010468 // regulation of gene expression // inferred from electronic annotation /// 0042551 // neuron matu…	0005634 // nucleus // inferred from electronic annotation	0003677 // DNA binding // inferred from electronic annotation /// 0003700 // sequence-specific DNA binding transcription factor activity // inferred from electronic annotation /// 0030528 // transcription regulator activity // inferred from electronic annotation /// 0043565 // sequence-specific DNA binding // inferred from electronic annotation
1384111_at	1.00194	0.00280237	1.25722	0.330242	1.38327	0.468087	2.66414	1.41367	-1.25478	-0.32744	-1.38059	-0.465285	-2.65897	-1.41087	-1.10026	-0.137845	-2.11906	-1.08343	-1.92597	-0.945582	367264	signal transducer and activator of transcription 4	Stat4	367264	0006350 // transcription // inferred from electronic annotation /// 0006355 // regulation of transcription, DNA-dependent // inferred from electronic annotation /// 0006468 // protein phosphorylation // not recorded /// 0006917 // induction of apoptosis // inferred from direct assay /// 0007165 // signal transduction // inferred from electronic annotation /// 0007259 // JAK-STAT cascade // inferr…	0005634 // nucleus // inferred from direct assay /// 0005634 // nucleus // not recorded /// 0005634 // nucleus // inferred from electronic annotation /// 0005730 // nucleolus // inferred from electronic annotation /// 0005730 // nucleolus // not recorded /// 0005737 // cytoplasm // inferred from direct assay /// 0005737 // cytoplasm // inferred from electronic annotation /// 0030424 // axon // in…	0003677 // DNA binding // not recorded /// 0003677 // DNA binding // inferred from direct assay /// 0003700 // sequence-specific DNA binding transcription factor activity // inferred from electronic annotation /// 0003700 // sequence-specific DNA binding transcription factor activity // traceable author statement /// 0004871 // signal transducer activity // inferred from electronic annotation ///…	TGF_Beta_Signaling_Pathway // GenMAPP
1382442_at	4.67801	2.2259	1.94575	0.960326	3.98316	1.99391	7.67011	2.93925	2.40422	1.26557	1.17445	0.231981	-1.63961	-0.713351	-2.04711	-1.03359	-3.94198	-1.97892	-1.92563	-0.945333	691335	septin 6	2006-09-01	691335	0007049 // cell cycle // inferred from electronic annotation	0031105 // septin complex // inferred from electronic annotation	0000166 // nucleotide binding // inferred from electronic annotation /// 0005515 // protein binding // inferred from electronic annotation /// 0005515 // protein binding // not recorded /// 0005525 // GTP binding // inferred from electronic annotation
1381477_at	-1.33199	-0.413585	1.40816	0.493807	2.25826	1.17521	4.33969	2.11759	-1.87565	-0.907392	-3.00798	-1.5888	-5.78043	-2.53118	-1.6037	-0.681405	-3.08183	-1.62379	-1.9217	-0.94238	306570	ankyrin 1, erythrocytic	Ank1	306570	0006779 // porphyrin biosynthetic process // not recorded /// 0007165 // signal transduction // inferred from electronic annotation /// 0015672 // monovalent inorganic cation transport // not recorded /// 0048821 // erythrocyte development // not recorded	0005634 // nucleus // inferred from direct assay /// 0005886 // plasma membrane // inferred from direct assay /// 0005886 // plasma membrane // not recorded /// 0014731 // spectrin-associated cytoskeleton // not recorded /// 0016020 // membrane // not recorded /// 0016529 // sarcoplasmic reticulum // inferred from direct assay /// 0019717 // synaptosome // inferred from direct assay /// 0030018 /…	0005515 // protein binding // inferred from direct assay /// 0005515 // protein binding // inferred from electronic annotation /// 0005515 // protein binding // not recorded /// 0008093 // cytoskeletal adaptor activity // not recorded /// 0030507 // spectrin binding // not recorded
1390562_s_at	-1.04884	-0.0687885	1.78227	0.833712	1.58295	0.66262	3.02097	1.59501	-1.8693	-0.902501	-1.66026	-0.731408	-3.1685	-1.6638	1.12591	0.171093	-1.69502	-0.761301	-1.90844	-0.932394
1384655_at	2.00281	1.00203	1.55646	0.638267	1.67782	0.746588	3.20148	1.67874	1.28678	0.36376	1.1937	0.255439	-1.59849	-0.67671	-1.07797	-0.108321	-2.0569	-1.04047	-1.90812	-0.932149	315546	kin of IRRE like 3 (Drosophila)	Kirrel3	315546		0005886 // plasma membrane // not recorded /// 0016020 // membrane // inferred from electronic annotation	0005515 // protein binding // not recorded
1383290_at	1.09674	0.133228	1.26629	0.340605	2.31255	1.20948	4.40918	2.14051	-1.15459	-0.207377	-2.10856	-1.07626	-4.02025	-2.00728	-1.82624	-0.868879	-3.48198	-1.79991	-1.90663	-0.931027	311331	serine peptidase inhibitor, Kunitz type 1	Spint1	311331	0001892 // embryonic placenta development // not recorded /// 0001892 // embryonic placenta development // inferred from electronic annotation /// 0030198 // extracellular matrix organization // not recorded /// 0030198 // extracellular matrix organization // inferred from electronic annotation /// 0060670 // branching involved in embryonic placenta morphogenesis // not recorded /// 0060670 // br…		0004867 // serine-type endopeptidase inhibitor activity // inferred from electronic annotation /// 0005515 // protein binding // not recorded /// 0005515 // protein binding // inferred from electronic annotation
1368163_at	1.38387	0.468708	1.2758	0.351399	2.92701	1.54943	5.5801	2.48029	1.08471	0.117308	-2.11509	-1.08072	-4.03224	-2.01158	-2.29426	-1.19803	-4.37381	-2.12889	-1.90642	-0.930864	25253	dipeptidylpeptidase 4	Dpp4	25253	0001666 // response to hypoxia // inferred from electronic annotation /// 0001666 // response to hypoxia // not recorded /// 0002709 // regulation of T cell mediated immunity // inferred from mutant phenotype /// 0006508 // proteolysis // inferred from direct assay /// 0006508 // proteolysis // traceable author statement /// 0006508 // proteolysis // inferred from electronic annotation /// 000715…	0005576 // extracellular region // inferred from electronic annotation /// 0005624 // membrane fraction // inferred from direct assay /// 0005625 // soluble fraction // inferred from direct assay /// 0005783 // endoplasmic reticulum // inferred from direct assay /// 0005794 // Golgi apparatus // inferred from direct assay /// 0005886 // plasma membrane // inferred from direct assay /// 0005886 //…	0002020 // protease binding // not recorded /// 0002020 // protease binding // inferred from sequence or structural similarity /// 0002020 // protease binding // inferred from electronic annotation /// 0004177 // aminopeptidase activity // inferred from electronic annotation /// 0004252 // serine-type endopeptidase activity // inferred from electronic annotation /// 0005102 // receptor binding //…
1380222_at	2.69498	1.43028	1.51753	0.601726	3.34415	1.74164	6.37282	2.67193	1.7759	0.82855	-1.24088	-0.311363	-2.3647	-1.24166	-2.20368	-1.13991	-4.19947	-2.07021	-1.90566	-0.930293
1387351_at	-1.17518	-0.232886	-3.22788	-1.69059	-3.85371	-1.94625	-2.02982	-1.02135	2.7467	1.4577	3.27924	1.71336	1.72723	0.788462	1.19388	0.255662	-1.59023	-0.669239	-1.89855	-0.924901	83727	fibrillin 1	Fbn1	83727	0001501 // skeletal system development // inferred from electronic annotation /// 0001501 // skeletal system development // not recorded /// 0001822 // kidney development // inferred from mutant phenotype /// 0007507 // heart development // inferred from electronic annotation /// 0007507 // heart development // not recorded	0001527 // microfibril // inferred from electronic annotation /// 0001527 // microfibril // not recorded /// 0005576 // extracellular region // not recorded /// 0005578 // proteinaceous extracellular matrix // not recorded /// 0005578 // proteinaceous extracellular matrix // inferred from electronic annotation /// 0005604 // basement membrane // inferred from electronic annotation /// 0005604 // …	0005201 // extracellular matrix structural constituent // inferred from mutant phenotype /// 0005201 // extracellular matrix structural constituent // not recorded /// 0005201 // extracellular matrix structural constituent // inferred from electronic annotation /// 0005488 // binding // inferred from electronic annotation /// 0005509 // calcium ion binding // inferred from electronic annotation /…
1370312_at	1.35133	0.434384	-1.65507	-0.726896	1.09633	0.132688	2.08053	1.05695	2.23656	1.16128	1.23259	0.301697	-1.53961	-0.622564	-1.81451	-0.859584	-3.44343	-1.78384	-1.89771	-0.924261	64456	spondin 1, extracellular matrix protein	Spon1	64456	0007155 // cell adhesion // inferred from electronic annotation	0005576 // extracellular region // inferred from electronic annotation /// 0005578 // proteinaceous extracellular matrix // inferred from electronic annotation /// 0005615 // extracellular space // not recorded /// 0031012 // extracellular matrix // not recorded	0005515 // protein binding // inferred from physical interaction /// 0005515 // protein binding // not recorded /// 0005515 // protein binding // inferred from electronic annotation
1377994_at	1.84318	0.882198	1.75945	0.815125	2.33662	1.22442	4.40685	2.13975	1.04759	0.0670724	-1.26771	-0.342223	-2.39089	-1.25755	-1.32804	-0.409295	-2.50467	-1.32462	-1.886	-0.915328
1392633_at	1.93024	0.948783	1.26218	0.335914	2.5724	1.36311	4.84118	2.27536	1.5293	0.612869	-1.33268	-0.41433	-2.50807	-1.32658	-2.03806	-1.0272	-3.83558	-1.93944	-1.88197	-0.912245
1370104_at	1.37376	0.458133	1.47713	0.562795	2.82681	1.49918	5.31814	2.41092	-1.07524	-0.104662	-2.05772	-1.04104	-3.87122	-1.95279	-1.91372	-0.936382	-3.60032	-1.84813	-1.88132	-0.911743	114248	phosphodiesterase 6H, cGMP-specific, cone, gamma	Pde6h	114248	0000187 // activation of MAPK activity // inferred from electronic annotation /// 0000187 // activation of MAPK activity // not recorded /// 0007601 // visual perception // inferred from electronic annotation /// 0045742 // positive regulation of epidermal growth factor receptor signaling pathway // inferred from electronic annotation /// 0045742 // positive regulation of epidermal growth factor …		0004114 // 3',5'-cyclic-nucleotide phosphodiesterase activity // inferred from electronic annotation /// 0016787 // hydrolase activity // inferred from electronic annotation /// 0030553 // cGMP binding // inferred from electronic annotation
1398521_at	-2.29766	-1.20016	-3.63652	-1.86256	-2.60704	-1.38241	-1.38673	-0.471683	1.58271	0.662393	1.13465	0.182251	-1.65689	-0.72848	-1.39488	-0.480142	-2.62237	-1.39087	-1.88	-0.910731
1381746_at	2.08062	1.05702	2.34383	1.22887	1.44164	0.527706	2.70602	1.43617	-1.1265	-0.171854	1.44324	0.529311	-1.30058	-0.379153	1.62582	0.701164	-1.15453	-0.2073	-1.87705	-0.908464
1367612_at	1.76695	0.82126	1.89954	0.925651	3.54055	1.82397	6.64077	2.73135	-1.07504	-0.104391	-2.00377	-1.00272	-3.75833	-1.91009	-1.8639	-0.898324	-3.49599	-1.8057	-1.87563	-0.907376	171341	microsomal glutathione S-transferase 1	Mgst1	171341	0006749 // glutathione metabolic process // inferred from electronic annotation /// 0006749 // glutathione metabolic process // not recorded /// 0010243 // response to organic nitrogen // inferred from direct assay /// 0032496 // response to lipopolysaccharide // inferred from direct assay /// 0033327 // Leydig cell differentiation // inferred from expression pattern /// 0042493 // response to dr…	0005634 // nucleus // inferred from direct assay /// 0005739 // mitochondrion // inferred from direct assay /// 0005739 // mitochondrion // not recorded /// 0005739 // mitochondrion // inferred from electronic annotation /// 0005741 // mitochondrial outer membrane // inferred from electronic annotation /// 0005743 // mitochondrial inner membrane // inferred from electronic annotation /// 0005743 …	0004364 // glutathione transferase activity // inferred from direct assay /// 0004364 // glutathione transferase activity // not recorded /// 0004364 // glutathione transferase activity // inferred from electronic annotation /// 0005515 // protein binding // not recorded /// 0016740 // transferase activity // inferred from electronic annotation /// 0042802 // identical protein binding // inferred…	Oxidative_Stress // GenMAPP
1382688_at	-1.41704	-0.502885	-1.12583	-0.170993	2.59399	1.37517	4.84903	2.27769	-1.25866	-0.331892	-3.67579	-1.87806	-6.87128	-2.78058	-2.9204	-1.54616	-5.45919	-2.44869	-1.86933	-0.902524	306000	solute carrier family 25, member 37	Slc25a37	306000	0006810 // transport // inferred from electronic annotation /// 0006811 // ion transport // inferred from electronic annotation /// 0006826 // iron ion transport // inferred from electronic annotation /// 0034755 // iron ion transmembrane transport // not recorded /// 0048250 // mitochondrial iron ion transport // inferred from electronic annotation /// 0048250 // mitochondrial iron ion transport…	0005739 // mitochondrion // inferred from electronic annotation /// 0005739 // mitochondrion // not recorded /// 0005743 // mitochondrial inner membrane // inferred from electronic annotation /// 0005743 // mitochondrial inner membrane // not recorded /// 0016020 // membrane // inferred from electronic annotation /// 0016021 // integral to membrane // inferred from electronic annotation	0005381 // iron ion transmembrane transporter activity // inferred from electronic annotation /// 0005381 // iron ion transmembrane transporter activity // not recorded /// 0005488 // binding // inferred from electronic annotation
1388557_at	-1.05201	-0.0731478	-1.94001	-0.956067	1.74345	0.801944	3.25439	1.70239	1.8441	0.882919	-1.83412	-0.875092	-3.42364	-1.77553	-3.38231	-1.75801	-6.31355	-2.65845	-1.86664	-0.900441	296554	tubulin, beta 2c	Tubb2c	296554	0007017 // microtubule-based process // inferred from electronic annotation /// 0007018 // microtubule-based movement // inferred from electronic annotation /// 0051258 // protein polymerization // inferred from electronic annotation	0005829 // cytosol // not recorded /// 0005874 // microtubule // inferred from electronic annotation /// 0043234 // protein complex // inferred from electronic annotation	0000166 // nucleotide binding // inferred from electronic annotation /// 0003924 // GTPase activity // inferred from electronic annotation /// 0005198 // structural molecule activity // inferred from electronic annotation /// 0005525 // GTP binding // inferred from electronic annotation
1379208_at	-1.58535	-0.664805	-1.27402	-0.349383	1.52537	0.609159	2.84157	1.50669	-1.24438	-0.315423	-2.41825	-1.27396	-4.5049	-2.17149	-1.94335	-0.958542	-3.62021	-1.85607	-1.86287	-0.89753
1375534_at	1.61622	0.692621	1.11462	0.156548	1.43048	0.516501	2.66349	1.41332	1.45002	0.536074	1.12984	0.17612	-1.64798	-0.720698	-1.28338	-0.359954	-2.3896	-1.25677	-1.86195	-0.896818	298874	pumilio homolog 2 (Drosophila)	Pum2	298874			0003723 // RNA binding // inferred from electronic annotation /// 0003723 // RNA binding // not recorded /// 0005488 // binding // inferred from electronic annotation /// 0005515 // protein binding // not recorded
1378883_at	-1.34795	-0.430769	1.13851	0.187142	1.92325	0.943545	3.58063	1.84021	-1.53465	-0.617911	-2.59245	-1.37431	-4.82651	-2.27098	-1.68927	-0.756403	-3.14502	-1.65307	-1.86176	-0.896667
1393145_at	3.91638	1.96952	4.99587	2.32074	2.03917	1.02798	3.78027	1.91849	-1.27564	-0.351218	1.92057	0.941536	1.036	0.0510282	2.44995	1.29275	1.32156	0.402246	-1.85383	-0.890508	360833	3-ketodihydrosphingosine reductase	Kdsr	360833	0006666 // 3-keto-sphinganine metabolic process // not recorded /// 0008152 // metabolic process // inferred from electronic annotation /// 0030148 // sphingolipid biosynthetic process // not recorded /// 0055114 // oxidation reduction // inferred from electronic annotation	0005783 // endoplasmic reticulum // not recorded /// 0005789 // endoplasmic reticulum membrane // not recorded	0003824 // catalytic activity // inferred from electronic annotation /// 0005488 // binding // inferred from electronic annotation /// 0016491 // oxidoreductase activity // inferred from electronic annotation /// 0047560 // 3-dehydrosphinganine reductase activity // not recorded
1388300_at	24.4888	4.61405	6.9349	2.79387	3.30513	1.72471	6.12388	2.61445	3.53124	1.82018	7.40934	2.88935	3.99891	1.99961	2.09822	1.06917	1.13244	0.179429	-1.85284	-0.88974	289197	microsomal glutathione S-transferase 3	Mgst3	289197	0010243 // response to organic nitrogen // inferred from expression pattern		0004602 // glutathione peroxidase activity // inferred from direct assay
1372097_at	1.36466	0.44854	1.40673	0.49235	1.68251	0.750614	3.11674	1.64004	-1.03083	-0.0438104	-1.23292	-0.302074	-2.2839	-1.1915	-1.19604	-0.258264	-2.21558	-1.14769	-1.85244	-0.889424
1393755_at	1.25656	0.32948	1.56642	0.647472	1.56642	0.647472	2.89231	1.53222	-1.24659	-0.317993	-1.24659	-0.317993	-2.30177	-1.20274	-1	0	-1.84645	-0.884751	-1.84645	-0.884751	366508	phosphoinositide-3-kinase, catalytic, delta polypeptide	Pik3cd	366508	0001782 // B cell homeostasis // not recorded /// 0007165 // signal transduction // inferred from electronic annotation /// 0007166 // cell surface receptor linked signaling pathway // not recorded /// 0042113 // B cell activation // not recorded /// 0046854 // phosphoinositide phosphorylation // inferred from electronic annotation /// 0048015 // phosphoinositide-mediated signaling // inferred fr…	0005942 // phosphoinositide 3-kinase complex // inferred from electronic annotation	0004428 // inositol or phosphatidylinositol kinase activity // inferred from electronic annotation /// 0005488 // binding // inferred from electronic annotation /// 0005515 // protein binding // not recorded /// 0016301 // kinase activity // inferred from electronic annotation /// 0016303 // 1-phosphatidylinositol-3-kinase activity // inferred from electronic annotation /// 0016740 // transferase…
1374122_at	-2.29955	-1.20135	1.36664	0.45063	1.67078	0.740521	3.08125	1.62352	-3.14265	-1.65198	-3.84204	-1.94187	-7.0855	-2.82487	-1.22255	-0.289891	-2.25463	-1.17289	-1.8442	-0.882997						0016459 // myosin complex // inferred from electronic annotation	0003774 // motor activity // inferred from electronic annotation /// 0005524 // ATP binding // inferred from electronic annotation
1392607_at	-1.65414	-0.726086	1.16715	0.222984	1.20533	0.269426	2.22072	1.15103	-1.93063	-0.94907	-1.99379	-0.995512	-3.67339	-1.87711	-1.03272	-0.046442	-1.90269	-0.928042	-1.84242	-0.8816
1380097_at	1.08819	0.121926	-1.56669	-0.647719	1.42173	0.507647	2.61619	1.38746	1.70485	0.769645	-1.30651	-0.385721	-2.40417	-1.26554	-2.22741	-1.15537	-4.09875	-2.03518	-1.84014	-0.879818
1397053_at	2.51413	1.33006	3.49199	1.80405	2.27736	1.18736	4.1844	2.06502	-1.38894	-0.473989	1.10397	0.142702	-1.66435	-0.734962	1.53335	0.616691	-1.19829	-0.260972	-1.8374	-0.877663
1375382_at	2.65621	1.40937	-1.52274	-0.606674	2.37358	1.24707	4.36061	2.12453	4.04472	2.01604	1.11907	0.162301	-1.64167	-0.715162	-3.61436	-1.85374	-6.64009	-2.7312	-1.83714	-0.877463	309595	mediator of DNA damage checkpoint 1	Mdc1	309595	0006281 // DNA repair // inferred from electronic annotation /// 0006974 // response to DNA damage stimulus // inferred from electronic annotation /// 0007049 // cell cycle // inferred from electronic annotation	0005622 // intracellular // inferred from electronic annotation /// 0005634 // nucleus // inferred from electronic annotation	0005515 // protein binding // inferred from electronic annotation /// 0008022 // protein C-terminus binding // inferred from electronic annotation
1381860_at	-1.45851	-0.544495	-1.22022	-0.287143	-1	0	1.83515	0.875896	-1.19528	-0.257352	-1.45851	-0.544495	-2.67658	-1.42039	-1.22022	-0.287143	-2.23929	-1.16304	-1.83515	-0.875896
1382184_at	1.44445	0.530522	-3.1625	-1.66106	1.74752	0.805308	3.20124	1.67863	4.56807	2.19159	-1.20981	-0.274786	-2.21623	-1.14811	-5.52652	-2.46637	-10.1239	-3.33969	-1.83187	-0.873321	548326	Fas apoptotic inhibitory molecule 3	Faim3	548326		0016020 // membrane // inferred from electronic annotation /// 0016021 // integral to membrane // inferred from electronic annotation
1394940_at	1.14642	0.197131	1.94208	0.957602	2.27874	1.18823	4.16201	2.05728	-1.69404	-0.76047	-1.9877	-0.991102	-3.63045	-1.86015	-1.17335	-0.230632	-2.14307	-1.09968	-1.82646	-0.869048	300870	family with sequence similarity 46, member A	Fam46a	300870
1392368_at	1.41387	0.499652	4.23832	2.08349	1.43814	0.5242	2.62077	1.38999	-2.99767	-1.58384	-1.01716	-0.0245471	-1.85361	-0.890336	2.94709	1.55929	1.61721	0.693503	-1.82234	-0.865789
1391018_at	-2.02742	-1.01964	-3.15706	-1.65858	1.81557	0.860421	3.30519	1.72473	1.55718	0.638937	-3.68092	-1.88007	-6.70101	-2.74438	-5.73186	-2.519	-10.4347	-3.38332	-1.82047	-0.864313						0016459 // myosin complex // inferred from electronic annotation	0003774 // motor activity // inferred from electronic annotation /// 0005524 // ATP binding // inferred from electronic annotation
1388735_at	1.63298	0.707508	1.46161	0.547554	1.63298	0.707508	2.9703	1.57061	1.11725	0.159954	-1	0	-1.81894	-0.8631	-1.11725	-0.159954	-2.03222	-1.02305	-1.81894	-0.8631
1367652_at	6.979	2.80302	2.30732	1.20622	4.52981	2.17945	8.23602	3.04195	3.02472	1.5968	1.54068	0.623569	-1.18011	-0.238927	-1.96323	-0.97323	-3.56951	-1.83573	-1.81818	-0.862496	24484	insulin-like growth factor binding protein 3	Igfbp3	24484	0001558 // regulation of cell growth // inferred from electronic annotation /// 0001649 // osteoblast differentiation // inferred from electronic annotation /// 0001649 // osteoblast differentiation // not recorded /// 0001933 // negative regulation of protein phosphorylation // not recorded /// 0006468 // protein phosphorylation // not recorded /// 0008285 // negative regulation of cell prolifer…	0005576 // extracellular region // inferred from electronic annotation /// 0005615 // extracellular space // inferred from direct assay /// 0005615 // extracellular space // not recorded /// 0005615 // extracellular space // inferred from electronic annotation /// 0005625 // soluble fraction // inferred from direct assay /// 0005634 // nucleus // not recorded /// 0016942 // insulin-like growth fa…	0005515 // protein binding // inferred from physical interaction /// 0005515 // protein binding // not recorded /// 0005520 // insulin-like growth factor binding // inferred from electronic annotation /// 0005520 // insulin-like growth factor binding // not recorded /// 0005520 // insulin-like growth factor binding // traceable author statement /// 0008160 // protein tyrosine phosphatase activato…	Smooth_muscle_contraction // GenMAPP
1380446_at	1.59439	0.673008	1.65054	0.722937	1.50225	0.587125	2.72786	1.44777	-1.03521	-0.0499287	1.06134	0.0858831	-1.71091	-0.774763	1.09871	0.135812	-1.65271	-0.724834	-1.81585	-0.860646	361285	myeloid/lymphoid or mixed-lineage leukemia (trithorax homolog, Drosophila); translocated to, 10	Mllt10	361285	0045944 // positive regulation of transcription from RNA polymerase II promoter // not recorded	0005634 // nucleus // not recorded /// 0005730 // nucleolus // not recorded /// 0005737 // cytoplasm // not recorded	0005515 // protein binding // inferred from electronic annotation /// 0005515 // protein binding // not recorded /// 0008270 // zinc ion binding // inferred from electronic annotation
1393848_at	1.98286	0.987585	1.18878	0.249486	1.77308	0.826257	3.21717	1.68579	1.66798	0.738099	1.11832	0.161328	-1.62249	-0.698206	-1.49151	-0.576771	-2.70627	-1.4363	-1.81445	-0.859533	362720	ribonucleotide reductase M2	Rrm2	362720	0006260 // DNA replication // inferred from electronic annotation /// 0008284 // positive regulation of cell proliferation // inferred from mutant phenotype /// 0009186 // deoxyribonucleoside diphosphate metabolic process // inferred from electronic annotation /// 0009262 // deoxyribonucleotide metabolic process // not recorded /// 0009263 // deoxyribonucleotide biosynthetic process // not record…	0005737 // cytoplasm // inferred from electronic annotation	0004748 // ribonucleoside-diphosphate reductase activity // not recorded /// 0004748 // ribonucleoside-diphosphate reductase activity // inferred from sequence or structural similarity /// 0004748 // ribonucleoside-diphosphate reductase activity // inferred from electronic annotation /// 0005515 // protein binding // not recorded /// 0016491 // oxidoreductase activity // inferred from electronic …
1368342_at	-2.7182	-1.44265	-2.31385	-1.2103	-2.21549	-1.14762	-1.22437	-0.292042	-1.17475	-0.232354	-1.22691	-0.295027	-2.22008	-1.15061	-1.0444	-0.0626731	-1.88983	-0.918256	-1.80949	-0.855583	25095	adenosine monophosphate deaminase 3	Ampd3	25095	0006144 // purine base metabolic process // inferred from electronic annotation /// 0006196 // AMP catabolic process // traceable author statement /// 0009117 // nucleotide metabolic process // inferred from electronic annotation /// 0009168 // purine ribonucleoside monophosphate biosynthetic process // inferred from electronic annotation		0003876 // AMP deaminase activity // inferred from direct assay /// 0003876 // AMP deaminase activity // inferred from electronic annotation /// 0016787 // hydrolase activity // inferred from electronic annotation /// 0016814 // hydrolase activity, acting on carbon-nitrogen (but not peptide) bonds, in cyclic amidines // inferred from electronic annotation /// 0019239 // deaminase activity // infe…
1387488_a_at	1.69104	0.757913	1.02671	0.0380321	3.01761	1.59341	5.45393	2.4473	1.64705	0.719881	-1.78447	-0.835493	-3.22519	-1.68938	-2.9391	-1.55537	-5.31203	-2.40926	-1.80737	-0.853889	116506	calcitonin receptor	Calcr	116506	0007165 // signal transduction // inferred from electronic annotation /// 0007166 // cell surface receptor linked signaling pathway // inferred from electronic annotation /// 0007186 // G-protein coupled receptor protein signaling pathway // inferred from electronic annotation /// 0007188 // G-protein signaling, coupled to cAMP nucleotide second messenger // inferred from direct assay /// 0007189…	0001669 // acrosomal vesicle // inferred from electronic annotation /// 0001669 // acrosomal vesicle // not recorded /// 0005886 // plasma membrane // inferred from electronic annotation /// 0016020 // membrane // inferred from electronic annotation /// 0016021 // integral to membrane // inferred from electronic annotation /// 0030424 // axon // inferred from direct assay /// 0043005 // neuron pr…	0004871 // signal transducer activity // inferred from electronic annotation /// 0004872 // receptor activity // inferred from electronic annotation /// 0004888 // transmembrane receptor activity // inferred from electronic annotation /// 0004930 // G-protein coupled receptor activity // inferred from electronic annotation /// 0004948 // calcitonin receptor activity // inferred from direct assay …	GPCRDB_Class_B_Secretin-like // GenMAPP
1367733_at	-1.05758	-0.0807695	-2.2714	-1.18358	2.34696	1.23079	4.23966	2.08395	2.14773	1.10281	-2.48211	-1.31156	-4.48379	-2.16472	-5.3309	-2.41438	-9.62998	-3.26753	-1.80645	-0.853154	54231	carbonic anhydrase II	Car2	54231	0001822 // kidney development // inferred from expression pattern /// 0002009 // morphogenesis of an epithelium // inferred from electronic annotation /// 0002009 // morphogenesis of an epithelium // not recorded /// 0006730 // one-carbon metabolic process // inferred from electronic annotation /// 0006950 // response to stress // inferred from expression pattern /// 0009268 // response to pH // …	0005615 // extracellular space // inferred from direct assay /// 0005634 // nucleus // inferred from electronic annotation /// 0005634 // nucleus // not recorded /// 0005737 // cytoplasm // inferred from direct assay /// 0005737 // cytoplasm // not recorded /// 0005737 // cytoplasm // inferred from electronic annotation /// 0005829 // cytosol // inferred from electronic annotation /// 0005829 // …	0004089 // carbonate dehydratase activity // inferred from direct assay /// 0004089 // carbonate dehydratase activity // inferred from electronic annotation /// 0005515 // protein binding // inferred from direct assay /// 0008270 // zinc ion binding // inferred from electronic annotation /// 0008270 // zinc ion binding // not recorded /// 0016829 // lyase activity // inferred from electronic anno…
1389160_at	-1.54851	-0.630884	-1.02795	-0.0397701	1.85457	0.891088	3.34716	1.74294	-1.50641	-0.591114	-2.87183	-1.52197	-5.18312	-2.37382	-1.90641	-0.930858	-3.44071	-1.78271	-1.80481	-0.85185	293522	erythroid associated factor	Eraf	293522	0006457 // protein folding // inferred from electronic annotation /// 0020027 // hemoglobin metabolic process // inferred from electronic annotation /// 0030097 // hemopoiesis // inferred from electronic annotation /// 0050821 // protein stabilization // inferred from electronic annotation		0005515 // protein binding // not recorded /// 0005515 // protein binding // inferred from electronic annotation /// 0030492 // hemoglobin binding // inferred from electronic annotation
1387756_s_at	-1.78429	-0.835347	-1.08918	-0.123237	2.79781	1.4843	5.03355	2.33158	-1.6382	-0.71211	-4.9921	-2.31965	-8.9813	-3.16692	-3.04731	-1.60754	-5.48242	-2.45481	-1.7991	-0.847278	113882	hemogen	Hemgn	113882	0007275 // multicellular organismal development // inferred from electronic annotation /// 0030154 // cell differentiation // inferred from electronic annotation /// 0045667 // regulation of osteoblast differentiation // inferred from direct assay	0005634 // nucleus // inferred from electronic annotation /// 0005654 // nucleoplasm // inferred from electronic annotation /// 0005654 // nucleoplasm // not recorded
1377967_at	2.76161	1.46551	3.26206	1.70578	3.47338	1.79634	6.23676	2.6408	-1.18122	-0.240273	-1.25774	-0.330829	-2.25838	-1.17529	-1.06478	-0.0905561	-1.91191	-0.935013	-1.79559	-0.844457	292071	chromatin licensing and DNA replication factor 1	Cdt1	292071	0000076 // DNA replication checkpoint // not recorded /// 0007090 // regulation of S phase of mitotic cell cycle // not recorded /// 0030174 // regulation of DNA-dependent DNA replication initiation // not recorded	0005634 // nucleus // not recorded /// 0005654 // nucleoplasm // not recorded	0003677 // DNA binding // not recorded /// 0005515 // protein binding // not recorded
1369964_at	4.6848	2.22799	3.4783	1.79838	4.54384	2.18391	8.14314	3.02558	1.34686	0.429605	1.03102	0.0440731	-1.73821	-0.797599	-1.30634	-0.385531	-2.34113	-1.2272	-1.79213	-0.841672	155151	coronin, actin binding protein 1A	Coro1a	155151	0001845 // phagolysosome assembly // inferred from electronic annotation /// 0001845 // phagolysosome assembly // not recorded /// 0006816 // calcium ion transport // inferred from electronic annotation /// 0006816 // calcium ion transport // not recorded /// 0006909 // phagocytosis // not recorded /// 0006909 // phagocytosis // inferred from electronic annotation /// 0007015 // actin filament or…	0001772 // immunological synapse // inferred from electronic annotation /// 0001772 // immunological synapse // not recorded /// 0001891 // phagocytic cup // inferred from electronic annotation /// 0001891 // phagocytic cup // not recorded /// 0005634 // nucleus // not recorded /// 0005737 // cytoplasm // inferred from electronic annotation /// 0005737 // cytoplasm // not recorded /// 0005856 // …	0003779 // actin binding // inferred from electronic annotation /// 0005515 // protein binding // not recorded /// 0005515 // protein binding // inferred from electronic annotation /// 0008022 // protein C-terminus binding // inferred from electronic annotation /// 0008022 // protein C-terminus binding // not recorded /// 0008092 // cytoskeletal protein binding // not recorded /// 0042802 // iden…
1382599_at	2.63508	1.39784	1.32811	0.409377	1.57941	0.659384	2.82973	1.50067	1.98408	0.988468	1.66839	0.738461	-1.07387	-0.10282	-1.18921	-0.250007	-2.13064	-1.09129	-1.79164	-0.841281
1395287_at	1.99653	0.997495	4.13993	2.04961	4.18203	2.0642	7.4826	2.90354	-2.07356	-1.05211	-2.09465	-1.06671	-3.7478	-1.90605	-1.01017	-0.0145988	-1.80742	-0.853935	-1.78923	-0.839336
1368059_at	2.51062	1.32805	2.68451	1.42466	3.3669	1.75142	6.02328	2.59055	-1.06926	-0.0966148	-1.34106	-0.423377	-2.39912	-1.2625	-1.2542	-0.326762	-2.24372	-1.16589	-1.78897	-0.839128	117024	crystallin, mu	Crym	117024	0000122 // negative regulation of transcription from RNA polymerase II promoter // not recorded /// 0006839 // mitochondrial transport // inferred from direct assay /// 0007605 // sensory perception of sound // not recorded /// 0008152 // metabolic process // inferred from electronic annotation /// 0009725 // response to hormone stimulus // inferred from expression pattern /// 0033280 // response…	0005634 // nucleus // not recorded /// 0005737 // cytoplasm // inferred from electronic annotation /// 0005737 // cytoplasm // not recorded /// 0005739 // mitochondrion // not recorded /// 0005829 // cytosol // inferred from direct assay	0003714 // transcription corepressor activity // not recorded /// 0003824 // catalytic activity // inferred from electronic annotation /// 0005488 // binding // inferred from electronic annotation /// 0042562 // hormone binding // not recorded /// 0042803 // protein homodimerization activity // not recorded /// 0050661 // NADP or NADPH binding // not recorded /// 0070324 // thyroid hormone bindin…
1392854_at	1.54457	0.627209	1.58789	0.667115	1.54457	0.627209	2.75667	1.46293	-1.02805	-0.0399055	-1	0	-1.78475	-0.83572	1.02805	0.0399055	-1.73606	-0.795814	-1.78475	-0.83572	500988	Similar to RCK	RGD1564560	500988			0000166 // nucleotide binding // inferred from electronic annotation /// 0003676 // nucleic acid binding // inferred from electronic annotation /// 0004386 // helicase activity // inferred from electronic annotation /// 0005524 // ATP binding // inferred from electronic annotation /// 0008026 // ATP-dependent helicase activity // inferred from electronic annotation /// 0016787 // hydrolase activi…
1371151_at	1.02262	0.0322766	2.33957	1.22624	1.53774	0.620811	2.74214	1.4553	-2.28781	-1.19397	-1.50372	-0.588535	-2.68147	-1.42303	1.52143	0.605433	-1.17207	-0.229059	-1.78323	-0.834491	54242	carboxypeptidase A3, mast cell	Cpa3	54242	0006508 // proteolysis // inferred from electronic annotation	0005634 // nucleus // inferred from electronic annotation /// 0005634 // nucleus // not recorded /// 0030133 // transport vesicle // inferred from electronic annotation /// 0031410 // cytoplasmic vesicle // inferred from electronic annotation /// 0043231 // intracellular membrane-bounded organelle // not recorded /// 0043231 // intracellular membrane-bounded organelle // inferred from electronic …	0004180 // carboxypeptidase activity // inferred from electronic annotation /// 0004181 // metallocarboxypeptidase activity // inferred from electronic annotation /// 0008233 // peptidase activity // inferred from electronic annotation /// 0008237 // metallopeptidase activity // inferred from electronic annotation /// 0008270 // zinc ion binding // inferred from electronic annotation /// 0016787 …
1380340_at	4.54123	2.18308	4.13242	2.04699	6.44036	2.68714	11.4431	3.5164	1.09893	0.136093	-1.4182	-0.504061	-2.51982	-1.33332	-1.5585	-0.640154	-2.76909	-1.46941	-1.77677	-0.829259
1374330_at	-1.55993	-0.641479	1.23907	0.309257	2.69753	1.43164	4.78861	2.25961	-1.93286	-0.950735	-4.20794	-2.07312	-7.46988	-2.90109	-2.17706	-1.12238	-3.86468	-1.95035	-1.77519	-0.827971	297025	Kell blood group, metallo-endopeptidase	Kel	297025	0006508 // proteolysis // inferred from electronic annotation		0004222 // metalloendopeptidase activity // inferred from electronic annotation /// 0004222 // metalloendopeptidase activity // not recorded /// 0005515 // protein binding // not recorded
1386922_at	-1.34139	-0.423726	-2.60175	-1.37948	1.76677	0.821111	3.13401	1.64801	1.9396	0.955756	-2.36992	-1.24484	-4.20392	-2.07173	-4.59668	-2.20059	-8.1539	-3.02749	-1.77387	-0.826898	54231	carbonic anhydrase II	Car2	54231	0001822 // kidney development // inferred from expression pattern /// 0002009 // morphogenesis of an epithelium // inferred from electronic annotation /// 0002009 // morphogenesis of an epithelium // not recorded /// 0006730 // one-carbon metabolic process // inferred from electronic annotation /// 0006950 // response to stress // inferred from expression pattern /// 0009268 // response to pH // …	0005615 // extracellular space // inferred from direct assay /// 0005634 // nucleus // inferred from electronic annotation /// 0005634 // nucleus // not recorded /// 0005737 // cytoplasm // inferred from direct assay /// 0005737 // cytoplasm // not recorded /// 0005737 // cytoplasm // inferred from electronic annotation /// 0005829 // cytosol // inferred from electronic annotation /// 0005829 // …	0004089 // carbonate dehydratase activity // inferred from direct assay /// 0004089 // carbonate dehydratase activity // inferred from electronic annotation /// 0005515 // protein binding // inferred from direct assay /// 0008270 // zinc ion binding // inferred from electronic annotation /// 0008270 // zinc ion binding // not recorded /// 0016829 // lyase activity // inferred from electronic anno…
1387050_s_at	2.11587	1.08125	2.32979	1.2202	3.82427	1.93519	6.772	2.75958	-1.1011	-0.138944	-1.80742	-0.853931	-3.20057	-1.67833	-1.64147	-0.714987	-2.9067	-1.53938	-1.77079	-0.824396	24903///25087///288001	kininogen 1 /// kininogen 1-like 1 /// kininogen 2	Kng1 /// Kng1l1 /// Kng2	24903///25087///288001	0001938 // positive regulation of endothelial cell proliferation // inferred from direct assay /// 0006953 // acute-phase response // inferred from electronic annotation /// 0006954 // inflammatory response // inferred from electronic annotation /// 0007162 // negative regulation of cell adhesion // not recorded /// 0007204 // elevation of cytosolic calcium ion concentration // not recorded /// 0…	0005576 // extracellular region // inferred from electronic annotation /// 0005615 // extracellular space // inferred from direct assay /// 0005615 // extracellular space // inferred from electronic annotation /// 0005792 // microsome // inferred from direct assay /// 0043204 // perikaryon // inferred from direct assay	0002020 // protease binding // inferred from physical interaction /// 0004869 // cysteine-type endopeptidase inhibitor activity // inferred from direct assay /// 0004869 // cysteine-type endopeptidase inhibitor activity // inferred from electronic annotation /// 0005102 // receptor binding // not recorded /// 0030414 // peptidase inhibitor activity // inferred from electronic annotation	ACE-Inhibitor_pathway_PharmGKB // GenMAPP
1367919_at	-1.11717	-0.159854	-1.35732	-0.440756	2.60001	1.37852	4.60049	2.20179	1.21495	0.280902	-2.90466	-1.53837	-5.13955	-2.36164	-3.52903	-1.81927	-6.24432	-2.64254	-1.76942	-0.823273	58958	nucleoporin 210	Nup210	58958	0006810 // transport // inferred from electronic annotation /// 0015031 // protein transport // inferred from electronic annotation /// 0051028 // mRNA transport // inferred from electronic annotation /// 0055085 // transmembrane transport // inferred from electronic annotation	0005634 // nucleus // inferred from electronic annotation /// 0005635 // nuclear envelope // not recorded /// 0005635 // nuclear envelope // inferred from electronic annotation /// 0005643 // nuclear pore // traceable author statement /// 0005643 // nuclear pore // inferred from electronic annotation /// 0005783 // endoplasmic reticulum // inferred from electronic annotation /// 0005789 // endopl…	0005515 // protein binding // not recorded /// 0005515 // protein binding // inferred from electronic annotation /// 0017056 // structural constituent of nuclear pore // non-traceable author statement /// 0046983 // protein dimerization activity // inferred from direct assay
1377660_at	-1.19673	-0.259094	-1.56684	-0.647861	1.11156	0.15258	1.96561	0.974978	1.30927	0.388767	-1.33023	-0.411674	-2.3523	-1.23407	-1.74163	-0.800441	-3.0798	-1.62284	-1.76834	-0.822398	293613	similar to transthyretin (4L369)	RGD1309350	293613	0006810 // transport // inferred from electronic annotation /// 0008152 // metabolic process // not recorded	0005739 // mitochondrion // not recorded	0016787 // hydrolase activity // not recorded
1381780_at	-1.69753	-0.763434	-1.46723	-0.553098	1.88993	0.918334	3.34093	1.74025	-1.15696	-0.210337	-3.20821	-1.68177	-5.67133	-2.50369	-2.77297	-1.47143	-4.90193	-2.29335	-1.76775	-0.821918
1392231_at	1.61201	0.688863	1.68255	0.750648	1.72802	0.789123	3.0511	1.60933	-1.04376	-0.0617852	-1.07197	-0.10026	-1.89273	-0.920468	-1.02703	-0.0384746	-1.81338	-0.858683	-1.76566	-0.820208	311622	serine/threonine kinase 4	Stk4	311622	0000902 // cell morphogenesis // not recorded /// 0006468 // protein phosphorylation // inferred from electronic annotation /// 0006468 // protein phosphorylation // not recorded /// 0007165 // signal transduction // inferred from electronic annotation /// 0007243 // intracellular protein kinase cascade // not recorded /// 0018105 // peptidyl-serine phosphorylation // not recorded /// 0035329 // …	0005634 // nucleus // not recorded /// 0005737 // cytoplasm // not recorded	0000166 // nucleotide binding // inferred from electronic annotation /// 0000287 // magnesium ion binding // not recorded /// 0004672 // protein kinase activity // inferred from electronic annotation /// 0004674 // protein serine/threonine kinase activity // inferred from electronic annotation /// 0004674 // protein serine/threonine kinase activity // not recorded /// 0005515 // protein binding /…
1378504_at	3.01367	1.59152	1.42637	0.51235	1.84756	0.885625	3.2607	1.70518	2.11282	1.07917	1.63116	0.705895	-1.08197	-0.113661	-1.29529	-0.373275	-2.28601	-1.19283	-1.76486	-0.819556
1382026_at	1.96636	0.97553	1.96636	0.97553	1.59124	0.670151	2.79965	1.48525	-1	0	1.23574	0.305378	-1.42377	-0.509716	1.23574	0.305378	-1.42377	-0.509716	-1.75941	-0.815094	362893	Rho GTPase activating protein 9	Arhgap9	362893	0007165 // signal transduction // inferred from electronic annotation	0005622 // intracellular // inferred from electronic annotation	0005096 // GTPase activator activity // inferred from electronic annotation /// 0005096 // GTPase activator activity // not recorded /// 0005515 // protein binding // not recorded
1398071_at	2.25488	1.17305	1.85309	0.889929	2.33236	1.22179	4.09965	2.0355	1.21683	0.283122	-1.03436	-0.048739	-1.81812	-0.862451	-1.25864	-0.331861	-2.21234	-1.14557	-1.75773	-0.813712
1392322_at	1.75262	0.809516	1.03653	0.0517569	2.92194	1.54693	5.13292	2.35978	1.69086	0.757759	-1.66718	-0.737413	-2.92871	-1.55026	-2.81898	-1.49517	-4.95204	-2.30802	-1.75668	-0.812851	500113	GTPase, IMAP family member 7	Gimap7	500113			0005525 // GTP binding // inferred from electronic annotation
1370138_at	1.30365	0.382561	1.32075	0.40136	1.66566	0.736092	2.92506	1.54847	-1.01312	-0.0187988	-1.27768	-0.35353	-2.24374	-1.16591	-1.26114	-0.334732	-2.21469	-1.14711	-1.7561	-0.812376	161452	lymphoid enhancer binding factor 1	Lef1	161452	0000122 // negative regulation of transcription from RNA polymerase II promoter // inferred from electronic annotation /// 0000122 // negative regulation of transcription from RNA polymerase II promoter // not recorded /// 0001756 // somitogenesis // inferred from electronic annotation /// 0001756 // somitogenesis // not recorded /// 0001822 // kidney development // inferred from expression patte…	0005634 // nucleus // inferred from direct assay /// 0005634 // nucleus // not recorded /// 0005634 // nucleus // inferred from electronic annotation /// 0005667 // transcription factor complex // inferred from electronic annotation /// 0005667 // transcription factor complex // not recorded /// 0005730 // nucleolus // not recorded /// 0005737 // cytoplasm // inferred from electronic annotation /…	0003677 // DNA binding // not recorded /// 0003677 // DNA binding // inferred from sequence or structural similarity /// 0003677 // DNA binding // inferred from electronic annotation /// 0003682 // chromatin binding // inferred from electronic annotation /// 0003682 // chromatin binding // not recorded /// 0003700 // sequence-specific DNA binding transcription factor activity // not recorded /// …	TGF_Beta_Signaling_Pathway // GenMAPP
1387100_at	-1.24358	-0.314499	-1.08876	-0.122691	1.41628	0.502111	2.48317	1.31218	-1.14219	-0.191808	-1.76126	-0.81661	-3.08802	-1.62668	-1.542	-0.624802	-2.70359	-1.43487	-1.7533	-0.810072	65133	aquaporin 3	Aqp3	65133	0002684 // positive regulation of immune system process // inferred from electronic annotation /// 0002684 // positive regulation of immune system process // not recorded /// 0006810 // transport // inferred from electronic annotation /// 0006833 // water transport // inferred from direct assay /// 0006833 // water transport // not recorded /// 0006833 // water transport // inferred from electron…	0005737 // cytoplasm // inferred from electronic annotation /// 0005737 // cytoplasm // not recorded /// 0005886 // plasma membrane // inferred from electronic annotation /// 0005886 // plasma membrane // not recorded /// 0005911 // cell-cell junction // inferred from electronic annotation /// 0005911 // cell-cell junction // not recorded /// 0016020 // membrane // inferred from electronic annota…	0005215 // transporter activity // inferred from electronic annotation /// 0015250 // water channel activity // inferred from direct assay /// 0015254 // glycerol channel activity // inferred from electronic annotation /// 0015254 // glycerol channel activity // not recorded
1391375_at	6.16251	2.62352	5.322	2.41197	5.86828	2.55294	10.2775	3.36142	1.15793	0.211548	1.05014	0.0705786	-1.66775	-0.737899	-1.10265	-0.140969	-1.93113	-0.949447	-1.75136	-0.808477
1397540_at	1.07235	0.100781	1.53051	0.614013	1.8126	0.858058	3.16702	1.66312	-1.42724	-0.513231	-1.6903	-0.757277	-2.95333	-1.56234	-1.18431	-0.244045	-2.06926	-1.04911	-1.74723	-0.805067
1368338_at	-2.06768	-1.04801	-1.83271	-0.873979	1.13339	0.18064	1.97437	0.98139	-1.12821	-0.174034	-2.34348	-1.22865	-4.08236	-2.0294	-2.07717	-1.05462	-3.61844	-1.85537	-1.74201	-0.80075	117054	CD52 antigen	Cd52	117054		0005886 // plasma membrane // inferred from electronic annotation /// 0016020 // membrane // inferred from electronic annotation /// 0031225 // anchored to membrane // inferred from electronic annotation
1380295_at	1.65336	0.725404	1.56727	0.648256	-1.97807	-0.984092	-1.13609	-0.184073	1.05493	0.077148	3.27047	1.7095	1.87836	0.909477	3.10017	1.63235	1.78056	0.832329	-1.74112	-0.800019
1387247_at	4.18289	2.0645	3.14952	1.65513	8.29514	3.05227	14.4362	3.85162	1.3281	0.409368	-1.98311	-0.987768	-3.45124	-1.78712	-2.63378	-1.39714	-4.58361	-2.19648	-1.74032	-0.799349	25204	proprotein convertase subtilisin/kexin type 1	Pcsk1	25204	0006508 // proteolysis // inferred from mutant phenotype /// 0006508 // proteolysis // inferred from electronic annotation /// 0009749 // response to glucose stimulus // inferred from expression pattern /// 0009790 // embryo development // inferred from expression pattern /// 0010035 // response to inorganic substance // inferred from expression pattern /// 0010157 // response to chlorate // infe…	0005615 // extracellular space // inferred from direct assay /// 0005615 // extracellular space // not recorded /// 0005615 // extracellular space // inferred from electronic annotation /// 0005791 // rough endoplasmic reticulum // inferred from direct assay /// 0005802 // trans-Golgi network // inferred from direct assay /// 0030133 // transport vesicle // inferred from electronic annotation ///…	0004175 // endopeptidase activity // inferred from direct assay /// 0004175 // endopeptidase activity // inferred from mutant phenotype /// 0004175 // endopeptidase activity // not recorded /// 0004175 // endopeptidase activity // inferred from electronic annotation /// 0004252 // serine-type endopeptidase activity // inferred from electronic annotation /// 0004252 // serine-type endopeptidase ac…
1388166_at	2.44918	1.2923	1.33408	0.415843	6.34113	2.66474	11.0303	3.4634	1.83586	0.876456	-2.58908	-1.37244	-4.50368	-2.17111	-4.75319	-2.2489	-8.26813	-3.04756	-1.73949	-0.798665	299357///314509	immunoglobulin heavy chain 6 /// similar to single chain Fv antibody fragment scFv 7-10A	Igh-6 /// LOC314509	299357///314509	0000187 // activation of MAPK activity // inferred from electronic annotation /// 0002455 // humoral immune response mediated by circulating immunoglobulin // inferred from electronic annotation /// 0016064 // immunoglobulin mediated immune response // inferred from electronic annotation /// 0019882 // antigen processing and presentation // inferred from electronic annotation /// 0030890 // posit…	0009897 // external side of plasma membrane // inferred from electronic annotation /// 0019815 // B cell receptor complex // inferred from electronic annotation /// 0042571 // immunoglobulin complex, circulating // inferred from electronic annotation /// 0048471 // perinuclear region of cytoplasm // inferred from electronic annotation	0003823 // antigen binding // inferred from electronic annotation /// 0004888 // transmembrane receptor activity // inferred from electronic annotation /// 0005515 // protein binding // inferred from electronic annotation
1378945_at	1.41648	0.502311	1.84185	0.881157	1.61465	0.691225	2.79335	1.482	-1.3003	-0.378846	-1.13991	-0.188914	-1.97204	-0.979688	1.14071	0.189932	-1.5166	-0.600842	-1.73	-0.790774
1368167_at	1.41048	0.496191	1.59095	0.66989	4.95723	2.30953	8.56742	3.09886	-1.12795	-0.173699	-3.51456	-1.81334	-6.0741	-2.60267	-3.11589	-1.63964	-5.38509	-2.42897	-1.72827	-0.789327	25424	cathepsin E	Ctse	25424	0006508 // proteolysis // inferred from electronic annotation /// 0008152 // metabolic process // not recorded /// 0016540 // protein autoprocessing // inferred from mutant phenotype /// 0019886 // antigen processing and presentation of exogenous peptide antigen via MHC class II // inferred from direct assay /// 0019886 // antigen processing and presentation of exogenous peptide antigen via MHC c…	0005768 // endosome // inferred from direct assay /// 0005768 // endosome // not recorded /// 0005768 // endosome // inferred from electronic annotation	0004190 // aspartic-type endopeptidase activity // inferred from direct assay /// 0004190 // aspartic-type endopeptidase activity // not recorded /// 0004190 // aspartic-type endopeptidase activity // inferred from electronic annotation /// 0008233 // peptidase activity // inferred from electronic annotation /// 0016787 // hydrolase activity // inferred from electronic annotation /// 0042803 // p…
1380371_at	3.11803	1.64063	2.61037	1.38425	3.11803	1.64063	5.38012	2.42764	1.19448	0.256382	-1	0	-1.72549	-0.787003	-1.19448	-0.256382	-2.06106	-1.04339	-1.72549	-0.787003							0005488 // binding // inferred from electronic annotation
1392024_at	1.5413	0.62415	1.0859	0.118892	1.8152	0.860127	3.1315	1.64685	1.41938	0.505258	-1.1777	-0.235977	-2.03172	-1.0227	-1.67161	-0.741235	-2.88378	-1.52796	-1.72515	-0.786725
1375280_at	3.90395	1.96493	4.85601	2.27977	4.2246	2.07882	7.27175	2.8623	-1.24387	-0.314839	-1.08214	-0.113882	-1.86267	-0.897369	1.14946	0.200957	-1.49747	-0.58253	-1.72129	-0.783487	289277	PPPDE peptidase domain containing 1	Pppde1	289277
1385441_at	1.21876	0.285419	1.05676	0.0796437	2.46895	1.3039	4.24941	2.08726	1.15331	0.205775	-2.02578	-1.01848	-3.48666	-1.80184	-2.33634	-1.22425	-4.02118	-2.00762	-1.72114	-0.783368	365550	pre-B lymphocyte 3	Vpreb3	365550
1383506_at	1.3514	0.434459	1.45209	0.538134	2.2276	1.15549	3.83033	1.93747	-1.07451	-0.103675	-1.64836	-0.721035	-2.83433	-1.50301	-1.53406	-0.617359	-2.6378	-1.39933	-1.71948	-0.781974	305589	B-cell CLL/lymphoma 11A (zinc finger protein)	Bcl11a	305589	0016481 // negative regulation of transcription // not recorded /// 0030183 // B cell differentiation // not recorded /// 0030217 // T cell differentiation // not recorded	0005622 // intracellular // inferred from electronic annotation /// 0005634 // nucleus // not recorded	0003676 // nucleic acid binding // inferred from electronic annotation /// 0003714 // transcription corepressor activity // not recorded /// 0008270 // zinc ion binding // inferred from electronic annotation
1378699_at	-1.50656	-0.591257	-1	0	1.08983	0.124097	1.87381	0.905975	-1.50656	-0.591257	-1.64189	-0.715354	-2.82301	-1.49723	-1.08983	-0.124097	-1.87381	-0.905975	-1.71937	-0.781878	314917	polycystic kidney and hepatic disease 1-like 1	Pkhd1l1	314917
1377531_at	1.50652	0.591221	1.23356	0.302824	1.87918	0.910103	3.23012	1.69159	1.22128	0.288397	-1.24736	-0.318882	-2.14409	-1.10037	-1.52338	-0.607279	-2.61854	-1.38876	-1.7189	-0.781484
1376884_a_at	2.08684	1.06132	2.32187	1.21529	4.2667	2.09312	7.33074	2.87396	-1.11262	-0.153964	-2.04457	-1.0318	-3.51284	-1.81264	-1.83761	-0.877834	-3.15726	-1.65867	-1.71813	-0.780838	287122	ribosomal protein L3-like	Rpl3l	287122	0006412 // translation // inferred from electronic annotation	0005622 // intracellular // inferred from electronic annotation /// 0005840 // ribosome // inferred from electronic annotation /// 0030529 // ribonucleoprotein complex // inferred from electronic annotation	0003735 // structural constituent of ribosome // inferred from electronic annotation
1384794_at	1.41823	0.504094	1.85115	0.888423	1.74811	0.805798	3.00258	1.5862	-1.30525	-0.384328	-1.2326	-0.301704	-2.11713	-1.08211	1.05894	0.0826244	-1.62201	-0.69778	-1.71761	-0.780404
1386529_at	1.06112	0.0855851	1.47296	0.558714	1.72562	0.787115	2.96266	1.56689	-1.38812	-0.473129	-1.62623	-0.70153	-2.79202	-1.48131	-1.17154	-0.2284	-2.01137	-1.00818	-1.71687	-0.779778
1393167_at	2.80201	1.48646	1.63312	0.707629	1.08381	0.116108	1.85985	0.895183	1.71574	0.778832	2.58534	1.37035	1.50658	0.591278	1.50683	0.59152	-1.13883	-0.187554	-1.71603	-0.779074
1397226_at	1.35042	0.433407	1.51933	0.60344	1.7682	0.822279	3.03334	1.60091	-1.12508	-0.170033	-1.30937	-0.388872	-2.24622	-1.1675	-1.1638	-0.218839	-1.99649	-0.997467	-1.7155	-0.778628	366608	similar to mKIAA0716 protein	RGD1561724	366608
1381393_at	1.47602	0.561711	1.68496	0.752718	1.72177	0.783894	2.95365	1.5625	-1.14156	-0.191007	-1.1665	-0.222183	-2.00109	-1.00079	-1.02184	-0.0311756	-1.75295	-0.809782	-1.71547	-0.778606
1372852_at	1.82638	0.868989	1.58829	0.66747	3.76214	1.91155	6.44974	2.68924	1.14991	0.201519	-2.05988	-1.04256	-3.53143	-1.82025	-2.36868	-1.24408	-4.06082	-2.02177	-1.71438	-0.777688	499300	protein tyrosine phosphatase, receptor type, C-associated protein	Ptprcap	499300		0005886 // plasma membrane // inferred from electronic annotation /// 0005886 // plasma membrane // not recorded	0004872 // receptor activity // inferred from electronic annotation
1392177_at	1.59132	0.67022	1.30937	0.388869	1.9272	0.946507	3.30202	1.72335	1.21533	0.281351	-1.21107	-0.276287	-2.07503	-1.05313	-1.47186	-0.557638	-2.52185	-1.33448	-1.71338	-0.776842
1383551_at	-1.02612	-0.0371933	-2.02737	-1.01961	1.2158	0.281905	2.08307	1.05871	1.97577	0.982414	-1.24755	-0.319098	-2.13747	-1.09591	-2.46487	-1.30151	-4.22316	-2.07832	-1.71334	-0.776809	296973	2,3-bisphosphoglycerate mutase	Bpgm	296973	0006096 // glycolysis // inferred from electronic annotation /// 0008152 // metabolic process // inferred from electronic annotation /// 0048821 // erythrocyte development // inferred from direct assay		0003824 // catalytic activity // inferred from electronic annotation /// 0016853 // isomerase activity // inferred from electronic annotation /// 0016868 // intramolecular transferase activity, phosphotransferases // inferred from electronic annotation /// 0046538 // 2,3-bisphosphoglycerate-dependent phosphoglycerate mutase activity // inferred from electronic annotation
1372162_at	-3.81489	-1.93164	-4.38844	-2.13371	-1.41161	-0.497339	1.20903	0.273851	1.15034	0.202065	-2.70252	-1.4343	-4.61233	-2.20549	-3.10882	-1.63637	-5.30576	-2.40756	-1.70668	-0.771191	296259	acyl-CoA synthetase short-chain family member 1	Acss1	296259	0006085 // acetyl-CoA biosynthetic process // not recorded /// 0008152 // metabolic process // inferred from electronic annotation /// 0019413 // acetate biosynthetic process // inferred from direct assay /// 0019542 // propionate biosynthetic process // inferred from direct assay	0005739 // mitochondrion // inferred from direct assay /// 0005739 // mitochondrion // not recorded /// 0005759 // mitochondrial matrix // not recorded	0003824 // catalytic activity // inferred from electronic annotation /// 0003987 // acetate-CoA ligase activity // inferred from direct assay /// 0003987 // acetate-CoA ligase activity // inferred from electronic annotation /// 0003987 // acetate-CoA ligase activity // not recorded /// 0005515 // protein binding // not recorded /// 0016208 // AMP binding // inferred from electronic annotation
1396773_at	2.16545	1.11467	1.82052	0.864347	2.72024	1.44373	4.63061	2.2112	1.18947	0.250322	-1.2562	-0.329063	-2.1384	-1.09653	-1.49421	-0.579386	-2.54357	-1.34686	-1.70228	-0.767469
1389116_at	2.28863	1.19448	1.33939	0.42158	1.74344	0.801934	2.96288	1.567	1.7087	0.772902	1.31271	0.392548	-1.29461	-0.372519	-1.30166	-0.380354	-2.21211	-1.14542	-1.69945	-0.765066	282584	myotubularin related protein 9	Mtmr9	282584	0016311 // dephosphorylation // inferred from electronic annotation /// 0050790 // regulation of catalytic activity // not recorded		0005515 // protein binding // not recorded /// 0005515 // protein binding // inferred from electronic annotation /// 0016791 // phosphatase activity // inferred from electronic annotation /// 0030234 // enzyme regulator activity // not recorded /// 0030234 // enzyme regulator activity // inferred from electronic annotation
1388277_at	2.02097	1.01505	1.21349	0.279158	7.53008	2.91267	12.7959	3.67761	1.66543	0.735892	-3.72597	-1.89762	-6.33155	-2.66256	-6.20533	-2.63351	-10.5447	-3.39845	-1.6993	-0.764944	100361706///363828///682411	lambda-chain C1-region-like /// lambda-chain C1-region-like /// similar to immunoglobulin light chain variable region	LOC100361706 /// LOC682411 /// RGD1564318	100361706///363828///682411			0003823 // antigen binding // inferred from electronic annotation
1379761_at	-7.11326	-2.83051	-7.6725	-2.9397	-3.79343	-1.9235	-2.23294	-1.15894	1.07862	0.109186	-1.87515	-0.907009	-3.18561	-1.67157	-2.02258	-1.01619	-3.43606	-1.78075	-1.69885	-0.764559
1376619_at	2.48278	1.31195	1.93667	0.953581	2.04889	1.03484	3.47505	1.79704	1.28198	0.358374	1.21177	0.277114	-1.39966	-0.485081	-1.05794	-0.0812597	-1.79434	-0.843454	-1.69607	-0.762195	313278	protein tyrosine phosphatase, receptor type, D	Ptprd	313278	0006470 // protein dephosphorylation // inferred from electronic annotation		0004725 // protein tyrosine phosphatase activity // inferred from electronic annotation /// 0016787 // hydrolase activity // inferred from electronic annotation /// 0016791 // phosphatase activity // inferred from electronic annotation
1398465_at	-2.30526	-1.20493	-2.01345	-1.00967	-4.85973	-2.28088	-2.86561	-1.51884	-1.14493	-0.195263	2.10811	1.07595	1.24307	0.313911	2.41364	1.27121	1.42324	0.509174	-1.69588	-0.762036	312707	leucine rich repeat containing 23	Lrrc23	312707			0005515 // protein binding // inferred from electronic annotation
1386881_at	2.30419	1.20426	1.01725	0.0246687	1.87794	0.909148	3.18277	1.67028	2.26513	1.17959	1.22698	0.295115	-1.38129	-0.46602	-1.8461	-0.884479	-3.12881	-1.64561	-1.69482	-0.761134	24484	insulin-like growth factor binding protein 3	Igfbp3	24484	0001558 // regulation of cell growth // inferred from electronic annotation /// 0001649 // osteoblast differentiation // inferred from electronic annotation /// 0001649 // osteoblast differentiation // not recorded /// 0001933 // negative regulation of protein phosphorylation // not recorded /// 0006468 // protein phosphorylation // not recorded /// 0008285 // negative regulation of cell prolifer…	0005576 // extracellular region // inferred from electronic annotation /// 0005615 // extracellular space // inferred from direct assay /// 0005615 // extracellular space // not recorded /// 0005615 // extracellular space // inferred from electronic annotation /// 0005625 // soluble fraction // inferred from direct assay /// 0005634 // nucleus // not recorded /// 0016942 // insulin-like growth fa…	0005515 // protein binding // inferred from physical interaction /// 0005515 // protein binding // not recorded /// 0005520 // insulin-like growth factor binding // inferred from electronic annotation /// 0005520 // insulin-like growth factor binding // not recorded /// 0005520 // insulin-like growth factor binding // traceable author statement /// 0008160 // protein tyrosine phosphatase activato…	Smooth_muscle_contraction // GenMAPP
1379866_at	1.82378	0.866931	4.22891	2.08028	2.46844	1.3036	4.17883	2.0631	-2.31876	-1.21335	-1.35347	-0.436667	-2.2913	-1.19617	1.71319	0.776687	1.01198	0.0171862	-1.6929	-0.759501
1381021_at	3.0249	1.59689	1.38478	0.469654	1.82289	0.866229	3.08414	1.62487	2.18439	1.12723	1.6594	0.730658	-1.01958	-0.0279808	-1.31638	-0.396574	-2.22717	-1.15521	-1.69189	-0.758638	311880	GTPase activating protein and VPS9 domains 1	Gapvd1	311880	0007165 // signal transduction // inferred from electronic annotation /// 0050790 // regulation of catalytic activity // not recorded /// 0051056 // regulation of small GTPase mediated signal transduction // inferred from electronic annotation /// 0051223 // regulation of protein transport // not recorded	0005622 // intracellular // inferred from electronic annotation /// 0005829 // cytosol // not recorded	0005085 // guanyl-nucleotide exchange factor activity // not recorded /// 0005096 // GTPase activator activity // inferred from electronic annotation /// 0005515 // protein binding // not recorded /// 0032794 // GTPase activating protein binding // not recorded
1395359_at	2.98491	1.57769	3.19938	1.67779	-1.02775	-0.0394893	1.64371	0.716953	-1.07185	-0.100107	3.06774	1.61718	1.81596	0.860734	3.28817	1.71728	1.94644	0.960841	-1.68932	-0.756442
1379211_at	4.04525	2.01623	4.68135	2.22692	2.21022	1.14419	3.73025	1.89927	-1.15725	-0.210695	1.83025	0.87204	1.08445	0.116958	2.11805	1.08274	1.25497	0.327653	-1.68773	-0.755082	24629	platelet derived growth factor receptor, beta polypeptide	Pdgfrb	24629	0001701 // in utero embryonic development // not recorded /// 0001822 // kidney development // not recorded /// 0001894 // tissue homeostasis // not recorded /// 0006024 // glycosaminoglycan biosynthetic process // inferred from mutant phenotype /// 0006468 // protein phosphorylation // inferred from electronic annotation /// 0006807 // nitrogen compound metabolic process // not recorded /// 0007…	0005886 // plasma membrane // not recorded /// 0005887 // integral to plasma membrane // inferred from electronic annotation /// 0016020 // membrane // inferred from electronic annotation /// 0016020 // membrane // not recorded /// 0016021 // integral to membrane // inferred from electronic annotation	0000166 // nucleotide binding // inferred from electronic annotation /// 0004672 // protein kinase activity // traceable author statement /// 0004672 // protein kinase activity // inferred from electronic annotation /// 0004713 // protein tyrosine kinase activity // not recorded /// 0004713 // protein tyrosine kinase activity // traceable author statement /// 0004713 // protein tyrosine kinase ac…
1381491_at	1.5923	0.671116	1.38961	0.474684	2.38696	1.25517	4.02719	2.00977	1.14586	0.196432	-1.49906	-0.584056	-2.52916	-1.33866	-1.71771	-0.780488	-2.89806	-1.53509	-1.68716	-0.754601
1386983_at	1.25134	0.323476	-1.60493	-0.682514	2.35002	1.23267	3.96433	1.98708	2.00832	1.00599	-1.878	-0.909195	-3.16806	-1.6636	-3.77162	-1.91518	-6.36249	-2.66959	-1.68694	-0.754406	25709	hydroxymethylbilane synthase	Hmbs	25709	0001666 // response to hypoxia // inferred from expression pattern /// 0006779 // porphyrin biosynthetic process // inferred from electronic annotation /// 0006783 // heme biosynthetic process // inferred from electronic annotation /// 0009725 // response to hormone stimulus // inferred from expression pattern /// 0009743 // response to carbohydrate stimulus // inferred from expression pattern //…	0000793 // condensed chromosome // inferred from direct assay /// 0005634 // nucleus // inferred from direct assay /// 0005737 // cytoplasm // inferred from direct assay /// 0005737 // cytoplasm // not recorded /// 0005737 // cytoplasm // inferred from electronic annotation /// 0005739 // mitochondrion // inferred from electronic annotation /// 0005739 // mitochondrion // not recorded /// 0030424…	0004418 // hydroxymethylbilane synthase activity // inferred from direct assay /// 0004418 // hydroxymethylbilane synthase activity // inferred from mutant phenotype /// 0004418 // hydroxymethylbilane synthase activity // not recorded /// 0004418 // hydroxymethylbilane synthase activity // inferred from electronic annotation /// 0004852 // uroporphyrinogen-III synthase activity // inferred from d…	Heme_Biosynthesis // GenMAPP
1376546_at	-3.13803	-1.64986	-2.60079	-1.37895	-1.05945	-0.0833168	1.5912	0.670118	-1.20657	-0.270912	-2.96194	-1.56654	-4.99325	-2.31998	-2.45484	-1.29563	-4.13838	-2.04907	-1.6858	-0.753435	499157	similar to hypothetical protein	RGD1565432	499157		0000139 // Golgi membrane // inferred from electronic annotation /// 0005783 // endoplasmic reticulum // inferred from electronic annotation /// 0005794 // Golgi apparatus // inferred from electronic annotation /// 0005886 // plasma membrane // inferred from electronic annotation /// 0016020 // membrane // inferred from electronic annotation /// 0030868 // smooth endoplasmic reticulum membrane //…
1392715_at	2.77029	1.47004	1.88835	0.917128	2.77029	1.47004	4.6663	2.22228	1.46704	0.55291	-1	0	-1.68441	-0.752241	-1.46704	-0.55291	-2.4711	-1.30515	-1.68441	-0.752241	291567	peroxisome proliferator-activated receptor gamma, coactivator 1 beta	Ppargc1b	291567	0006350 // transcription // inferred from electronic annotation /// 0030520 // estrogen receptor signaling pathway // not recorded /// 0030520 // estrogen receptor signaling pathway // inferred from sequence or structural similarity /// 0030520 // estrogen receptor signaling pathway // inferred from electronic annotation /// 0045449 // regulation of transcription // inferred from electronic annot…	0005634 // nucleus // not recorded /// 0005634 // nucleus // inferred from sequence or structural similarity /// 0005634 // nucleus // inferred from electronic annotation /// 0016592 // mediator complex // inferred from electronic annotation /// 0016592 // mediator complex // not recorded	0000166 // nucleotide binding // inferred from electronic annotation /// 0003676 // nucleic acid binding // inferred from electronic annotation /// 0003723 // RNA binding // inferred from electronic annotation /// 0005515 // protein binding // inferred from electronic annotation /// 0005515 // protein binding // not recorded /// 0016455 // RNA polymerase II transcription mediator activity // infe…
1382795_at	-1.63393	-0.708344	-1.24932	-0.321143	1.76781	0.821965	2.9731	1.57197	-1.30785	-0.3872	-2.88848	-1.53031	-4.85783	-2.28031	-2.20856	-1.14311	-3.71436	-1.89311	-1.6818	-0.750004
1380334_at	2.12726	1.08899	2.08694	1.06139	2.81561	1.49345	4.73368	2.24296	1.01932	0.0276074	-1.32359	-0.404453	-2.22525	-1.15397	-1.34916	-0.43206	-2.26824	-1.18157	-1.68123	-0.749514	305340	RNA binding motif protein 47	Rbm47	305340		0005634 // nucleus // inferred from electronic annotation	0000166 // nucleotide binding // inferred from electronic annotation /// 0003676 // nucleic acid binding // inferred from electronic annotation /// 0003723 // RNA binding // inferred from electronic annotation
1386037_at	1.15057	0.202346	1.00267	0.00384426	1.84012	0.879798	3.09221	1.62864	1.14751	0.198502	-1.59931	-0.677453	-2.68756	-1.42629	-1.83522	-0.875954	-3.08399	-1.6248	-1.68044	-0.748842
1380137_at	-1.04898	-0.0689907	-1.48792	-0.573301	1.48557	0.571019	2.49454	1.31877	1.41845	0.504311	-1.55834	-0.64001	-2.61673	-1.38776	-2.21042	-1.14432	-3.71168	-1.89207	-1.67918	-0.747753
1373497_at	1.61988	0.695883	1.77791	0.830183	1.86701	0.900727	3.13297	1.64753	-1.09756	-0.1343	-1.15256	-0.204844	-1.93408	-0.951648	-1.05011	-0.0705442	-1.76216	-0.817348	-1.67807	-0.746803	362342	Homeodomain interacting protein kinase 2	Hipk2	362342	0000122 // negative regulation of transcription from RNA polymerase II promoter // not recorded /// 0006468 // protein phosphorylation // not recorded /// 0006468 // protein phosphorylation // inferred from electronic annotation /// 0006978 // DNA damage response, signal transduction by p53 class mediator resulting in transcription of p21 class mediator // not recorded /// 0007179 // transforming…	0005634 // nucleus // not recorded /// 0005737 // cytoplasm // not recorded /// 0016604 // nuclear body // not recorded /// 0016605 // PML body // not recorded	0000166 // nucleotide binding // inferred from electronic annotation /// 0003677 // DNA binding // not recorded /// 0003677 // DNA binding // inferred from electronic annotation /// 0003714 // transcription corepressor activity // not recorded /// 0004672 // protein kinase activity // not recorded /// 0004672 // protein kinase activity // inferred from electronic annotation /// 0004674 // protein…
1368420_at	2.14439	1.10057	1.10453	0.143436	2.59139	1.37372	4.34694	2.12	1.94145	0.957131	-1.20845	-0.273157	-2.02712	-1.01943	-2.34614	-1.23029	-3.93554	-1.97656	-1.67746	-0.746275	24268	ceruloplasmin	Cp	24268	0001889 // liver development // inferred from expression pattern /// 0006810 // transport // inferred from electronic annotation /// 0006811 // ion transport // inferred from electronic annotation /// 0006825 // copper ion transport // inferred from electronic annotation /// 0006879 // cellular iron ion homeostasis // traceable author statement /// 0007568 // aging // inferred from expression pat…	0005576 // extracellular region // inferred from electronic annotation /// 0005615 // extracellular space // inferred from direct assay /// 0005615 // extracellular space // not recorded /// 0046658 // anchored to plasma membrane // inferred from direct assay	0004322 // ferroxidase activity // not recorded /// 0004322 // ferroxidase activity // traceable author statement /// 0004322 // ferroxidase activity // inferred from electronic annotation /// 0005507 // copper ion binding // inferred from direct assay /// 0005507 // copper ion binding // not recorded /// 0005507 // copper ion binding // traceable author statement /// 0005507 // copper ion bindin…
1392405_at	-1.22805	-0.296367	1.16801	0.224059	1.43102	0.517046	2.3998	1.26291	-1.43438	-0.520425	-1.75736	-0.813413	-2.94706	-1.55928	-1.22517	-0.292988	-2.05459	-1.03885	-1.67698	-0.745865	300947	transcription factor Dp-2 (E2F dimerization partner 2)	Tfdp2	300947	0006350 // transcription // inferred from electronic annotation /// 0006355 // regulation of transcription, DNA-dependent // not recorded /// 0006355 // regulation of transcription, DNA-dependent // inferred from electronic annotation /// 0007507 // heart development // inferred from expression pattern /// 0045449 // regulation of transcription // inferred from electronic annotation	0005634 // nucleus // inferred from electronic annotation /// 0005667 // transcription factor complex // inferred from electronic annotation	0003677 // DNA binding // inferred from electronic annotation /// 0003700 // sequence-specific DNA binding transcription factor activity // not recorded /// 0003700 // sequence-specific DNA binding transcription factor activity // inferred from electronic annotation /// 0008134 // transcription factor binding // not recorded /// 0008134 // transcription factor binding // inferred from electronic …
1388485_at	-3.11332	-1.63845	-4.13121	-2.04656	-2.83756	-1.50465	-1.69216	-0.75887	1.32695	0.40811	-1.09718	-0.133804	-1.83984	-0.879583	-1.4559	-0.541914	-2.44137	-1.28769	-1.67688	-0.745779	306748	chemokine (C-X-C motif) ligand 14	Cxcl14	306748	0006955 // immune response // inferred from electronic annotation	0005576 // extracellular region // inferred from electronic annotation /// 0005615 // extracellular space // inferred from electronic annotation /// 0005794 // Golgi apparatus // not recorded	0005125 // cytokine activity // inferred from electronic annotation /// 0008009 // chemokine activity // inferred from electronic annotation
1379815_at	1.14998	0.201612	1.36646	0.45044	2.40188	1.26417	4.02664	2.00958	-1.18824	-0.248829	-2.08863	-1.06256	-3.50148	-1.80797	-1.75775	-0.813726	-2.94677	-1.55914	-1.67645	-0.74541						0005634 // nucleus // inferred from electronic annotation	0003677 // DNA binding // inferred from electronic annotation
1398458_at	-9.06533	-3.18036	-10.2613	-3.35915	-16.7312	-4.06447	-9.98592	-3.31989	1.13193	0.178786	1.84562	0.884108	1.10155	0.139534	1.63051	0.705322	-1.02758	-0.0392518	-1.67548	-0.744574	306811	WNK lysine deficient protein kinase 2	Wnk2	306811	0006468 // protein phosphorylation // inferred from electronic annotation		0004674 // protein serine/threonine kinase activity // inferred from electronic annotation /// 0005515 // protein binding // not recorded /// 0005524 // ATP binding // inferred from electronic annotation
1393029_at	1.68786	0.755198	3.21312	1.68397	2.6124	1.38538	4.3757	2.12951	-1.90366	-0.928776	-1.54776	-0.630179	-2.59245	-1.37432	1.22995	0.298596	-1.36182	-0.445539	-1.67497	-0.744136
1395501_at	-1.61079	-0.687765	-1.12985	-0.17613	1.32166	0.402351	2.21322	1.14615	-1.42567	-0.511635	-2.12891	-1.09012	-3.56503	-1.83391	-1.49328	-0.578481	-2.50061	-1.32228	-1.67458	-0.743797
1394709_at	2.51183	1.32874	-1.46775	-0.553607	5.05298	2.33714	8.46153	3.08092	3.68674	1.88235	-2.01167	-1.0084	-3.36867	-1.75218	-7.41652	-2.89074	-12.4194	-3.63453	-1.67456	-0.743783
1367676_at	1.91157	0.934757	1.91157	0.934757	2.42731	1.27936	4.06152	2.02202	-1	0	-1.2698	-0.344599	-2.1247	-1.08726	-1.2698	-0.344599	-2.1247	-1.08726	-1.67326	-0.742662	29395	high mobility group box 2	Hmgb2	29395	0001938 // positive regulation of endothelial cell proliferation // not recorded /// 0006288 // base-excision repair, DNA ligation // not recorded /// 0006288 // base-excision repair, DNA ligation // inferred from sequence or structural similarity /// 0006357 // regulation of transcription from RNA polymerase II promoter // not recorded /// 0006357 // regulation of transcription from RNA polymera…	0000793 // condensed chromosome // not recorded /// 0000793 // condensed chromosome // inferred from sequence or structural similarity /// 0005615 // extracellular space // not recorded /// 0005625 // soluble fraction // inferred from direct assay /// 0005634 // nucleus // inferred from direct assay /// 0005634 // nucleus // not recorded /// 0005634 // nucleus // inferred from sequence or structu…	0003677 // DNA binding // not recorded /// 0003677 // DNA binding // inferred from electronic annotation /// 0003684 // damaged DNA binding // not recorded /// 0003690 // double-stranded DNA binding // traceable author statement /// 0003700 // sequence-specific DNA binding transcription factor activity // not recorded /// 0005488 // binding // inferred from electronic annotation /// 0005515 // pr…
1379300_at	2.42643	1.27884	1.97118	0.979057	2.41535	1.27223	4.03381	2.01214	1.23096	0.299779	1.00459	0.00660324	-1.66244	-0.733306	-1.22534	-0.293176	-2.0464	-1.03309	-1.67007	-0.73991
1367673_at	-3.05797	-1.61258	-4.11198	-2.03983	-2.17553	-1.12137	-1.30459	-0.383594	1.34468	0.427258	-1.40562	-0.49121	-2.34401	-1.22898	-1.89011	-0.918467	-3.15194	-1.65624	-1.6676	-0.737772	140927	selenium binding protein 1	Selenbp1	140927	0006810 // transport // inferred from electronic annotation /// 0015031 // protein transport // inferred from electronic annotation /// 0050873 // brown fat cell differentiation // not recorded	0005634 // nucleus // inferred from electronic annotation /// 0005737 // cytoplasm // inferred from electronic annotation /// 0005829 // cytosol // inferred from electronic annotation /// 0016020 // membrane // inferred from electronic annotation	0005515 // protein binding // not recorded /// 0008430 // selenium binding // inferred from electronic annotation
1375862_at	3.03706	1.60267	1.49349	0.57869	-1.11651	-0.159	1.49349	0.57869	2.03353	1.02398	3.39092	1.76167	2.03353	1.02398	1.6675	0.73769	-1	0	-1.6675	-0.73769	554172	peroxidasin homolog (Drosophila)	Pxdn	554172	0006979 // response to oxidative stress // inferred from electronic annotation /// 0030198 // extracellular matrix organization // not recorded /// 0042744 // hydrogen peroxide catabolic process // not recorded /// 0055114 // oxidation reduction // inferred from electronic annotation /// 0055114 // oxidation reduction // not recorded	0005615 // extracellular space // not recorded /// 0005783 // endoplasmic reticulum // not recorded /// 0031012 // extracellular matrix // not recorded	0004601 // peroxidase activity // inferred from electronic annotation /// 0004601 // peroxidase activity // not recorded /// 0005201 // extracellular matrix structural constituent // not recorded /// 0005515 // protein binding // inferred from electronic annotation /// 0020037 // heme binding // inferred from electronic annotation /// 0020037 // heme binding // not recorded
1393582_at	2.14035	1.09785	3.75112	1.90732	3.75924	1.91044	6.25926	2.64599	-1.75257	-0.809473	-1.75637	-0.812594	-2.92441	-1.54814	-1.00217	-0.00312042	-1.66864	-0.73867	-1.66503	-0.73555
1368651_at	-1.09811	-0.135017	1.06867	0.0958128	2.05583	1.03972	3.41953	1.7738	-1.17351	-0.23083	-2.25751	-1.17474	-3.755	-1.90881	-1.92373	-0.943905	-3.1998	-1.67798	-1.66334	-0.734079	24651	pyruvate kinase, liver and RBC	Pklr	24651	0001666 // response to hypoxia // inferred from expression pattern /// 0005975 // carbohydrate metabolic process // inferred from direct assay /// 0006096 // glycolysis // inferred from direct assay /// 0006096 // glycolysis // inferred from electronic annotation /// 0006754 // ATP biosynthetic process // inferred from direct assay /// 0007584 // response to nutrient // inferred from expression p…	0005625 // soluble fraction // inferred from direct assay /// 0005829 // cytosol // inferred from direct assay	0000166 // nucleotide binding // inferred from electronic annotation /// 0000287 // magnesium ion binding // inferred from electronic annotation /// 0003824 // catalytic activity // inferred from electronic annotation /// 0004743 // pyruvate kinase activity // inferred from direct assay /// 0004743 // pyruvate kinase activity // not recorded /// 0004743 // pyruvate kinase activity // inferred fro…	Glycolysis_and_Gluconeogenesis // GenMAPP
1380912_at	2.88071	1.52642	2.4122	1.27035	2.81435	1.4928	4.68039	2.22663	1.19423	0.256076	1.02358	0.0336256	-1.62473	-0.700204	-1.16671	-0.22245	-1.9403	-0.95628	-1.66305	-0.73383
1390243_at	1.38475	0.469622	1.5603	0.641821	1.71055	0.774461	2.82892	1.50025	-1.12678	-0.1722	-1.23528	-0.30484	-2.04292	-1.03063	-1.0963	-0.13264	-1.81306	-0.85843	-1.65381	-0.725791
1389067_at	1.75063	0.807872	1.54687	0.629349	2.63138	1.39582	4.34489	2.11932	1.13172	0.178523	-1.50311	-0.587946	-2.4819	-1.31145	-1.7011	-0.766469	-2.80883	-1.48997	-1.65118	-0.723501	171144	solute carrier organic anion transporter family, member 4a1	Slco4a1	171144	0006810 // transport // inferred from electronic annotation /// 0006811 // ion transport // inferred from electronic annotation /// 0042403 // thyroid hormone metabolic process // inferred from direct assay	0016020 // membrane // inferred from electronic annotation /// 0016021 // integral to membrane // inferred from electronic annotation	0005215 // transporter activity // inferred from electronic annotation /// 0015349 // thyroid hormone transmembrane transporter activity // inferred from direct assay
1384837_at	1.17194	0.228899	1.28993	0.367298	1.79612	0.84488	2.96472	1.56789	-1.10068	-0.138399	-1.5326	-0.615982	-2.52975	-1.33899	-1.39241	-0.477582	-2.29835	-1.2006	-1.65063	-0.723013	29187	Cd69 molecule	Cd69	29187	0001867 // complement activation, lectin pathway // traceable author statement	0009897 // external side of plasma membrane // inferred from electronic annotation /// 0009897 // external side of plasma membrane // not recorded	0005488 // binding // inferred from electronic annotation /// 0005509 // calcium ion binding // inferred from direct assay /// 0005529 // sugar binding // inferred from electronic annotation
1393443_a_at	1.61403	0.690671	1.13762	0.186015	-2.49981	-1.32182	-1.51617	-0.600433	1.41878	0.504656	4.03477	2.01249	2.44715	1.2911	2.84382	1.50783	1.72482	0.786448	-1.64876	-0.721384	290224	family with sequence similarity 158, member A	Fam158a	290224
1378629_at	4.03153	2.01133	3.36695	1.75144	10.9209	3.44902	17.9979	4.16975	1.19738	0.259882	-2.70887	-1.43769	-4.46428	-2.15843	-3.24356	-1.69758	-5.34545	-2.41831	-1.64802	-0.720735	316164	SATB homeobox 1	Satb1	316164	0000122 // negative regulation of transcription from RNA polymerase II promoter // inferred from electronic annotation /// 0000122 // negative regulation of transcription from RNA polymerase II promoter // not recorded /// 0006325 // chromatin organization // inferred from electronic annotation /// 0006325 // chromatin organization // not recorded /// 0006355 // regulation of transcription, DNA-d…	0000785 // chromatin // inferred from electronic annotation /// 0000785 // chromatin // not recorded /// 0005634 // nucleus // inferred from electronic annotation /// 0005720 // nuclear heterochromatin // inferred from electronic annotation /// 0005720 // nuclear heterochromatin // not recorded /// 0016363 // nuclear matrix // inferred from electronic annotation /// 0016363 // nuclear matrix // n…	0003677 // DNA binding // not recorded /// 0003677 // DNA binding // inferred from electronic annotation /// 0003700 // sequence-specific DNA binding transcription factor activity // inferred from electronic annotation /// 0003700 // sequence-specific DNA binding transcription factor activity // not recorded /// 0016564 // transcription repressor activity // inferred from electronic annotation //…
1387970_at	-1.04274	-0.0603838	-1.45725	-0.543244	1.98213	0.987049	3.26626	1.70764	1.39751	0.482861	-2.06685	-1.04743	-3.40587	-1.76802	-2.88844	-1.53029	-4.75975	-2.25088	-1.64786	-0.720592	192208	solute carrier family 38, member 5	Slc38a5	192208	0006865 // amino acid transport // not recorded /// 0015804 // neutral amino acid transport // inferred from direct assay /// 0015816 // glycine transport // inferred from direct assay	0005886 // plasma membrane // inferred from electronic annotation /// 0005886 // plasma membrane // not recorded /// 0016020 // membrane // inferred from electronic annotation /// 0016021 // integral to membrane // inferred from electronic annotation	0015171 // amino acid transmembrane transporter activity // inferred from direct assay /// 0015171 // amino acid transmembrane transporter activity // not recorded /// 0015175 // neutral amino acid transmembrane transporter activity // inferred from direct assay /// 0015187 // glycine transmembrane transporter activity // inferred from direct assay
1372480_at	2.68732	1.42617	4.16421	2.05804	2.09474	1.06677	3.45171	1.78731	-1.54958	-0.631873	1.28289	0.359397	-1.28444	-0.361141	1.98793	0.99127	1.20642	0.270732	-1.6478	-0.720538	362522	zinc finger protein 462	Zfp462	362522	0043392 // negative regulation of DNA binding // not recorded /// 0045944 // positive regulation of transcription from RNA polymerase II promoter // not recorded	0005622 // intracellular // inferred from electronic annotation /// 0005634 // nucleus // not recorded	0003676 // nucleic acid binding // inferred from electronic annotation /// 0008270 // zinc ion binding // inferred from electronic annotation
1390216_a_at	-1.59434	-0.672963	-1.06828	-0.0952892	2.87206	1.52208	4.72882	2.24148	-1.49244	-0.577674	-4.57905	-2.19505	-7.53936	-2.91444	-3.06816	-1.61737	-5.0517	-2.33677	-1.64649	-0.719395
1391098_x_at	2.32529	1.21741	3.70556	1.88969	1.17269	0.229822	1.92773	0.946899	-1.59359	-0.672283	1.98287	0.987587	1.20623	0.27051	3.15988	1.65987	1.92225	0.942793	-1.64385	-0.717077
1368869_at	1.30146	0.380128	-2.54284	-1.34644	2.64396	1.4027	4.34584	2.11964	3.3094	1.72657	-2.03154	-1.02257	-3.33921	-1.73951	-6.72317	-2.74914	-11.0508	-3.46608	-1.64369	-0.716936	83425	A kinase (PRKA) anchor protein 12	Akap12	83425	0006605 // protein targeting // inferred from electronic annotation /// 0007165 // signal transduction // inferred from direct assay /// 0007165 // signal transduction // inferred from electronic annotation /// 0010739 // positive regulation of protein kinase A signaling cascade // inferred from electronic annotation /// 0010739 // positive regulation of protein kinase A signaling cascade // not …	0005737 // cytoplasm // inferred from electronic annotation /// 0005856 // cytoskeleton // inferred from electronic annotation	0005515 // protein binding // inferred from electronic annotation /// 0008179 // adenylate cyclase binding // inferred from electronic annotation /// 0008179 // adenylate cyclase binding // not recorded
1393297_at	1.79165	0.84129	1.13435	0.181861	5.62698	2.49236	9.24469	3.20863	1.57946	0.659429	-3.14066	-1.65107	-5.15987	-2.36734	-4.96054	-2.3105	-8.1498	-3.02676	-1.64292	-0.716266	690528	POU class 2 associating factor 1	Pou2af1	690528			0003677 // DNA binding // not recorded /// 0005515 // protein binding // not recorded
1394590_at	1.59642	0.674838	2.54415	1.34718	-1.12313	-0.167524	1.46206	0.548	-1.59366	-0.672347	1.79298	0.842361	1.0919	0.126838	2.85741	1.51471	1.74012	0.799185	-1.64208	-0.715524	305751	NFKB inhibitor interacting Ras-like 1	Nkiras1	305751	0007264 // small GTPase mediated signal transduction // inferred from electronic annotation		0000166 // nucleotide binding // inferred from electronic annotation /// 0005525 // GTP binding // inferred from electronic annotation
1375212_at	1.5157	0.599979	1.77449	0.827405	2.11521	1.0808	3.47078	1.79526	-1.17074	-0.227426	-1.39554	-0.480819	-2.28989	-1.19528	-1.19201	-0.253393	-1.95593	-0.967854	-1.64087	-0.714461	362811	Ankyrin repeat domain 52	Ankrd52	362811			0005515 // protein binding // not recorded
1394840_at	-1.28921	-0.366489	-1.79938	-0.847498	2.45975	1.29851	4.03374	2.01212	1.39572	0.481009	-3.17114	-1.665	-5.20035	-2.37861	-4.42603	-2.14601	-7.25823	-2.85962	-1.6399	-0.713605
1390710_x_at	-7.06268	-2.82022	-7.25516	-2.85901	-7.39142	-2.88585	-4.50817	-2.17254	1.02725	0.0387926	1.04655	0.0656362	-1.56664	-0.647674	1.01878	0.0268435	-1.60934	-0.686467	-1.63956	-0.71331	300652	sortilin-related receptor, LDLR class A repeats-containing	Sorl1	300652	0008283 // cell proliferation // inferred from expression pattern /// 0016477 // cell migration // inferred from mutant phenotype	0005771 // multivesicular body // inferred from direct assay /// 0016020 // membrane // inferred from electronic annotation /// 0016021 // integral to membrane // inferred from electronic annotation /// 0043025 // neuronal cell body // inferred from direct assay	0030169 // low-density lipoprotein binding // not recorded
1377556_at	4.10884	2.03873	9.65489	3.27126	9.04601	3.17728	14.7725	3.88484	-2.34978	-1.23253	-2.2016	-1.13855	-3.59529	-1.84611	1.06731	0.0939779	-1.53005	-0.613578	-1.63304	-0.707556
1373530_at	2.26812	1.1815	2.44769	1.29142	3.12956	1.64596	5.10934	2.35314	-1.07917	-0.109924	-1.3798	-0.464463	-2.25268	-1.17164	-1.27858	-0.354539	-2.08741	-1.06172	-1.63261	-0.707176	25729	cyclin E1	Ccne1	25729	0001547 // antral ovarian follicle growth // inferred from expression pattern /// 0001889 // liver development // inferred from expression pattern /// 0006270 // DNA-dependent DNA replication initiation // not recorded /// 0006468 // protein phosphorylation // not recorded /// 0007049 // cell cycle // inferred from electronic annotation /// 0010243 // response to organic nitrogen // inferred from…	0000307 // cyclin-dependent protein kinase holoenzyme complex // not recorded /// 0005634 // nucleus // inferred from direct assay /// 0005634 // nucleus // not recorded /// 0005634 // nucleus // inferred from electronic annotation /// 0005654 // nucleoplasm // not recorded /// 0005730 // nucleolus // not recorded /// 0005737 // cytoplasm // inferred from direct assay /// 0005813 // centrosome //…	0005515 // protein binding // not recorded /// 0005515 // protein binding // inferred from electronic annotation /// 0016301 // kinase activity // not recorded /// 0016538 // cyclin-dependent protein kinase regulator activity // not recorded /// 0032403 // protein complex binding // inferred from physical interaction	Cell_cycle_KEGG // GenMAPP
1368945_at	1.67129	0.740959	1.29477	0.372694	2.32963	1.2201	3.80289	1.92709	1.2908	0.368265	-1.39391	-0.479139	-2.27542	-1.18614	-1.79926	-0.847403	-2.93712	-1.5544	-1.6324	-0.706997	29373	bone morphogenetic protein 2	Bmp2	29373	0001503 // ossification // inferred from electronic annotation /// 0001649 // osteoblast differentiation // not recorded /// 0001649 // osteoblast differentiation // inferred from electronic annotation /// 0001658 // branching involved in ureteric bud morphogenesis // inferred from electronic annotation /// 0001658 // branching involved in ureteric bud morphogenesis // not recorded /// 0001666 //…	0005576 // extracellular region // inferred from electronic annotation /// 0005576 // extracellular region // not recorded /// 0005615 // extracellular space // inferred from direct assay /// 0005615 // extracellular space // not recorded /// 0005615 // extracellular space // inferred from electronic annotation /// 0005737 // cytoplasm // inferred from direct assay /// 0031988 // membrane-bounded…	0004745 // retinol dehydrogenase activity // inferred from electronic annotation /// 0004745 // retinol dehydrogenase activity // not recorded /// 0005102 // receptor binding // inferred from mutant phenotype /// 0005125 // cytokine activity // inferred from electronic annotation /// 0005515 // protein binding // not recorded /// 0005515 // protein binding // inferred from electronic annotation /…
1378129_a_at	1.17179	0.228709	1.86955	0.902693	-2.79533	-1.48302	-1.71246	-0.776074	-1.59547	-0.673984	3.27552	1.71173	2.00664	1.00478	5.22601	2.38571	3.20154	1.67877	-1.63234	-0.706942
1391347_at	4.86876	2.28355	5.60065	2.48559	4.86876	2.28355	7.94207	2.98952	-1.15032	-0.202039	-1	0	-1.63123	-0.70596	1.15032	0.202039	-1.41806	-0.503922	-1.63123	-0.70596	266688	RAB8B, member RAS oncogene family	Rab8b	266688	0006810 // transport // inferred from electronic annotation /// 0007264 // small GTPase mediated signal transduction // inferred from electronic annotation /// 0015031 // protein transport // inferred from electronic annotation /// 0031346 // positive regulation of cell projection organization // inferred from direct assay /// 0051461 // positive regulation of adrenocorticotropin secretion // inf…	0005739 // mitochondrion // inferred from electronic annotation /// 0005739 // mitochondrion // not recorded /// 0005886 // plasma membrane // inferred from direct assay /// 0005886 // plasma membrane // inferred from electronic annotation /// 0016020 // membrane // inferred from electronic annotation /// 0031410 // cytoplasmic vesicle // inferred from direct assay /// 0048471 // perinuclear regi…	0000166 // nucleotide binding // inferred from electronic annotation /// 0005515 // protein binding // inferred from electronic annotation /// 0005515 // protein binding // not recorded /// 0005525 // GTP binding // inferred from electronic annotation /// 0030911 // TPR domain binding // inferred from physical interaction
1379188_at	2.15817	1.10981	3.74988	1.90685	1.78475	0.835724	2.91118	1.5416	-1.73753	-0.797036	1.20923	0.274086	-1.34891	-0.431792	2.10107	1.07112	1.2881	0.365244	-1.63114	-0.705878	366980	AT rich interactive domain 2 (Arid-rfx like)	Arid2	366980	0006355 // regulation of transcription, DNA-dependent // inferred from electronic annotation	0005622 // intracellular // inferred from electronic annotation	0003677 // DNA binding // inferred from electronic annotation /// 0005515 // protein binding // not recorded /// 0008270 // zinc ion binding // inferred from electronic annotation
1397844_at	1.09254	0.127684	-1.13325	-0.180468	1.52391	0.607778	2.48294	1.31205	1.23812	0.308152	-1.39483	-0.480093	-2.27263	-1.18437	-1.72697	-0.788246	-2.8138	-1.49252	-1.62932	-0.704272
1375422_at	-1.35193	-0.435022	-1.11365	-0.155299	1.94306	0.958327	3.15599	1.65809	-1.21396	-0.279723	-2.62688	-1.39335	-4.26668	-2.09311	-2.16389	-1.11363	-3.51467	-1.81339	-1.62424	-0.699764
1382206_a_at	3.23944	1.69574	4.67113	2.22377	2.52313	1.33522	4.09488	2.03382	-1.44196	-0.528029	1.28389	0.360527	-1.26407	-0.338079	1.85132	0.888556	1.14072	0.18995	-1.62294	-0.698607	298024	A kinase (PRKA) anchor protein 2	Akap2	298024	0007015 // actin filament organization // not recorded /// 0007178 // transmembrane receptor protein serine/threonine kinase signaling pathway // not recorded /// 0008104 // protein localization // not recorded /// 0051291 // protein heterooligomerization // inferred from direct assay	0043234 // protein complex // inferred from direct assay	0005515 // protein binding // not recorded /// 0019904 // protein domain specific binding // inferred from physical interaction /// 0051018 // protein kinase A binding // not recorded
1374540_at	2.17736	1.12258	1.77122	0.824743	2.48283	1.31199	4.02796	2.01005	1.2293	0.297835	-1.1403	-0.189408	-1.84993	-0.887471	-1.40176	-0.487244	-2.27412	-1.18531	-1.62233	-0.698063	311742	cell division cycle associated 7	Cdca7	311742	0006350 // transcription // inferred from electronic annotation /// 0042127 // regulation of cell proliferation // not recorded /// 0045449 // regulation of transcription // inferred from electronic annotation	0005634 // nucleus // inferred from electronic annotation /// 0005634 // nucleus // not recorded
1386038_x_at	1.44213	0.528205	1.27244	0.347596	2.48549	1.31353	4.0313	2.01125	1.13336	0.18061	-1.72348	-0.785324	-2.79537	-1.48304	-1.95333	-0.965933	-3.16817	-1.66365	-1.62194	-0.697718
1390036_at	2.05289	1.03766	-1.07385	-0.102796	3.36397	1.75017	5.45206	2.4468	2.2045	1.14045	-1.63865	-0.712511	-2.6558	-1.40914	-3.61241	-1.85296	-5.8547	-2.5496	-1.62072	-0.696633	303772	solute carrier family 16, member 6 (monocarboxylic acid transporter 7)	Slc16a6	303772	0055085 // transmembrane transport // inferred from electronic annotation
1382027_at	4.68822	2.22904	2.54191	1.34591	7.35537	2.8788	11.9144	3.57463	1.84437	0.883127	-1.5689	-0.649757	-2.54134	-1.34559	-2.89364	-1.53288	-4.68717	-2.22872	-1.61982	-0.695831
1397919_at	1.46928	0.555114	2.69687	1.43128	2.12943	1.09047	3.44808	1.78579	-1.8355	-0.876171	-1.4493	-0.535356	-2.34677	-1.23068	1.26647	0.340815	-1.27855	-0.354508	-1.61925	-0.695323	297444	coiled-coil domain containing 37	Ccdc37	297444
1383554_at	1.70362	0.768601	1.45317	0.539207	2.18688	1.12888	3.5396	1.82359	1.17234	0.229394	-1.28367	-0.360275	-2.0777	-1.05499	-1.5049	-0.589669	-2.43577	-1.28438	-1.61856	-0.694711	315911	ring finger protein 128	Rnf128	315911	0016567 // protein ubiquitination // not recorded /// 0042036 // negative regulation of cytokine biosynthetic process // inferred from electronic annotation /// 0042036 // negative regulation of cytokine biosynthetic process // not recorded	0005770 // late endosome // inferred from electronic annotation /// 0005770 // late endosome // not recorded /// 0005783 // endoplasmic reticulum // inferred from electronic annotation /// 0005783 // endoplasmic reticulum // not recorded /// 0005794 // Golgi apparatus // inferred from electronic annotation /// 0005794 // Golgi apparatus // not recorded	0004842 // ubiquitin-protein ligase activity // inferred from electronic annotation /// 0004842 // ubiquitin-protein ligase activity // not recorded /// 0005515 // protein binding // inferred from electronic annotation /// 0008270 // zinc ion binding // inferred from electronic annotation /// 0046872 // metal ion binding // inferred from electronic annotation
1392512_at	-1.06845	-0.0955219	-1.29624	-0.374337	3.04937	1.60851	4.92904	2.30131	1.2132	0.278815	-3.2581	-1.70403	-5.26645	-2.39683	-3.95273	-1.98285	-6.38924	-2.67564	-1.61641	-0.692797	303175	histone cluster 3, H2ba	Hist3h2ba	303175	0006334 // nucleosome assembly // inferred from electronic annotation	0000786 // nucleosome // inferred from electronic annotation /// 0005634 // nucleus // inferred from electronic annotation	0003677 // DNA binding // inferred from electronic annotation
1394436_at	3.64703	1.86672	3.62609	1.85841	3.02818	1.59845	4.88515	2.2884	1.00577	0.00830746	1.20437	0.268273	-1.33949	-0.421679	1.19745	0.259965	-1.34722	-0.429987	-1.61323	-0.689952					0000187 // activation of MAPK activity // inferred from electronic annotation /// 0051260 // protein homooligomerization // inferred from electronic annotation	0005737 // cytoplasm // inferred from electronic annotation	0008432 // JUN kinase binding // inferred from electronic annotation /// 0019894 // kinesin binding // inferred from electronic annotation
1370738_a_at	1.99547	0.996728	1.83844	0.87848	2.18109	1.12505	3.51636	1.81408	1.08542	0.118248	-1.09302	-0.12832	-1.76217	-0.817355	-1.18638	-0.246568	-1.91269	-0.935603	-1.61221	-0.689035	59299	triadin	Trdn	59299	0006874 // cellular calcium ion homeostasis // inferred from mutant phenotype /// 0006874 // cellular calcium ion homeostasis // non-traceable author statement /// 0010880 // regulation of release of sequestered calcium ion into cytosol by sarcoplasmic reticulum // inferred from mutant phenotype /// 0014070 // response to organic cyclic substance // inferred from expression pattern /// 0014902 //…	0005737 // cytoplasm // not recorded /// 0005792 // microsome // inferred from direct assay /// 0005886 // plasma membrane // not recorded /// 0014701 // junctional sarcoplasmic reticulum membrane // inferred from direct assay /// 0016020 // membrane // inferred from electronic annotation /// 0016021 // integral to membrane // inferred from electronic annotation /// 0016529 // sarcoplasmic reticu…	0005102 // receptor binding // inferred from electronic annotation /// 0005515 // protein binding // inferred from direct assay /// 0005515 // protein binding // traceable author statement
1368272_at	1.11204	0.153207	-2.09014	-1.0636	-1.0445	-0.0628071	1.54349	0.626197	2.32432	1.21681	1.16152	0.216014	-1.38798	-0.47299	-2.0011	-1.0008	-3.22612	-1.6898	-1.61217	-0.689004	24401	glutamic-oxaloacetic transaminase 1, soluble (aspartate aminotransferase 1)	Got1	24401	0006103 // 2-oxoglutarate metabolic process // inferred from sequence or structural similarity /// 0006107 // oxaloacetate metabolic process // inferred from electronic annotation /// 0006107 // oxaloacetate metabolic process // not recorded /// 0006114 // glycerol biosynthetic process // inferred from electronic annotation /// 0006114 // glycerol biosynthetic process // not recorded /// 0006520 …	0005625 // soluble fraction // inferred from direct assay /// 0005737 // cytoplasm // inferred from direct assay /// 0005737 // cytoplasm // not recorded /// 0005737 // cytoplasm // inferred from electronic annotation /// 0005764 // lysosome // inferred from direct assay /// 0005829 // cytosol // not recorded /// 0005829 // cytosol // traceable author statement /// 0005829 // cytosol // inferred …	0003824 // catalytic activity // inferred from electronic annotation /// 0004069 // L-aspartate:2-oxoglutarate aminotransferase activity // inferred from direct assay /// 0004069 // L-aspartate:2-oxoglutarate aminotransferase activity // inferred from mutant phenotype /// 0004069 // L-aspartate:2-oxoglutarate aminotransferase activity // not recorded /// 0004069 // L-aspartate:2-oxoglutarate amin…	Glycolysis_and_Gluconeogenesis // GenMAPP
1377713_at	2.05104	1.03636	1.60563	0.683136	2.10807	1.07592	3.39759	1.76451	1.27741	0.353223	-1.0278	-0.0395632	-1.65652	-0.728153	-1.31293	-0.392786	-2.11605	-1.08138	-1.61171	-0.68859	314374	forkhead box N3	Foxn3	314374	0006350 // transcription // inferred from electronic annotation /// 0006355 // regulation of transcription, DNA-dependent // inferred from electronic annotation /// 0045449 // regulation of transcription // inferred from electronic annotation /// 0045892 // negative regulation of transcription, DNA-dependent // not recorded	0005634 // nucleus // inferred from electronic annotation	0003677 // DNA binding // inferred from electronic annotation /// 0003700 // sequence-specific DNA binding transcription factor activity // inferred from electronic annotation /// 0005515 // protein binding // not recorded /// 0008022 // protein C-terminus binding // not recorded /// 0016564 // transcription repressor activity // not recorded /// 0043565 // sequence-specific DNA binding // inferr…
1393335_at	-8.94495	-3.16107	-18.2439	-4.18935	-45.5658	-5.50988	-28.3299	-4.82425	2.03958	1.02827	5.09403	2.34881	3.16714	1.66318	2.49759	1.32053	1.55284	0.634909	-1.6084	-0.685625	317470	EGF-like-domain, multiple 6	Egfl6	317470	0010811 // positive regulation of cell-substrate adhesion // not recorded /// 0030198 // extracellular matrix organization // not recorded	0005604 // basement membrane // not recorded /// 0016020 // membrane // inferred from electronic annotation /// 0031012 // extracellular matrix // not recorded	0005509 // calcium ion binding // inferred from electronic annotation
1383654_a_at	-1.58956	-0.668623	-1.28558	-0.362418	1.08732	0.120774	1.74881	0.806373	-1.23645	-0.306205	-1.72835	-0.789397	-2.77983	-1.475	-1.39783	-0.483192	-2.24823	-1.16879	-1.60837	-0.685599	498034	fructosamine 3 kinase	Fn3k	498034	0016310 // phosphorylation // not recorded /// 0030389 // fructosamine metabolic process // not recorded		0030387 // fructosamine-3-kinase activity // not recorded
1398131_at	-4.62963	-2.2109	-3.50972	-1.81136	-6.70057	-2.74428	-4.17017	-2.06011	-1.31909	-0.399539	1.44732	0.533388	-1.11018	-0.150788	1.90915	0.932927	1.18818	0.248751	-1.60678	-0.684176
1381878_at	3.03207	1.6003	4.49808	2.16931	2.63763	1.39924	4.23708	2.08307	-1.4835	-0.569005	1.14954	0.201061	-1.39742	-0.482766	1.70535	0.770066	1.0616	0.0862389	-1.6064	-0.683827
1386212_at	-1.60051	-0.678535	-1.5009	-0.585824	2.79094	1.48075	4.48008	2.16352	-1.06637	-0.092711	-4.46694	-2.15929	-7.17043	-2.84206	-4.18892	-2.06658	-6.72414	-2.74935	-1.60522	-0.682772	289257	spectrin, alpha, erythrocytic 1 (elliptocytosis 2)	Spta1	289257	0006779 // porphyrin biosynthetic process // not recorded /// 0030097 // hemopoiesis // not recorded	0005829 // cytosol // not recorded /// 0014731 // spectrin-associated cytoskeleton // not recorded /// 0016020 // membrane // not recorded /// 0030863 // cortical cytoskeleton // not recorded	0005509 // calcium ion binding // inferred from electronic annotation /// 0005515 // protein binding // not recorded
1381063_at	1.89265	0.920404	2.13994	1.09757	1.73801	0.797435	2.78707	1.47875	-1.13066	-0.177165	1.08897	0.122969	-1.47258	-0.558343	1.23126	0.300134	-1.3024	-0.381178	-1.6036	-0.681312	100362008	adenylate cyclase 9	LOC100362008	100362008	0009190 // cyclic nucleotide biosynthetic process // inferred from electronic annotation /// 0023034 // intracellular signaling pathway // inferred from electronic annotation		0016849 // phosphorus-oxygen lyase activity // inferred from electronic annotation
1389342_at	-1.09998	-0.137471	-1.06496	-0.0907946	3.45271	1.78773	5.52981	2.46723	-1.03288	-0.0466766	-3.79789	-1.9252	-6.08265	-2.6047	-3.67698	-1.87852	-5.88901	-2.55802	-1.60159	-0.679503	313507	T-cell acute lymphocytic leukemia 1	Tal1	313507	0010551 // regulation of gene-specific transcription from RNA polymerase II promoter // not recorded /// 0030097 // hemopoiesis // not recorded /// 0030218 // erythrocyte differentiation // not recorded /// 0045165 // cell fate commitment // not recorded /// 0045449 // regulation of transcription // inferred from electronic annotation /// 0045648 // positive regulation of erythrocyte differentiat…	0000118 // histone deacetylase complex // not recorded /// 0005634 // nucleus // inferred from electronic annotation /// 0005634 // nucleus // not recorded /// 0033193 // Lsd1/2 complex // not recorded /// 0043234 // protein complex // not recorded	0003677 // DNA binding // not recorded /// 0003700 // sequence-specific DNA binding transcription factor activity // not recorded /// 0005515 // protein binding // not recorded /// 0010843 // promoter binding // not recorded /// 0019899 // enzyme binding // not recorded /// 0030528 // transcription regulator activity // inferred from electronic annotation /// 0042826 // histone deacetylase bindin…
1370967_at	1.94289	0.958207	1.07973	0.110673	7.73483	2.95137	12.3692	3.62868	1.79942	0.847533	-3.98109	-1.99316	-6.36637	-2.67047	-7.16366	-2.8407	-11.4558	-3.51801	-1.59915	-0.677309	363828	similar to immunoglobulin light chain variable region	RGD1564318	363828			0003823 // antigen binding // inferred from electronic annotation
1376943_at	1.14885	0.200191	-1.61239	-0.689201	1.31875	0.399169	2.10809	1.07594	1.8524	0.889392	-1.14789	-0.198978	-1.83496	-0.875745	-2.12634	-1.08837	-3.39906	-1.76514	-1.59855	-0.676767
1392539_at	1.71662	0.77957	1.50101	0.585936	1.91198	0.93507	3.05135	1.60945	1.14364	0.193634	-1.11381	-0.155499	-1.77754	-0.82988	-1.2738	-0.349133	-2.03286	-1.02351	-1.59591	-0.67438	292737	biliverdin reductase B (flavin reductase (NADPH))	Blvrb	292737	0008152 // metabolic process // inferred from electronic annotation /// 0042167 // heme catabolic process // not recorded	0005829 // cytosol // not recorded	0003824 // catalytic activity // inferred from electronic annotation /// 0004074 // biliverdin reductase activity // not recorded /// 0005488 // binding // inferred from electronic annotation /// 0042602 // flavin reductase activity // not recorded
1397656_at	1.69741	0.763339	1.16899	0.225265	1.69741	0.763339	2.7083	1.43739	1.45203	0.538074	-1	0	-1.59555	-0.67405	-1.45203	-0.538074	-2.31679	-1.21212	-1.59555	-0.67405
1390991_at	-2.09088	-1.06411	-2.45055	-1.2931	1.57392	0.654365	2.50413	1.32431	1.17202	0.228997	-3.29088	-1.71847	-5.23583	-2.38842	-3.85697	-1.94747	-6.1365	-2.61742	-1.59102	-0.669948	100361053///303007	hemoglobin, theta 1 /// mCG1039741-like	Hbq1 /// LOC100361053	100361053///303007	0006810 // transport // inferred from electronic annotation /// 0015671 // oxygen transport // inferred from electronic annotation	0005833 // hemoglobin complex // inferred from electronic annotation	0005344 // oxygen transporter activity // inferred from electronic annotation /// 0019825 // oxygen binding // inferred from electronic annotation /// 0020037 // heme binding // inferred from electronic annotation /// 0046872 // metal ion binding // inferred from electronic annotation
1378508_at	1.45177	0.537813	-2.23053	-1.15739	1.25048	0.322486	1.98918	0.992171	3.23822	1.6952	1.16097	0.215326	-1.37017	-0.454358	-2.78925	-1.47987	-4.43692	-2.14956	-1.59072	-0.669684					0006470 // protein dephosphorylation // inferred from electronic annotation		0004725 // protein tyrosine phosphatase activity // inferred from electronic annotation /// 0008138 // protein tyrosine/serine/threonine phosphatase activity // inferred from electronic annotation /// 0016791 // phosphatase activity // inferred from electronic annotation
1369735_at	-1.13451	-0.182069	-1.64097	-0.714552	-3.62255	-1.85701	-2.27859	-1.18814	1.44642	0.532483	3.19305	1.67494	2.00844	1.00607	2.20756	1.14245	1.38856	0.473589	-1.58982	-0.668864	58935	growth arrest specific 6	Gas6	58935	0009267 // cellular response to starvation // not recorded /// 0031100 // organ regeneration // inferred from expression pattern /// 0040008 // regulation of growth // inferred from electronic annotation /// 0042246 // tissue regeneration // traceable author statement /// 0048771 // tissue remodeling // traceable author statement /// 0071363 // cellular response to growth factor stimulus // not r…	0005576 // extracellular region // inferred from electronic annotation /// 0005615 // extracellular space // not recorded	0005509 // calcium ion binding // inferred from electronic annotation /// 0008083 // growth factor activity // traceable author statement /// 0030971 // receptor tyrosine kinase binding // traceable author statement /// 0046872 // metal ion binding // inferred from electronic annotation
1390931_at	1.76479	0.819499	-1.3421	-0.424494	-3.06925	-1.61789	-1.93181	-0.949953	2.36853	1.24399	5.4166	2.43739	3.40924	1.76945	2.2869	1.19339	1.43939	0.525458	-1.5888	-0.667936	300474	ADAM metallopeptidase with thrombospondin type 1 motif, 15	Adamts15	300474	0006508 // proteolysis // inferred from electronic annotation /// 0007229 // integrin-mediated signaling pathway // inferred from electronic annotation	0005578 // proteinaceous extracellular matrix // inferred from electronic annotation /// 0031012 // extracellular matrix // inferred from electronic annotation	0004222 // metalloendopeptidase activity // inferred from electronic annotation /// 0008233 // peptidase activity // inferred from electronic annotation /// 0008237 // metallopeptidase activity // inferred from electronic annotation /// 0008270 // zinc ion binding // inferred from electronic annotation /// 0016787 // hydrolase activity // inferred from electronic annotation /// 0046872 // metal i…
1397929_at	3.0744	1.62031	3.17583	1.66713	3.0744	1.62031	4.88137	2.28728	-1.03299	-0.0468283	-1	0	-1.58775	-0.66698	1.03299	0.0468283	-1.53704	-0.620151	-1.58775	-0.66698
1395130_at	4.4151	2.14244	4.87756	2.28616	5.20096	2.37878	8.25307	3.04493	-1.10475	-0.143715	-1.17799	-0.236333	-1.86928	-0.902486	-1.0663	-0.092618	-1.69205	-0.758771	-1.58684	-0.666153	311071	Zinc finger E-box binding homeobox 2	Zeb2	311071	0001755 // neural crest cell migration // inferred from electronic annotation /// 0001755 // neural crest cell migration // not recorded /// 0001756 // somitogenesis // inferred from electronic annotation /// 0001756 // somitogenesis // not recorded /// 0001843 // neural tube closure // inferred from electronic annotation /// 0001843 // neural tube closure // not recorded /// 0006355 // regulatio…	0005622 // intracellular // inferred from electronic annotation /// 0005634 // nucleus // inferred from electronic annotation	0003676 // nucleic acid binding // inferred from electronic annotation /// 0003677 // DNA binding // inferred from electronic annotation /// 0003700 // sequence-specific DNA binding transcription factor activity // inferred from electronic annotation /// 0008270 // zinc ion binding // inferred from electronic annotation /// 0043565 // sequence-specific DNA binding // inferred from electronic anno…
1387902_a_at	2.24306	1.16547	1.6159	0.69234	6.6443	2.73212	10.5426	3.39816	1.38812	0.473128	-2.96216	-1.56665	-4.70009	-2.23269	-4.11182	-2.03978	-6.52428	-2.70582	-1.58671	-0.666041	683399	region containing similar to NGF-binding Ig light chain; similar to IG KAPPA CHAIN V-V REGION K2 PRECURSOR	LOC683399	683399
1382434_at	1.92454	0.944517	1.86419	0.898551	1.82411	0.867196	2.89393	1.53303	1.03237	0.0459657	1.05506	0.0773215	-1.50369	-0.588511	1.02197	0.0313559	-1.55237	-0.634476	-1.58648	-0.665832	314312	ectonucleoside triphosphate diphosphohydrolase 5	Entpd5	314312			0016787 // hydrolase activity // inferred from electronic annotation
1391320_at	-1.13722	-0.185517	-1.62973	-0.704632	1.15969	0.213737	1.83758	0.877809	1.43308	0.519115	-1.31883	-0.399253	-2.08974	-1.06333	-1.88998	-0.918368	-2.99476	-1.58244	-1.58455	-0.664072
1392172_at	1.813	0.858376	-5.44223	-2.4442	2.00864	1.00622	3.17906	1.6686	9.86674	3.30257	-1.10791	-0.147843	-1.75349	-0.810226	-10.9315	-3.45042	-17.3012	-4.1128	-1.58269	-0.662383	360579	chemokine (C-C motif) ligand 9	Ccl9	360579	0006955 // immune response // inferred from electronic annotation	0005576 // extracellular region // inferred from electronic annotation /// 0005615 // extracellular space // inferred from electronic annotation	0005125 // cytokine activity // inferred from electronic annotation /// 0008009 // chemokine activity // inferred from electronic annotation
1380866_at	2.10571	1.07431	2.28821	1.19422	3.44824	1.78586	5.44614	2.44523	-1.08667	-0.119908	-1.63757	-0.711553	-2.58637	-1.37093	-1.50696	-0.591644	-2.38009	-1.25102	-1.5794	-0.659374	365985	similar to adenylate kinase 5 isoform 1	LOC365985	365985	0006139 // nucleobase, nucleoside, nucleotide and nucleic acid metabolic process // inferred from electronic annotation /// 0007165 // signal transduction // inferred from electronic annotation /// 0046034 // ATP metabolic process // inferred from electronic annotation	0005737 // cytoplasm // inferred from electronic annotation	0004017 // adenylate kinase activity // inferred from electronic annotation /// 0005524 // ATP binding // inferred from electronic annotation /// 0008603 // cAMP-dependent protein kinase regulator activity // inferred from electronic annotation /// 0019205 // nucleobase, nucleoside, nucleotide kinase activity // inferred from electronic annotation
1391770_at	2.17124	1.11852	4.75145	2.24837	2.53641	1.34279	4.00462	2.00166	-2.18836	-1.12985	-1.16818	-0.224268	-1.84439	-0.883147	1.8733	0.905583	1.18649	0.246705	-1.57885	-0.658878	310960	Ubiquitin specific peptidase 33	Usp33	310960	0006511 // ubiquitin-dependent protein catabolic process // inferred from electronic annotation /// 0007411 // axon guidance // inferred from electronic annotation /// 0007411 // axon guidance // not recorded /// 0008277 // regulation of G-protein coupled receptor protein signaling pathway // inferred from electronic annotation /// 0008277 // regulation of G-protein coupled receptor protein signa…		0001664 // G-protein-coupled receptor binding // inferred from electronic annotation /// 0001664 // G-protein-coupled receptor binding // not recorded /// 0004197 // cysteine-type endopeptidase activity // inferred from electronic annotation /// 0004197 // cysteine-type endopeptidase activity // not recorded /// 0004221 // ubiquitin thiolesterase activity // inferred from electronic annotation //…
1377042_at	2.30088	1.20218	2.56489	1.3589	1.72457	0.786234	2.72268	1.44503	-1.11474	-0.156711	1.33418	0.415951	-1.18332	-0.242842	1.48726	0.572661	-1.06152	-0.0861311	-1.57876	-0.658793	681178	polycomb group ring finger 5	Pcgf5	681178		0005813 // centrosome // not recorded	0005515 // protein binding // inferred from electronic annotation /// 0008270 // zinc ion binding // inferred from electronic annotation /// 0046872 // metal ion binding // inferred from electronic annotation
1381520_at	-1.53169	-0.615121	1.95853	0.969771	-1.01999	-0.0285611	1.54764	0.630066	-2.99985	-1.58489	-1.50166	-0.58656	-2.37049	-1.24519	1.99769	0.998332	1.2655	0.339705	-1.57858	-0.658628
1369953_a_at	-2.70241	-1.43425	-3.1494	-1.65508	1.18511	0.245018	1.87053	0.903448	1.1654	0.220829	-3.20264	-1.67926	-5.05494	-2.33769	-3.73237	-1.90009	-5.89104	-2.55852	-1.57836	-0.65843	25145	CD24 molecule	Cd24	25145	0001666 // response to hypoxia // inferred from sequence or structural similarity /// 0001775 // cell activation // inferred from sequence or structural similarity /// 0001959 // regulation of cytokine-mediated signaling pathway // not recorded /// 0001959 // regulation of cytokine-mediated signaling pathway // inferred from sequence or structural similarity /// 0001959 // regulation of cytokine-…	0005624 // membrane fraction // inferred from electronic annotation /// 0005624 // membrane fraction // not recorded /// 0005886 // plasma membrane // inferred from electronic annotation /// 0005886 // plasma membrane // not recorded /// 0009897 // external side of plasma membrane // inferred from direct assay /// 0009897 // external side of plasma membrane // not recorded /// 0009897 // external…	0019901 // protein kinase binding // inferred from sequence or structural similarity /// 0030246 // carbohydrate binding // inferred from electronic annotation /// 0030246 // carbohydrate binding // not recorded /// 0030296 // protein tyrosine kinase activator activity // inferred from sequence or structural similarity /// 0043499 // eukaryotic cell surface binding // inferred from electronic ann…
1397674_at	3.04272	1.60536	1.93775	0.95438	3.03584	1.6021	4.78794	2.2594	1.57024	0.650983	1.00227	0.00326538	-1.57357	-0.654041	-1.56669	-0.647718	-2.47088	-1.30502	-1.57714	-0.657307	293484	eukaryotic translation initiation factor 3, subunit C	Eif3c	293484	0006412 // translation // inferred from electronic annotation /// 0006413 // translational initiation // not recorded /// 0006413 // translational initiation // inferred from sequence or structural similarity /// 0006413 // translational initiation // inferred from electronic annotation /// 0045948 // positive regulation of translational initiation // not recorded	0005737 // cytoplasm // inferred from electronic annotation /// 0005829 // cytosol // not recorded /// 0005852 // eukaryotic translation initiation factor 3 complex // inferred from electronic annotation /// 0005852 // eukaryotic translation initiation factor 3 complex // not recorded /// 0005852 // eukaryotic translation initiation factor 3 complex // inferred from sequence or structural similar…	0003743 // translation initiation factor activity // inferred from electronic annotation /// 0003743 // translation initiation factor activity // not recorded /// 0003743 // translation initiation factor activity // inferred from sequence or structural similarity /// 0005515 // protein binding // not recorded
1373699_at	-17.6193	-4.13908	-24.7544	-4.62962	-12.573	-3.65225	-7.97476	-2.99544	1.40496	0.490532	-1.40136	-0.486829	-2.20938	-1.14364	-1.96886	-0.977361	-3.1041	-1.63417	-1.5766	-0.656813
1368097_a_at	-5.57756	-2.47964	-4.55022	-2.18594	-3.99418	-1.9979	-2.53403	-1.34144	-1.22578	-0.2937	-1.39642	-0.481734	-2.20106	-1.1382	-1.13921	-0.188034	-1.79564	-0.8445	-1.57622	-0.656466	116644	reticulon 1	Rtn1	116644	0030182 // neuron differentiation // inferred from electronic annotation /// 0030182 // neuron differentiation // not recorded	0005783 // endoplasmic reticulum // inferred from electronic annotation /// 0005783 // endoplasmic reticulum // not recorded /// 0005789 // endoplasmic reticulum membrane // inferred from electronic annotation /// 0016020 // membrane // inferred from electronic annotation /// 0016021 // integral to membrane // inferred from electronic annotation
1395454_at	5.01939	2.32751	3.63221	1.86085	8.24417	3.04338	12.9926	3.69962	1.38191	0.466664	-1.64246	-0.715862	-2.58849	-1.37211	-2.26974	-1.18253	-3.57706	-1.83877	-1.57598	-0.656247	100362414///499474	osteopetrosis associated transmembrane protein 1-like /// osteopetrosis associated transmembrane protein 1	LOC100362414 /// Ostm1	100362414///499474	0030316 // osteoclast differentiation // inferred from electronic annotation /// 0030316 // osteoclast differentiation // not recorded	0005829 // cytosol // inferred from electronic annotation /// 0005829 // cytosol // not recorded /// 0016021 // integral to membrane // inferred from electronic annotation	0005515 // protein binding // inferred from electronic annotation /// 0005515 // protein binding // not recorded
1382551_at	1.38565	0.470561	1.15153	0.203551	2.31612	1.21171	3.64985	1.86784	1.20331	0.267009	-1.67151	-0.741151	-2.63404	-1.39728	-2.01135	-1.00816	-3.16957	-1.66429	-1.57585	-0.656126	313934	intersectin 2	Itsn2	313934	0035023 // regulation of Rho protein signal transduction // inferred from electronic annotation	0005622 // intracellular // inferred from electronic annotation	0005089 // Rho guanyl-nucleotide exchange factor activity // inferred from electronic annotation /// 0005509 // calcium ion binding // inferred from electronic annotation /// 0005515 // protein binding // not recorded
1392817_at	-1.37984	-0.464499	-1.34138	-0.423716	1.32409	0.404999	2.08393	1.05931	-1.02867	-0.0407829	-1.82703	-0.869498	-2.87549	-1.52381	-1.7761	-0.828715	-2.79534	-1.48302	-1.57386	-0.654309
1391594_at	1.95242	0.965262	2.64963	1.40579	2.49209	1.31736	3.92152	1.97141	-1.3571	-0.440528	-1.27641	-0.352096	-2.00855	-1.00615	1.06321	0.0884323	-1.48003	-0.565625	-1.57359	-0.654057
1384543_at	1.31311	0.39299	-2.15128	-1.1052	-1.0142	-0.0203371	1.55147	0.63364	2.82488	1.49819	1.33175	0.413327	-1.18152	-0.24065	-2.12117	-1.08486	-3.33766	-1.73884	-1.5735	-0.653977
1394815_at	2.2896	1.1951	3.98655	1.99514	3.2088	1.68204	5.04722	2.33549	-1.74116	-0.800045	-1.40147	-0.486941	-2.20441	-1.14039	1.24238	0.313104	-1.26606	-0.340349	-1.57293	-0.653453
1388583_at	-1.2106	-0.275726	-1.27623	-0.351886	1.77823	0.830442	2.79632	1.48353	1.05421	0.0761595	-2.15273	-1.10617	-3.38524	-1.75926	-2.26943	-1.18233	-3.56875	-1.83542	-1.57253	-0.653089	24772	chemokine (C-X-C motif) ligand 12 (stromal cell-derived factor 1)	Cxcl12	24772	0001569 // patterning of blood vessels // inferred from electronic annotation /// 0001569 // patterning of blood vessels // not recorded /// 0001666 // response to hypoxia // inferred from expression pattern /// 0001667 // ameboidal cell migration // inferred from electronic annotation /// 0001667 // ameboidal cell migration // not recorded /// 0001764 // neuron migration // inferred from direct …	0005576 // extracellular region // inferred from electronic annotation /// 0005615 // extracellular space // inferred from direct assay /// 0005615 // extracellular space // inferred from electronic annotation /// 0005886 // plasma membrane // inferred from direct assay	0005125 // cytokine activity // inferred from electronic annotation /// 0008009 // chemokine activity // inferred from electronic annotation /// 0008009 // chemokine activity // not recorded /// 0008009 // chemokine activity // traceable author statement
1385127_at	-1.67706	-0.745933	-1.90928	-0.93303	-4.36272	-2.12523	-2.7769	-1.47347	1.13847	0.187098	2.60141	1.3793	1.65582	0.727542	2.28501	1.1922	1.45442	0.540444	-1.57108	-0.651754	315824	bone morphogenetic protein 5	Bmp5	315824	0001501 // skeletal system development // not recorded /// 0007389 // pattern specification process // not recorded /// 0030539 // male genitalia development // not recorded /// 0040007 // growth // inferred from electronic annotation	0005615 // extracellular space // inferred from direct assay /// 0031988 // membrane-bounded vesicle // inferred from direct assay	0005515 // protein binding // not recorded /// 0008083 // growth factor activity // inferred from electronic annotation /// 0070700 // BMP receptor binding // not recorded
1383263_at	-1.69599	-0.762126	-2.50298	-1.32365	-3.27693	-1.71235	-2.08626	-1.06092	1.47583	0.561523	1.93217	0.95022	1.23012	0.298794	1.30921	0.388698	-1.19975	-0.262728	-1.57072	-0.651426	291015	osteoglycin	Ogn	291015		0005615 // extracellular space // not recorded /// 0031012 // extracellular matrix // not recorded	0005515 // protein binding // inferred from electronic annotation /// 0005515 // protein binding // not recorded
1381218_at	5.28195	2.40107	6.56386	2.71454	6.38467	2.67461	10.015	3.32409	-1.2427	-0.313475	-1.20877	-0.273541	-1.89608	-0.923019	1.02807	0.0399332	-1.52578	-0.609545	-1.5686	-0.649478
1378252_at	2.38159	1.25192	4.28836	2.10043	2.52044	1.33367	3.95218	1.98265	-1.80063	-0.848502	-1.0583	-0.0817504	-1.65947	-0.730726	1.70143	0.766752	1.08506	0.117776	-1.56805	-0.648975	288289	chondrolectin	Chodl	288289		0048471 // perinuclear region of cytoplasm // not recorded	0005488 // binding // inferred from electronic annotation /// 0005540 // hyaluronic acid binding // not recorded
1375617_at	1.58932	0.668407	1.70579	0.770441	1.70579	0.770441	2.67442	1.41923	-1.07329	-0.102033	-1.07329	-0.102033	-1.68275	-0.75082	-1	0	-1.56785	-0.648787	-1.56785	-0.648787
1392865_at	1.75118	0.808328	2.14068	1.09807	2.48574	1.31367	3.8945	1.96144	-1.22242	-0.289739	-1.41946	-0.505346	-2.22393	-1.15311	-1.16119	-0.215608	-1.81929	-0.863372	-1.56674	-0.647764	25444	fibroblast growth factor 9	Fgf9	25444	0001525 // angiogenesis // inferred from electronic annotation /// 0001525 // angiogenesis // not recorded /// 0001649 // osteoblast differentiation // inferred from electronic annotation /// 0001649 // osteoblast differentiation // not recorded /// 0002053 // positive regulation of mesenchymal cell proliferation // inferred from electronic annotation /// 0002053 // positive regulation of mesench…	0005576 // extracellular region // inferred from electronic annotation /// 0005576 // extracellular region // not recorded /// 0005604 // basement membrane // inferred from direct assay /// 0005615 // extracellular space // inferred from electronic annotation /// 0005615 // extracellular space // not recorded /// 0005737 // cytoplasm // inferred from direct assay	0005104 // fibroblast growth factor receptor binding // inferred from physical interaction /// 0008083 // growth factor activity // inferred from direct assay /// 0008083 // growth factor activity // inferred from electronic annotation /// 0008201 // heparin binding // inferred from electronic annotation
1398533_at	1.09676	0.133245	1.30452	0.383518	2.09594	1.0676	3.28318	1.71509	-1.18943	-0.250273	-1.91103	-0.934351	-2.99353	-1.58185	-1.60668	-0.684078	-2.51677	-1.33158	-1.56645	-0.647497	303073	cytoplasmic FMR1 interacting protein 2	Cyfip2	303073
1385422_at	1.559	0.640622	-1.36331	-0.447111	1.45547	0.541486	2.27874	1.18824	2.1254	1.08773	1.07113	0.0991363	-1.46167	-0.547617	-1.98425	-0.988597	-3.10663	-1.63535	-1.56564	-0.646753	311968	myeloid/lymphoid or mixed-lineage leukemia 5 (trithorax homolog, Drosophila)	Mll5	311968	0002446 // neutrophil mediated immunity // inferred from electronic annotation /// 0006306 // DNA methylation // inferred from electronic annotation /// 0016571 // histone methylation // inferred from electronic annotation /// 0030218 // erythrocyte differentiation // inferred from electronic annotation /// 0032526 // response to retinoic acid // inferred from electronic annotation /// 0042119 //…	0070688 // MLL5-L complex // inferred from electronic annotation	0003713 // transcription coactivator activity // inferred from electronic annotation /// 0005515 // protein binding // inferred from electronic annotation /// 0008270 // zinc ion binding // inferred from electronic annotation /// 0019899 // enzyme binding // inferred from electronic annotation /// 0042800 // histone methyltransferase activity (H3-K4 specific) // inferred from electronic annotatio…
1379845_at	1.41324	0.499001	1.64584	0.718826	2.18452	1.12731	3.4189	1.77353	-1.16459	-0.219825	-1.54576	-0.628313	-2.4192	-1.27453	-1.32729	-0.408488	-2.0773	-1.05471	-1.56506	-0.646218
1375650_at	2.32344	1.21626	2.73328	1.45064	2.30153	1.20259	3.59941	1.84776	-1.17639	-0.234371	1.00952	0.0136704	-1.54917	-0.631498	1.18759	0.248042	-1.31688	-0.397127	-1.56392	-0.645168	362844	bromodomain containing 4	Brd4	362844	0006468 // protein phosphorylation // not recorded /// 0043388 // positive regulation of DNA binding // not recorded	0005634 // nucleus // not recorded /// 0005730 // nucleolus // not recorded /// 0005737 // cytoplasm // not recorded	0003677 // DNA binding // not recorded /// 0005515 // protein binding // not recorded
1370176_at	2.02979	1.02133	2.02979	1.02133	2.44414	1.28933	3.82101	1.93396	-1	0	-1.20413	-0.267996	-1.88247	-0.912625	-1.20413	-0.267996	-1.88247	-0.912625	-1.56334	-0.644629	171086	trafficking protein, kinesin binding 2	Trak2	171086	0006357 // regulation of transcription from RNA polymerase II promoter // inferred from direct assay /// 0006493 // protein O-linked glycosylation // inferred from direct assay /// 0006605 // protein targeting // inferred from direct assay /// 0006810 // transport // inferred from electronic annotation /// 0006836 // neurotransmitter transport // non-traceable author statement	0005634 // nucleus // inferred from direct assay /// 0005737 // cytoplasm // inferred from direct assay /// 0005737 // cytoplasm // inferred from electronic annotation /// 0005768 // endosome // inferred from electronic annotation /// 0005769 // early endosome // inferred from electronic annotation /// 0005886 // plasma membrane // inferred from direct assay	0005102 // receptor binding // inferred from physical interaction /// 0005515 // protein binding // inferred from physical interaction /// 0005515 // protein binding // not recorded /// 0005515 // protein binding // inferred from electronic annotation /// 0019899 // enzyme binding // inferred from physical interaction /// 0050811 // GABA receptor binding // inferred from direct assay /// 0050811 …
1385008_at	1.90227	0.927722	1.44331	0.529384	2.79601	1.48337	4.36917	2.12736	1.31799	0.398338	-1.46983	-0.555648	-2.29682	-1.19964	-1.93722	-0.953986	-3.02718	-1.59797	-1.56264	-0.643989
1375335_at	2.55169	1.35146	-1.76565	-0.820198	1.54778	0.630201	2.41823	1.27395	4.5054	2.17165	1.64861	0.721254	1.05519	0.0775013	-2.73284	-1.4504	-4.26975	-2.09415	-1.56239	-0.643753	301252	heat shock protein 90kDa alpha (cytosolic), class B member 1	Hsp90ab1	301252	0001890 // placenta development // inferred from electronic annotation /// 0001890 // placenta development // not recorded /// 0006457 // protein folding // traceable author statement /// 0006457 // protein folding // inferred from electronic annotation /// 0006950 // response to stress // inferred from electronic annotation /// 0006986 // response to unfolded protein // traceable author statemen…	0005622 // intracellular // inferred from electronic annotation /// 0005622 // intracellular // not recorded /// 0005737 // cytoplasm // not recorded /// 0005737 // cytoplasm // traceable author statement /// 0005737 // cytoplasm // inferred from electronic annotation /// 0005739 // mitochondrion // inferred from electronic annotation /// 0005739 // mitochondrion // not recorded /// 0042470 // me…	0000166 // nucleotide binding // inferred from electronic annotation /// 0005515 // protein binding // not recorded /// 0005515 // protein binding // traceable author statement /// 0005515 // protein binding // inferred from electronic annotation /// 0005524 // ATP binding // traceable author statement /// 0005524 // ATP binding // inferred from electronic annotation /// 0051082 // unfolded prote…
1372841_at	2.64334	1.40236	1.30245	0.381232	2.94646	1.55898	4.6032	2.20264	2.0295	1.02113	-1.11467	-0.156621	-1.74144	-0.800279	-2.26223	-1.17775	-3.53426	-1.82141	-1.56229	-0.643658	362835	receptor accessory protein 6	Reep6	362835		0005737 // cytoplasm // inferred from electronic annotation /// 0016020 // membrane // inferred from electronic annotation /// 0016021 // integral to membrane // inferred from electronic annotation	0005515 // protein binding // not recorded
1390388_at	-1.38554	-0.470452	-1.68365	-0.751595	1.52044	0.60449	2.37396	1.2473	1.21516	0.281142	-2.10664	-1.07494	-3.28922	-1.71775	-2.5599	-1.35608	-3.99692	-1.99889	-1.56136	-0.642805	361338	ferrochelatase	Fech	361338	0006779 // porphyrin biosynthetic process // not recorded /// 0006779 // porphyrin biosynthetic process // inferred from electronic annotation /// 0006783 // heme biosynthetic process // inferred from direct assay /// 0006783 // heme biosynthetic process // inferred from electronic annotation /// 0006783 // heme biosynthetic process // not recorded /// 0008203 // cholesterol metabolic process // …	0005737 // cytoplasm // inferred from electronic annotation /// 0005739 // mitochondrion // inferred from direct assay /// 0005739 // mitochondrion // not recorded /// 0005759 // mitochondrial matrix // not recorded	0004325 // ferrochelatase activity // inferred from direct assay /// 0004325 // ferrochelatase activity // inferred from electronic annotation /// 0004325 // ferrochelatase activity // not recorded /// 0005506 // iron ion binding // not recorded /// 0005515 // protein binding // not recorded /// 0016829 // lyase activity // inferred from electronic annotation /// 0020037 // heme binding // not re…
1394585_at	1.11138	0.152348	3.21535	1.68498	1.69604	0.762166	2.64508	1.40331	-2.89312	-1.53263	-1.52607	-0.609818	-2.38	-1.25096	1.8958	0.92281	1.2156	0.281664	-1.55957	-0.641146
1378177_at	1.70924	0.773353	2.03421	1.02447	1.87998	0.910716	2.9309	1.55134	-1.19013	-0.251119	-1.09989	-0.137363	-1.71474	-0.777992	1.08204	0.113755	-1.4408	-0.526874	-1.55901	-0.640629	691231	similar to gem (nuclear organelle) associated protein 5	LOC691231	691231
1394003_at	1.93219	0.950239	-1.85313	-0.889961	1.6147	0.69127	2.51526	1.33071	3.5806	1.8402	1.19662	0.258969	-1.30176	-0.380469	-2.99225	-1.58123	-4.66109	-2.22067	-1.55772	-0.639438	298098	polymerase (DNA directed), epsilon 3 (p17 subunit)	Pole3	298098		0005622 // intracellular // inferred from electronic annotation /// 0005634 // nucleus // inferred from electronic annotation	0003677 // DNA binding // inferred from electronic annotation /// 0003887 // DNA-directed DNA polymerase activity // inferred from electronic annotation /// 0005515 // protein binding // not recorded /// 0016740 // transferase activity // inferred from electronic annotation /// 0016779 // nucleotidyltransferase activity // inferred from electronic annotation /// 0043565 // sequence-specific DNA b…
1383052_a_at	3.62842	1.85934	3.99174	1.99702	2.26786	1.18133	3.5312	1.82016	-1.10013	-0.137678	1.59993	0.678007	1.02753	0.0391831	1.76013	0.815684	1.13042	0.176861	-1.55706	-0.638823	246282	zinc finger protein 91	Zfp91	246282		0005622 // intracellular // inferred from electronic annotation	0008270 // zinc ion binding // inferred from electronic annotation
1368008_at	-1.20505	-0.269088	-1	0	1.49001	0.575321	2.31028	1.20807	-1.20505	-0.269088	-1.79553	-0.844409	-2.784	-1.47716	-1.49001	-0.575321	-2.31028	-1.20807	-1.55052	-0.632748	60357	prominin 1	Prom1	60357		0005615 // extracellular space // not recorded /// 0005615 // extracellular space // inferred from electronic annotation /// 0005886 // plasma membrane // not recorded /// 0005887 // integral to plasma membrane // not recorded /// 0005887 // integral to plasma membrane // inferred from electronic annotation /// 0005902 // microvillus // not recorded /// 0005902 // microvillus // inferred from ele…
1370186_at	1.43604	0.522098	-1.75206	-0.809049	2.307	1.20602	3.56785	1.83505	2.51603	1.33115	-1.6065	-0.68392	-2.4845	-1.31296	-4.04199	-2.01507	-6.25107	-2.6441	-1.54653	-0.629037	24967	proteasome (prosome, macropain) subunit, beta type 9 (large multifunctional peptidase 2)	Psmb9	24967	0019882 // antigen processing and presentation // inferred from electronic annotation /// 0019882 // antigen processing and presentation // not recorded /// 0031145 // anaphase-promoting complex-dependent proteasomal ubiquitin-dependent protein catabolic process // not recorded /// 0051436 // negative regulation of ubiquitin-protein ligase activity involved in mitotic cell cycle // not recorded /…	0000502 // proteasome complex // inferred from electronic annotation /// 0005634 // nucleus // inferred from electronic annotation /// 0005737 // cytoplasm // inferred from electronic annotation /// 0005839 // proteasome core complex // inferred from electronic annotation	0004175 // endopeptidase activity // inferred from electronic annotation /// 0004298 // threonine-type endopeptidase activity // inferred from electronic annotation /// 0008233 // peptidase activity // inferred from electronic annotation /// 0016787 // hydrolase activity // inferred from electronic annotation	Proteasome_Degradation // GenMAPP
1397502_at	-3.06784	-1.61722	-2.64747	-1.40461	-1.48715	-0.572546	1.03948	0.0558558	-1.15878	-0.212608	-2.0629	-1.04468	-3.18894	-1.67308	-1.78024	-0.832068	-2.75198	-1.46047	-1.54585	-0.628402
1367720_at	-1.27457	-0.350014	-1.70881	-0.772988	1.2686	0.34324	1.95769	0.969155	1.34069	0.422975	-1.61693	-0.693253	-2.49522	-1.31917	-2.16779	-1.11623	-3.34532	-1.74214	-1.54319	-0.625915	25374	aminolevulinate, delta-, dehydratase	Alad	25374	0001666 // response to hypoxia // inferred from expression pattern /// 0006779 // porphyrin biosynthetic process // inferred from electronic annotation /// 0006783 // heme biosynthetic process // inferred from direct assay /// 0006783 // heme biosynthetic process // not recorded /// 0006783 // heme biosynthetic process // inferred from sequence or structural similarity /// 0006783 // heme biosynt…	0005615 // extracellular space // inferred from direct assay /// 0005829 // cytosol // inferred from direct assay /// 0005829 // cytosol // not recorded	0003824 // catalytic activity // inferred from electronic annotation /// 0004655 // porphobilinogen synthase activity // inferred from direct assay /// 0004655 // porphobilinogen synthase activity // not recorded /// 0004655 // porphobilinogen synthase activity // inferred from sequence or structural similarity /// 0004655 // porphobilinogen synthase activity // inferred from electronic annotatio…	Heme_Biosynthesis // GenMAPP
1374652_at	-2.62503	-1.39233	-3.93807	-1.97749	-1.97924	-0.984949	-1.28384	-0.360462	1.5002	0.585156	-1.32628	-0.407385	-2.04468	-1.03187	-1.98969	-0.99254	-3.06742	-1.61703	-1.54166	-0.624487
1384013_at	1.64871	0.721341	2.21632	1.14817	3.3756	1.75514	5.20374	2.37955	-1.34427	-0.426825	-2.04741	-1.0338	-3.15624	-1.65821	-1.52306	-0.606977	-2.34792	-1.23138	-1.54158	-0.624407
1397271_at	1.71682	0.779736	1.18824	0.248825	5.81184	2.539	8.95046	3.16196	1.44484	0.530911	-3.38525	-1.75926	-5.21341	-2.38223	-4.89114	-2.29017	-7.53254	-2.91314	-1.54004	-0.622966
1383684_at	3.9475	1.98094	1.62288	0.698553	3.2169	1.68567	4.94533	2.30607	2.43241	1.28239	1.22711	0.295266	-1.25278	-0.325128	-1.98222	-0.987121	-3.04726	-1.60751	-1.53729	-0.620394	304648	ASF1 anti-silencing function 1 homolog B (S. cerevisiae)	Asf1b	304648	0006333 // chromatin assembly or disassembly // inferred from electronic annotation /// 0006334 // nucleosome assembly // inferred from electronic annotation /// 0006334 // nucleosome assembly // not recorded	0000785 // chromatin // inferred from electronic annotation /// 0000785 // chromatin // not recorded /// 0005634 // nucleus // inferred from electronic annotation	0005515 // protein binding // not recorded /// 0005515 // protein binding // inferred from electronic annotation /// 0042393 // histone binding // inferred from electronic annotation /// 0042393 // histone binding // not recorded
1370548_at	-1.87454	-0.906538	-1.16896	-0.225227	1.64288	0.716226	2.52493	1.33625	-1.6036	-0.68131	-3.07964	-1.62276	-4.73309	-2.24278	-1.92046	-0.941453	-2.95155	-1.56147	-1.5369	-0.62002	170566	solute carrier family 16 (monocarboxylic acid transporters), member 10	Slc16a10	170566	0006810 // transport // inferred from electronic annotation /// 0055085 // transmembrane transport // inferred from electronic annotation	0005886 // plasma membrane // inferred from electronic annotation /// 0016020 // membrane // inferred from electronic annotation /// 0016021 // integral to membrane // inferred from electronic annotation /// 0016323 // basolateral plasma membrane // inferred from electronic annotation
1379150_at	2.10584	1.07439	2.70974	1.43815	5.1006	2.35067	7.83011	2.96903	-1.28678	-0.36376	-2.42213	-1.27627	-3.71829	-1.89464	-1.88232	-0.912514	-2.88962	-1.53088	-1.53513	-0.618364
1375524_at	1.7719	0.825299	1.87313	0.905453	1.83518	0.87592	2.81712	1.49422	-1.05713	-0.0801535	-1.03571	-0.050621	-1.58988	-0.66892	1.02068	0.0295324	-1.50396	-0.588766	-1.53506	-0.618299	297867	AT rich interactive domain 1A (SWI-like)	Arid1a	297867	0006325 // chromatin organization // not recorded /// 0030520 // estrogen receptor signaling pathway // not recorded /// 0030521 // androgen receptor signaling pathway // not recorded /// 0042921 // glucocorticoid receptor signaling pathway // not recorded	0005622 // intracellular // inferred from electronic annotation /// 0005634 // nucleus // not recorded /// 0005730 // nucleolus // not recorded /// 0016514 // SWI/SNF complex // not recorded /// 0071564 // npBAF complex // not recorded /// 0071565 // nBAF complex // not recorded	0003677 // DNA binding // inferred from electronic annotation /// 0005488 // binding // inferred from electronic annotation /// 0005515 // protein binding // not recorded /// 0016563 // transcription activator activity // not recorded
1385636_at	1.85932	0.894778	1.81201	0.857588	2.68324	1.42398	4.11701	2.0416	1.02611	0.03719	-1.44313	-0.529199	-2.21425	-1.14682	-1.48081	-0.566389	-2.27207	-1.18401	-1.53434	-0.617621	266715	frizzled homolog 3 (Drosophila)	Fzd3	266715	0001736 // establishment of planar polarity // not recorded /// 0001843 // neural tube closure // not recorded /// 0007165 // signal transduction // inferred from electronic annotation /// 0007166 // cell surface receptor linked signaling pathway // inferred from electronic annotation /// 0007186 // G-protein coupled receptor protein signaling pathway // inferred from electronic annotation /// 00…	0016020 // membrane // inferred from electronic annotation /// 0016021 // integral to membrane // inferred from electronic annotation /// 0030424 // axon // not recorded /// 0030425 // dendrite // not recorded /// 0043025 // neuronal cell body // not recorded /// 0045177 // apical part of cell // not recorded /// 0048786 // presynaptic active zone // not recorded	0004871 // signal transducer activity // inferred from electronic annotation /// 0004872 // receptor activity // inferred from electronic annotation /// 0004888 // transmembrane receptor activity // inferred from electronic annotation /// 0004930 // G-protein coupled receptor activity // inferred from electronic annotation /// 0005515 // protein binding // not recorded /// 0017147 // Wnt-protein …	Wnt_Signaling // GenMAPP
1396947_at	1.04991	0.0702686	2.20236	1.13905	2.27141	1.18359	3.47667	1.7977	-2.09766	-1.06878	-2.16342	-1.11332	-3.31139	-1.72744	-1.03135	-0.0445337	-1.57861	-0.658653	-1.53062	-0.614119
1393219_at	1.28072	0.356959	1.20817	0.272819	2.18416	1.12708	3.3397	1.73972	1.06006	0.0841403	-1.70541	-0.77012	-2.60767	-1.38276	-1.80783	-0.85426	-2.76427	-1.4669	-1.52906	-0.612641	24231	complement component 2	C2	24231	0006508 // proteolysis // inferred from electronic annotation /// 0006956 // complement activation // inferred from electronic annotation /// 0006956 // complement activation // inferred from direct assay /// 0006957 // complement activation, alternative pathway // not recorded /// 0007584 // response to nutrient // inferred from expression pattern /// 0032496 // response to lipopolysaccharide //…	0005576 // extracellular region // not recorded /// 0005576 // extracellular region // inferred from electronic annotation /// 0005615 // extracellular space // inferred from direct assay	0003824 // catalytic activity // inferred from electronic annotation /// 0004252 // serine-type endopeptidase activity // inferred from electronic annotation /// 0005515 // protein binding // inferred from direct assay /// 0008233 // peptidase activity // inferred from electronic annotation /// 0008236 // serine-type peptidase activity // inferred from electronic annotation /// 0016787 // hydrola…	Complement_Activation_Classical // GenMAPP
1372261_at	1.11681	0.159384	-1.33917	-0.42134	1.45036	0.536409	2.21736	1.14884	1.4956	0.580725	-1.29866	-0.377025	-1.98544	-0.98946	-1.94228	-0.95775	-2.96943	-1.57018	-1.52884	-0.612434
1385832_s_at	1.92721	0.946516	1.25659	0.329519	5.09393	2.34878	7.78679	2.96103	1.53368	0.616998	-2.64316	-1.40226	-4.04044	-2.01451	-4.05376	-2.01926	-6.19674	-2.63151	-1.52864	-0.612248	317578	SAM and SH3 domain containing 3	Sash3	317578	0002639 // positive regulation of immunoglobulin production // inferred from electronic annotation /// 0002639 // positive regulation of immunoglobulin production // not recorded /// 0002726 // positive regulation of T cell cytokine production // inferred from electronic annotation /// 0002726 // positive regulation of T cell cytokine production // not recorded /// 0002821 // positive regulation …	0005634 // nucleus // inferred from electronic annotation /// 0005634 // nucleus // not recorded /// 0005737 // cytoplasm // inferred from electronic annotation /// 0005737 // cytoplasm // not recorded
1393363_at	-1.21178	-0.277127	-2.62466	-1.39213	-1.41762	-0.503471	1.07796	0.10831	2.16596	1.115	1.16987	0.226344	-1.30626	-0.385437	-1.85146	-0.88866	-2.82929	-1.50044	-1.52814	-0.611781	305913	zinc finger, MYM-type 2	Zmym2	305913		0016605 // PML body // not recorded	0005515 // protein binding // not recorded /// 0008270 // zinc ion binding // inferred from electronic annotation /// 0031624 // ubiquitin conjugating enzyme binding // not recorded
1375040_at	-1.78651	-0.837144	-2.33046	-1.22061	2.40361	1.2652	3.67169	1.87645	1.30447	0.383469	-4.29408	-2.10235	-6.55952	-2.71359	-5.60152	-2.48582	-8.55672	-3.09706	-1.52757	-0.611241	366998	nuclear factor, erythroid derived 2	Nfe2	366998	0006350 // transcription // inferred from electronic annotation /// 0006355 // regulation of transcription, DNA-dependent // inferred from electronic annotation /// 0045449 // regulation of transcription // inferred from electronic annotation	0005634 // nucleus // inferred from electronic annotation /// 0005634 // nucleus // not recorded /// 0005730 // nucleolus // not recorded /// 0005737 // cytoplasm // inferred from electronic annotation /// 0015629 // actin cytoskeleton // inferred from electronic annotation /// 0015629 // actin cytoskeleton // not recorded	0003677 // DNA binding // inferred from electronic annotation /// 0003700 // sequence-specific DNA binding transcription factor activity // inferred from electronic annotation /// 0043565 // sequence-specific DNA binding // inferred from electronic annotation /// 0046983 // protein dimerization activity // inferred from electronic annotation /// 0047485 // protein N-terminus binding // inferred f…
1367740_at	2.96713	1.56907	2.22325	1.15267	4.9035	2.29381	7.48738	2.90446	1.33459	0.416399	-1.65261	-0.724743	-2.52344	-1.33539	-2.20556	-1.14114	-3.36777	-1.75179	-1.52695	-0.61065	24264	creatine kinase, brain	Ckb	24264	0006600 // creatine metabolic process // not recorded /// 0006603 // phosphocreatine metabolic process // traceable author statement /// 0007420 // brain development // inferred from expression pattern /// 0030644 // cellular chloride ion homeostasis // inferred from mutant phenotype	0005737 // cytoplasm // inferred from electronic annotation /// 0005739 // mitochondrion // inferred from electronic annotation /// 0005739 // mitochondrion // not recorded /// 0005829 // cytosol // not recorded /// 0005886 // plasma membrane // traceable author statement	0000166 // nucleotide binding // inferred from electronic annotation /// 0003824 // catalytic activity // inferred from electronic annotation /// 0004111 // creatine kinase activity // traceable author statement /// 0004111 // creatine kinase activity // inferred from electronic annotation /// 0005515 // protein binding // inferred from direct assay /// 0005524 // ATP binding // inferred from ele…
1380168_at	-3.54431	-1.8255	-3.4191	-1.77362	-1.78826	-0.838557	-1.17206	-0.229046	-1.03662	-0.0518861	-1.98198	-0.986946	-3.024	-1.59646	-1.91197	-0.93506	-2.91717	-1.54457	-1.52574	-0.609511	360635	ets variant 4	Etv4	360635	0006355 // regulation of transcription, DNA-dependent // inferred from electronic annotation /// 0008045 // motor axon guidance // inferred from electronic annotation /// 0008045 // motor axon guidance // not recorded /// 0033600 // negative regulation of mammary gland epithelial cell proliferation // inferred from electronic annotation /// 0033600 // negative regulation of mammary gland epitheli…	0005622 // intracellular // inferred from electronic annotation /// 0005622 // intracellular // not recorded /// 0005634 // nucleus // inferred from electronic annotation /// 0005730 // nucleolus // inferred from electronic annotation /// 0005730 // nucleolus // not recorded	0003677 // DNA binding // not recorded /// 0003677 // DNA binding // inferred from electronic annotation /// 0003700 // sequence-specific DNA binding transcription factor activity // inferred from electronic annotation /// 0016563 // transcription activator activity // inferred from electronic annotation /// 0016563 // transcription activator activity // not recorded /// 0043565 // sequence-speci…
1397841_at	1.13349	0.180766	3.174	1.6663	-1.52569	-0.609462	-1	0	-2.80021	-1.48554	1.72935	0.790228	1.13349	0.180766	4.84254	2.27576	3.174	1.6663	-1.52569	-0.609462
1381556_at	1.32001	0.400553	1.55736	0.639107	2.36782	1.24356	3.60879	1.85152	-1.17981	-0.238554	-1.79378	-0.843005	-2.73391	-1.45096	-1.5204	-0.604451	-2.31724	-1.21241	-1.5241	-0.607959	306409	DEAD (Asp-Glu-Ala-Asp) box polypeptide 60	Ddx60	306409			0003676 // nucleic acid binding // inferred from electronic annotation /// 0004386 // helicase activity // inferred from electronic annotation /// 0005524 // ATP binding // inferred from electronic annotation /// 0008026 // ATP-dependent helicase activity // inferred from electronic annotation
1391593_at	3.44106	1.78285	3.16914	1.66409	5.67564	2.50478	8.63504	3.1102	1.0858	0.11876	-1.64939	-0.721931	-2.50942	-1.32735	-1.79091	-0.840691	-2.72473	-1.44611	-1.52142	-0.60542	362423	Ras association (RalGDS/AF-6) domain family member 4	Rassf4	362423	0007049 // cell cycle // inferred from electronic annotation /// 0007165 // signal transduction // inferred from electronic annotation		0005515 // protein binding // inferred from electronic annotation
1371900_at	2.24057	1.16387	3.47248	1.79597	3.07153	1.61896	4.66967	2.22332	-1.54982	-0.632098	-1.37087	-0.455089	-2.08414	-1.05945	1.13054	0.17701	-1.34477	-0.427355	-1.52031	-0.604364
1390605_at	4.40922	2.14052	4.40922	2.14052	3.94863	1.98135	6.00169	2.58537	-1	0	1.11664	0.15917	-1.36117	-0.444846	1.11664	0.15917	-1.36117	-0.444846	-1.51994	-0.604016
1391050_at	2.3845	1.25369	3.46768	1.79397	2.24719	1.16812	3.41552	1.77211	-1.45426	-0.540283	1.0611	0.0855675	-1.43239	-0.518419	1.54312	0.625851	1.01527	0.0218639	-1.51991	-0.603987	360905	metal response element binding transcription factor 2	Mtf2	360905			0003676 // nucleic acid binding // inferred from electronic annotation /// 0005515 // protein binding // inferred from electronic annotation /// 0005515 // protein binding // not recorded /// 0008270 // zinc ion binding // inferred from electronic annotation /// 0046872 // metal ion binding // inferred from electronic annotation
1380366_at	2.00996	1.00716	-1.72921	-0.790112	5.5533	2.47335	8.44039	3.07731	3.47563	1.79728	-2.7629	-1.46618	-4.19929	-2.07015	-9.60281	-3.26346	-14.5952	-3.86742	-1.51989	-0.603964	299357///314509	immunoglobulin heavy chain 6 /// similar to single chain Fv antibody fragment scFv 7-10A	Igh-6 /// LOC314509	299357///314509	0000187 // activation of MAPK activity // inferred from electronic annotation /// 0002455 // humoral immune response mediated by circulating immunoglobulin // inferred from electronic annotation /// 0016064 // immunoglobulin mediated immune response // inferred from electronic annotation /// 0019882 // antigen processing and presentation // inferred from electronic annotation /// 0030890 // posit…	0009897 // external side of plasma membrane // inferred from electronic annotation /// 0019815 // B cell receptor complex // inferred from electronic annotation /// 0042571 // immunoglobulin complex, circulating // inferred from electronic annotation /// 0048471 // perinuclear region of cytoplasm // inferred from electronic annotation	0003823 // antigen binding // inferred from electronic annotation /// 0004888 // transmembrane receptor activity // inferred from electronic annotation /// 0005515 // protein binding // inferred from electronic annotation
1375424_at	3.09115	1.62814	1.49189	0.577143	2.88628	1.52921	4.37864	2.13048	2.07196	1.051	1.07098	0.0989285	-1.41651	-0.502342	-1.93465	-0.95207	-2.93496	-1.55334	-1.51705	-0.601271	289820	ARP2 actin-related protein 2 homolog (yeast)	Actr2	289820		0005737 // cytoplasm // inferred from electronic annotation /// 0005856 // cytoskeleton // inferred from electronic annotation /// 0042995 // cell projection // inferred from electronic annotation	0000166 // nucleotide binding // inferred from electronic annotation /// 0003779 // actin binding // inferred from electronic annotation /// 0005515 // protein binding // inferred from electronic annotation /// 0005515 // protein binding // not recorded /// 0005524 // ATP binding // inferred from electronic annotation
1385456_at	2.14225	1.09913	2.19295	1.13287	2.72734	1.44749	4.13149	2.04666	-1.02367	-0.0337458	-1.27312	-0.348366	-1.92857	-0.947535	-1.24368	-0.31462	-1.88399	-0.913789	-1.51484	-0.599169
1378001_at	2.58511	1.37022	2.67367	1.41882	5.00167	2.32241	7.5763	2.92149	-1.03426	-0.0486002	-1.9348	-0.952187	-2.93075	-1.55127	-1.87071	-0.903586	-2.83366	-1.50267	-1.51475	-0.599082
1367983_at	2.36869	1.24409	1.51416	0.598519	2.4145	1.27173	3.655	1.86987	1.56436	0.645572	-1.01934	-0.0276356	-1.54304	-0.625778	-1.59461	-0.673208	-2.41387	-1.27135	-1.51377	-0.598143	84490	flap structure-specific endonuclease 1	Fen1	84490	0006260 // DNA replication // not recorded /// 0006260 // DNA replication // inferred from electronic annotation /// 0006281 // DNA repair // not recorded /// 0006281 // DNA repair // inferred from electronic annotation /// 0008152 // metabolic process // not recorded /// 0043137 // DNA replication, removal of RNA primer // not recorded /// 0043137 // DNA replication, removal of RNA primer // inf…	0005634 // nucleus // not recorded /// 0005634 // nucleus // inferred from electronic annotation /// 0005739 // mitochondrion // not recorded /// 0005739 // mitochondrion // inferred from electronic annotation	0000287 // magnesium ion binding // not recorded /// 0000287 // magnesium ion binding // inferred from electronic annotation /// 0003677 // DNA binding // not recorded /// 0003677 // DNA binding // inferred from electronic annotation /// 0003824 // catalytic activity // inferred from electronic annotation /// 0004518 // nuclease activity // inferred from electronic annotation /// 0004519 // endon…
1368297_at	-1.00057	-0.000822067	-1.49573	-0.580847	1.58914	0.668247	2.4017	1.26406	1.49487	0.580025	-1.59005	-0.669069	-2.40307	-1.26488	-2.37692	-1.24909	-3.59229	-1.8449	-1.51132	-0.595808	25159	GATA binding protein 2	Gata2	25159	0001709 // cell fate determination // inferred from electronic annotation /// 0001709 // cell fate determination // not recorded /// 0001892 // embryonic placenta development // inferred from electronic annotation /// 0001892 // embryonic placenta development // not recorded /// 0006350 // transcription // inferred from electronic annotation /// 0006355 // regulation of transcription, DNA-depende…	0005634 // nucleus // inferred from electronic annotation /// 0005634 // nucleus // not recorded /// 0005730 // nucleolus // not recorded	0003677 // DNA binding // not recorded /// 0003677 // DNA binding // inferred from electronic annotation /// 0003700 // sequence-specific DNA binding transcription factor activity // inferred from electronic annotation /// 0003700 // sequence-specific DNA binding transcription factor activity // not recorded /// 0005515 // protein binding // not recorded /// 0005515 // protein binding // inferred…
1391167_at	2.67662	1.42041	1.8903	0.918613	3.79678	1.92478	5.73531	2.51987	1.41598	0.501797	-1.4185	-0.504367	-2.14275	-1.09946	-2.00856	-1.00616	-3.03408	-1.60126	-1.51057	-0.595095
1377110_at	2.15889	1.11029	1.70631	0.770884	4.91968	2.29856	7.42855	2.89308	1.26523	0.339403	-2.27881	-1.18828	-3.44092	-1.78279	-2.88322	-1.52768	-4.35357	-2.1222	-1.50997	-0.594517	497990	ADP-ribosylation factor-like 5C	Arl5c	497990	0007264 // small GTPase mediated signal transduction // inferred from electronic annotation	0005622 // intracellular // inferred from electronic annotation	0000166 // nucleotide binding // inferred from electronic annotation /// 0005525 // GTP binding // inferred from electronic annotation
1368748_at	-1.81531	-0.860214	-1.69483	-0.761141	-2.73639	-1.45227	-1.81531	-0.860214	-1.07108	-0.0990725	1.5074	0.592058	-1	0	1.61455	0.691131	1.07108	0.0990725	-1.5074	-0.592058	170908	testis-specific kinase 2	Tesk2	170908	0006468 // protein phosphorylation // inferred from direct assay /// 0006468 // protein phosphorylation // inferred from electronic annotation /// 0006915 // apoptosis // non-traceable author statement /// 0007283 // spermatogenesis // inferred from expression pattern /// 0023034 // intracellular signaling pathway // non-traceable author statement /// 0030036 // actin cytoskeleton organization //…	0005634 // nucleus // inferred from direct assay /// 0005634 // nucleus // inferred from electronic annotation /// 0005737 // cytoplasm // inferred from mutant phenotype	0000166 // nucleotide binding // inferred from electronic annotation /// 0004672 // protein kinase activity // inferred from electronic annotation /// 0004674 // protein serine/threonine kinase activity // inferred from direct assay /// 0004674 // protein serine/threonine kinase activity // inferred from electronic annotation /// 0004713 // protein tyrosine kinase activity // inferred from electr…
1388353_at	3.52167	1.81626	4.97965	2.31604	3.52167	1.81626	5.29938	2.40582	-1.414	-0.499784	-1	0	-1.50479	-0.589561	1.414	0.499784	-1.06421	-0.0897779	-1.50479	-0.589561	288778	proliferation-associated 2G4	Pa2g4	288778	0009987 // cellular process // inferred from electronic annotation /// 0045892 // negative regulation of transcription, DNA-dependent // not recorded	0005634 // nucleus // not recorded /// 0005730 // nucleolus // not recorded /// 0005737 // cytoplasm // not recorded	0003677 // DNA binding // not recorded /// 0003700 // sequence-specific DNA binding transcription factor activity // not recorded /// 0005515 // protein binding // not recorded /// 0031625 // ubiquitin protein ligase binding // not recorded
1382907_at	-1.43517	-0.521222	-2.41144	-1.2699	1.20726	0.271738	1.81573	0.860547	1.68025	0.748675	-1.73263	-0.79296	-2.60588	-1.38177	-2.91124	-1.54163	-4.37852	-2.13044	-1.504	-0.588809	310721	similar to 4930431B09Rik protein	LOC310721	310721
1370079_at	-1.68665	-0.754161	-1.47082	-0.556617	2.39966	1.26283	3.60835	1.85134	-1.14674	-0.197544	-4.04738	-2.01699	-6.08602	-2.6055	-3.52946	-1.81945	-5.30721	-2.40795	-1.50369	-0.588509	60414	Rh blood group, D antigen	Rhd	60414	0006810 // transport // inferred from electronic annotation /// 0055085 // transmembrane transport // inferred from electronic annotation	0016020 // membrane // inferred from electronic annotation /// 0016020 // membrane // not recorded /// 0016021 // integral to membrane // inferred from electronic annotation	0008519 // ammonium transmembrane transporter activity // inferred from electronic annotation
1397676_at	3.19615	1.67633	2.16891	1.11697	3.76768	1.91368	5.66035	2.50089	1.47362	0.559363	-1.17882	-0.237343	-1.77099	-0.824557	-1.73713	-0.796706	-2.60977	-1.38392	-1.50234	-0.587214
1382739_at	-2.23956	-1.16322	-1.55786	-0.639566	-2.96374	-1.56742	-1.97433	-0.98136	-1.43759	-0.523651	1.32335	0.4042	-1.13434	-0.181857	1.90244	0.92785	1.26733	0.341794	-1.50114	-0.586056	312787	G protein-coupled receptor 19	Gpr19	312787	0007165 // signal transduction // inferred from electronic annotation /// 0007186 // G-protein coupled receptor protein signaling pathway // inferred from electronic annotation	0005634 // nucleus // inferred from electronic annotation /// 0005634 // nucleus // not recorded /// 0005730 // nucleolus // not recorded /// 0005886 // plasma membrane // inferred from electronic annotation /// 0005886 // plasma membrane // not recorded /// 0016020 // membrane // inferred from electronic annotation /// 0016021 // integral to membrane // inferred from electronic annotation	0004871 // signal transducer activity // inferred from electronic annotation /// 0004872 // receptor activity // inferred from electronic annotation /// 0004930 // G-protein coupled receptor activity // inferred from electronic annotation
1379906_at	-3.31773	-1.7302	-9.46062	-3.24193	-1.93902	-0.955328	-1.29174	-0.369318	2.85153	1.51174	-1.71103	-0.774869	-2.56842	-1.36088	-4.87907	-2.28661	-7.32392	-2.87262	-1.50109	-0.58601	24214	ATPase, Na+/K+ transporting, beta 2 polypeptide	Atp1b2	24214	0006754 // ATP biosynthetic process // inferred from electronic annotation /// 0006810 // transport // inferred from electronic annotation /// 0006811 // ion transport // inferred from electronic annotation /// 0006813 // potassium ion transport // inferred from electronic annotation /// 0006814 // sodium ion transport // inferred from electronic annotation	0005737 // cytoplasm // not recorded /// 0005886 // plasma membrane // not recorded /// 0016020 // membrane // inferred from electronic annotation /// 0016021 // integral to membrane // inferred from electronic annotation /// 0016324 // apical plasma membrane // inferred from direct assay	0005391 // sodium:potassium-exchanging ATPase activity // inferred from direct assay /// 0005391 // sodium:potassium-exchanging ATPase activity // inferred from electronic annotation /// 0005515 // protein binding // not recorded	Calcium_regulation_in_cardiac_cells // GenMAPP
1368541_at	1.12326	0.167693	1.05607	0.0787115	2.39128	1.25778	3.58835	1.84332	1.06362	0.0889816	-2.12888	-1.09009	-3.19459	-1.67563	-2.26431	-1.17907	-3.39782	-1.76461	-1.5006	-0.585537	114511	embigin homolog (mouse)	Emb	114511	0007155 // cell adhesion // inferred from direct assay	0016020 // membrane // inferred from electronic annotation /// 0016021 // integral to membrane // inferred from electronic annotation
1368510_at	-1.28565	-0.362498	-1.03861	-0.0546546	1.99983	0.99988	3.00061	1.58526	-1.23786	-0.307843	-2.57109	-1.36238	-3.85773	-1.94775	-2.07705	-1.05453	-3.11646	-1.63991	-1.50043	-0.585376	25172	GATA binding protein 1	Gata1	25172	0006350 // transcription // inferred from electronic annotation /// 0006355 // regulation of transcription, DNA-dependent // traceable author statement /// 0006355 // regulation of transcription, DNA-dependent // inferred from electronic annotation /// 0045449 // regulation of transcription // inferred from electronic annotation /// 0060009 // Sertoli cell development // inferred from expression …	0005634 // nucleus // inferred from direct assay /// 0005634 // nucleus // not recorded /// 0005634 // nucleus // inferred from electronic annotation /// 0005730 // nucleolus // inferred from electronic annotation /// 0005730 // nucleolus // not recorded	0003677 // DNA binding // inferred from direct assay /// 0003677 // DNA binding // not recorded /// 0003677 // DNA binding // inferred from electronic annotation /// 0003700 // sequence-specific DNA binding transcription factor activity // inferred from electronic annotation /// 0005515 // protein binding // inferred from electronic annotation /// 0005515 // protein binding // not recorded /// 00…
1396775_at	2.8078	1.48944	4.83357	2.27309	3.48064	1.79935	5.22083	2.38428	-1.72148	-0.783648	-1.23963	-0.309914	-1.8594	-0.894837	1.3887	0.473734	-1.08012	-0.11119	-1.49996	-0.584924
1378886_x_at	1.10251	0.140791	1.38675	0.471706	-2.48458	-1.313	-1.65719	-0.728742	-1.25781	-0.330915	2.73927	1.45379	1.82707	0.869533	3.44549	1.78471	2.29811	1.20045	-1.49927	-0.58426	499010	spectrin repeat containing, nuclear envelope 1	Syne1	499010	0007030 // Golgi organization // not recorded /// 0007420 // brain development // inferred from expression pattern /// 0009416 // response to light stimulus // inferred from expression pattern /// 0040023 // establishment of nucleus localization // not recorded /// 0042692 // muscle cell differentiation // not recorded /// 0048260 // positive regulation of receptor-mediated endocytosis // inferre…	0005635 // nuclear envelope // inferred from direct assay /// 0005635 // nuclear envelope // not recorded /// 0005794 // Golgi apparatus // inferred from direct assay /// 0005794 // Golgi apparatus // not recorded /// 0005819 // spindle // inferred from direct assay /// 0016021 // integral to membrane // inferred from electronic annotation /// 0016021 // integral to membrane // not recorded /// 0…	0003779 // actin binding // inferred from electronic annotation /// 0003779 // actin binding // not recorded /// 0005198 // structural molecule activity // traceable author statement /// 0005515 // protein binding // inferred from direct assay /// 0005515 // protein binding // not recorded /// 0005521 // lamin binding // not recorded
1386119_at	-2.27461	-1.18562	-3.13082	-1.64654	-3.81258	-1.93077	-2.54397	-1.34708	1.37642	0.46092	1.67615	0.745149	1.11842	0.161463	1.21776	0.284229	-1.23068	-0.299457	-1.49867	-0.583686	689147	Hypothetical protein LOC689147	LOC689147	689147
1389123_at	1.33868	0.420809	1.12696	0.172431	4.14206	2.05035	6.20648	2.63377	1.18787	0.248379	-3.09414	-1.62954	-4.63627	-2.21297	-3.67544	-1.87792	-5.50729	-2.46134	-1.4984	-0.583426	287910	chemokine (C-C motif) ligand 6	Ccl6	287910	0006915 // apoptosis // traceable author statement /// 0006935 // chemotaxis // inferred from electronic annotation /// 0006955 // immune response // inferred from electronic annotation /// 0060326 // cell chemotaxis // inferred from direct assay	0005576 // extracellular region // inferred from electronic annotation /// 0005615 // extracellular space // inferred from electronic annotation	0005125 // cytokine activity // inferred from electronic annotation /// 0008009 // chemokine activity // inferred from direct assay /// 0008009 // chemokine activity // inferred from electronic annotation /// 0031726 // CCR1 chemokine receptor binding // inferred by curator
1373797_at	1.56163	0.64305	-1.27671	-0.352435	1.8251	0.867979	2.73442	1.45124	1.99375	0.995485	-1.16872	-0.224929	-1.75101	-0.808186	-2.33014	-1.22041	-3.49107	-1.80367	-1.49823	-0.583257	300993	hyaluronoglucosaminidase 3	Hyal3	300993	0005975 // carbohydrate metabolic process // inferred from electronic annotation /// 0008152 // metabolic process // inferred from electronic annotation	0005576 // extracellular region // inferred from electronic annotation /// 0005764 // lysosome // inferred from electronic annotation	0003824 // catalytic activity // inferred from electronic annotation /// 0004415 // hyalurononglucosaminidase activity // inferred from electronic annotation /// 0008080 // N-acetyltransferase activity // inferred from electronic annotation /// 0016787 // hydrolase activity // inferred from electronic annotation /// 0016798 // hydrolase activity, acting on glycosyl bonds // inferred from electron…
1381648_at	-1.14212	-0.191714	2.58333	1.36923	1.53369	0.617006	2.2968	1.19962	-2.95047	-1.56095	-1.75166	-0.808721	-2.62322	-1.39134	1.68439	0.752225	1.12475	0.169609	-1.49756	-0.582616	309762	DNA replication helicase 2 homolog (yeast)	Dna2	309762	0006260 // DNA replication // inferred from electronic annotation /// 0006264 // mitochondrial DNA replication // not recorded /// 0006284 // base-excision repair // not recorded /// 0043137 // DNA replication, removal of RNA primer // not recorded /// 0045740 // positive regulation of DNA replication // not recorded	0005654 // nucleoplasm // not recorded /// 0005739 // mitochondrion // not recorded /// 0005760 // gamma DNA polymerase complex // not recorded	0003677 // DNA binding // inferred from electronic annotation /// 0004003 // ATP-dependent DNA helicase activity // inferred from electronic annotation /// 0005524 // ATP binding // inferred from electronic annotation /// 0016890 // site-specific endodeoxyribonuclease activity, specific for altered base // not recorded /// 0017108 // 5'-flap endonuclease activity // not recorded
1368657_at	-5.15208	-2.36516	-6.03628	-2.59366	-7.70811	-2.94638	-5.15208	-2.36516	1.17162	0.228504	1.49612	0.581222	-1	0	1.27696	0.352718	-1.17162	-0.228504	-1.49612	-0.581222	171045	matrix metallopeptidase 3	Mmp3	171045	0001666 // response to hypoxia // inferred from expression pattern /// 0006508 // proteolysis // inferred from electronic annotation /// 0007565 // female pregnancy // inferred from expression pattern /// 0008152 // metabolic process // inferred from electronic annotation /// 0030574 // collagen catabolic process // inferred from electronic annotation /// 0032355 // response to estradiol stimulus…	0005576 // extracellular region // inferred from electronic annotation /// 0005578 // proteinaceous extracellular matrix // inferred from electronic annotation /// 0005615 // extracellular space // inferred from direct assay /// 0005634 // nucleus // inferred from direct assay /// 0030425 // dendrite // inferred from direct assay /// 0031012 // extracellular matrix // inferred from electronic ann…	0004222 // metalloendopeptidase activity // inferred from electronic annotation /// 0005509 // calcium ion binding // inferred from electronic annotation /// 0008233 // peptidase activity // inferred from electronic annotation /// 0008237 // metallopeptidase activity // inferred from electronic annotation /// 0008270 // zinc ion binding // inferred from electronic annotation /// 0016787 // hydrol…	Matrix_Metalloproteinases // GenMAPP
1371102_x_at	-2.1025	-1.0721	-3.54622	-1.82628	-1.01007	-0.0144596	1.47977	0.565377	1.68667	0.754181	-2.08153	-1.05764	-3.11122	-1.63748	-3.51086	-1.81182	-5.24761	-2.39166	-1.49468	-0.579837	100134871///689064	beta globin minor gene /// beta-globin	LOC100134871 /// LOC689064	100134871///689064	0006749 // glutathione metabolic process // inferred from direct assay /// 0006810 // transport // inferred from electronic annotation /// 0015671 // oxygen transport // inferred from direct assay /// 0015671 // oxygen transport // inferred from electronic annotation /// 0051291 // protein heterooligomerization // inferred from direct assay	0005833 // hemoglobin complex // inferred from direct assay /// 0005833 // hemoglobin complex // inferred from electronic annotation	0005344 // oxygen transporter activity // inferred from electronic annotation /// 0005506 // iron ion binding // inferred from electronic annotation /// 0019825 // oxygen binding // inferred from direct assay /// 0019825 // oxygen binding // inferred from electronic annotation /// 0020037 // heme binding // inferred from electronic annotation /// 0031721 // hemoglobin alpha binding // inferred fr…
1390737_at	-1.34965	-0.432587	1.37643	0.460936	-2.49471	-1.31887	-1.67058	-0.740346	-1.85771	-0.893523	1.84841	0.886283	1.23778	0.307759	3.4338	1.77981	2.29944	1.20128	-1.49332	-0.578524
1389918_at	3.41297	1.77103	6.99046	2.80539	2.48648	1.3141	3.71072	1.8917	-2.04821	-1.03436	1.37261	0.456924	-1.08724	-0.120673	2.81139	1.49129	1.88385	0.913688	-1.49236	-0.577598	100360205	palladin	LOC100360205	100360205
1383054_at	4.11304	2.04021	5.03293	2.3314	3.02673	1.59776	4.51614	2.17509	-1.22365	-0.291193	1.35891	0.442447	-1.098	-0.134884	1.66283	0.73364	1.11443	0.156309	-1.49209	-0.577331	246282	zinc finger protein 91	Zfp91	246282		0005622 // intracellular // inferred from electronic annotation	0008270 // zinc ion binding // inferred from electronic annotation
1372615_at	1.35835	0.441856	-1.94583	-0.960385	-12.053	-3.59133	-8.08365	-3.01501	2.64312	1.40224	16.3723	4.03318	10.9804	3.45686	6.19429	2.63094	4.15435	2.05462	-1.49104	-0.576319	29473	amine oxidase, copper containing 3 (vascular adhesion protein 1)	Aoc3	29473	0002523 // leukocyte migration involved in inflammatory response // inferred from mutant phenotype /// 0002675 // positive regulation of acute inflammatory response // inferred from mutant phenotype /// 0002687 // positive regulation of leukocyte migration // inferred from mutant phenotype /// 0006950 // response to stress // inferred from mutant phenotype /// 0007155 // cell adhesion // not reco…	0005615 // extracellular space // inferred from direct assay /// 0005792 // microsome // inferred from direct assay /// 0005886 // plasma membrane // not recorded /// 0005886 // plasma membrane // inferred from sequence or structural similarity /// 0009986 // cell surface // not recorded /// 0009986 // cell surface // inferred from sequence or structural similarity /// 0016020 // membrane // infe…	0005507 // copper ion binding // inferred from electronic annotation /// 0008131 // primary amine oxidase activity // inferred from direct assay /// 0008131 // primary amine oxidase activity // inferred from electronic annotation /// 0008131 // primary amine oxidase activity // not recorded /// 0008131 // primary amine oxidase activity // inferred from sequence or structural similarity /// 001649…
1378233_at	3.33428	1.73738	5.7308	2.51874	2.53696	1.3431	3.77766	1.91749	-1.71875	-0.78136	1.31428	0.394273	-1.13298	-0.180118	2.25892	1.17563	1.51702	0.601242	-1.48905	-0.574391
1378804_at	2.55958	1.35591	3.02124	1.59514	4.34247	2.11852	6.46447	2.69253	-1.18036	-0.239232	-1.69655	-0.762606	-2.52559	-1.33662	-1.43731	-0.523374	-2.13967	-1.09739	-1.48866	-0.574016
1371074_a_at	2.42263	1.27658	-1.074	-0.102994	2.57824	1.36639	3.83796	1.94034	2.60191	1.37957	-1.06423	-0.0898123	-1.58421	-0.663765	-2.76903	-1.46938	-4.12197	-2.04333	-1.4886	-0.573953	29685	minichromosome maintenance complex component 6	Mcm6	29685	0006260 // DNA replication // not recorded /// 0006260 // DNA replication // inferred from electronic annotation /// 0006268 // DNA unwinding involved in replication // not recorded /// 0006268 // DNA unwinding involved in replication // inferred from electronic annotation /// 0006270 // DNA-dependent DNA replication initiation // inferred from electronic annotation /// 0006350 // transcription /…	0005634 // nucleus // not recorded /// 0005634 // nucleus // inferred from electronic annotation /// 0005654 // nucleoplasm // not recorded	0000166 // nucleotide binding // inferred from electronic annotation /// 0003677 // DNA binding // inferred from electronic annotation /// 0003678 // DNA helicase activity // not recorded /// 0003678 // DNA helicase activity // inferred from electronic annotation /// 0003697 // single-stranded DNA binding // not recorded /// 0003697 // single-stranded DNA binding // inferred from electronic annot…	Cell_cycle_KEGG // GenMAPP
1372110_at	-1.57482	-0.655185	-1.59396	-0.67262	1.27951	0.355591	1.90329	0.928496	1.01216	0.0174351	-2.01499	-1.01078	-2.99734	-1.58368	-2.03949	-1.02821	-3.03378	-1.60112	-1.48752	-0.572906
1376327_at	-1.18256	-0.241915	1.11542	0.157582	1.90348	0.928638	2.82627	1.4989	-1.31905	-0.399497	-2.25098	-1.17055	-3.34224	-1.74081	-1.70652	-0.771056	-2.53382	-1.34132	-1.48479	-0.570261	366518	tumor necrosis factor receptor superfamily, member 14 (herpesvirus entry mediator)	Tnfrsf14	366518	0046642 // negative regulation of alpha-beta T cell proliferation // inferred from electronic annotation /// 0046642 // negative regulation of alpha-beta T cell proliferation // not recorded /// 0050731 // positive regulation of peptidyl-tyrosine phosphorylation // inferred from electronic annotation /// 0050731 // positive regulation of peptidyl-tyrosine phosphorylation // not recorded	0005886 // plasma membrane // not recorded /// 0009897 // external side of plasma membrane // inferred from electronic annotation /// 0009897 // external side of plasma membrane // not recorded	0004872 // receptor activity // inferred from electronic annotation /// 0005515 // protein binding // inferred from electronic annotation /// 0005515 // protein binding // not recorded
1376055_at	2.51228	1.329	1.29252	0.370182	2.49398	1.31845	3.70229	1.88842	1.94371	0.958816	1.00734	0.0105476	-1.47368	-0.55942	-1.92955	-0.948268	-2.8644	-1.51824	-1.48449	-0.569967	291885	minichromosome maintenance complex component 5	Mcm5	291885	0006260 // DNA replication // inferred from electronic annotation /// 0006260 // DNA replication // not recorded /// 0006270 // DNA-dependent DNA replication initiation // inferred from electronic annotation	0005634 // nucleus // inferred from electronic annotation /// 0005654 // nucleoplasm // not recorded	0000166 // nucleotide binding // inferred from electronic annotation /// 0003677 // DNA binding // inferred from electronic annotation /// 0005515 // protein binding // not recorded /// 0005524 // ATP binding // inferred from electronic annotation
1384605_at	2.61304	1.38573	1.58506	0.664535	4.02178	2.00783	5.96889	2.57746	1.64855	0.721197	-1.53912	-0.622102	-2.28427	-1.19173	-2.53731	-1.3433	-3.76573	-1.91293	-1.48414	-0.56963
1374939_at	2.1404	1.09788	1.59162	0.670496	5.53567	2.46876	8.21129	3.03761	1.34479	0.427386	-2.58627	-1.37087	-3.83633	-1.93973	-3.47801	-1.79826	-5.15907	-2.36711	-1.48334	-0.568851	303073	cytoplasmic FMR1 interacting protein 2	Cyfip2	303073
1374244_at	1.23003	0.298695	1.82889	0.870967	3.63231	1.86089	5.3878	2.4297	-1.48686	-0.572273	-2.95302	-1.56219	-4.38021	-2.131	-1.98607	-0.989919	-2.94594	-1.55873	-1.4833	-0.568809
1384070_at	2.16368	1.11349	1.30843	0.387841	2.25825	1.17521	3.3476	1.74313	1.65364	0.725648	-1.04371	-0.061717	-1.54718	-0.629639	-1.72592	-0.787365	-2.55848	-1.35529	-1.48239	-0.567922	306357	Gem-interacting protein	Gmip	306357	0007165 // signal transduction // inferred from electronic annotation /// 0023034 // intracellular signaling pathway // inferred from electronic annotation /// 0023034 // intracellular signaling pathway // not recorded /// 0034259 // negative regulation of Rho GTPase activity // not recorded	0005622 // intracellular // inferred from electronic annotation	0005100 // Rho GTPase activator activity // not recorded /// 0005515 // protein binding // not recorded /// 0046872 // metal ion binding // inferred from electronic annotation
1370885_at	2.91445	1.54323	-2.06764	-1.04799	5.63235	2.49374	8.34849	3.06152	6.02604	2.59121	-1.93256	-0.950512	-2.86451	-1.51829	-11.6457	-3.54172	-17.2617	-4.1095	-1.48224	-0.567779	252929	cathepsin Z	Ctsz	252929	0006508 // proteolysis // inferred from electronic annotation	0005576 // extracellular region // inferred from electronic annotation	0004197 // cysteine-type endopeptidase activity // traceable author statement /// 0004197 // cysteine-type endopeptidase activity // inferred from electronic annotation /// 0008233 // peptidase activity // inferred from electronic annotation /// 0008234 // cysteine-type peptidase activity // inferred from electronic annotation /// 0016787 // hydrolase activity // inferred from electronic annotati…
1393117_at	1.44924	0.535292	1.30819	0.387572	2.23159	1.15807	3.30755	1.72576	1.10782	0.147719	-1.53984	-0.62278	-2.28227	-1.19047	-1.70586	-0.770499	-2.52834	-1.33819	-1.48215	-0.567691
1393702_at	2.81013	1.49064	1.67225	0.741787	2.60636	1.38204	3.86177	1.94926	1.68045	0.748849	1.07818	0.108599	-1.37423	-0.458627	-1.5586	-0.64025	-2.30933	-1.20748	-1.48167	-0.567226	362229	5'-3' exoribonuclease 2	Xrn2	362229	0000738 // DNA catabolic process, exonucleolytic // not recorded /// 0006139 // nucleobase, nucleoside, nucleotide and nucleic acid metabolic process // inferred from electronic annotation /// 0007283 // spermatogenesis // not recorded /// 0016049 // cell growth // not recorded /// 0016070 // RNA metabolic process // not recorded	0005622 // intracellular // inferred from electronic annotation /// 0005634 // nucleus // inferred from electronic annotation /// 0005730 // nucleolus // not recorded	0003676 // nucleic acid binding // inferred from electronic annotation /// 0004527 // exonuclease activity // inferred from electronic annotation /// 0004534 // 5'-3' exoribonuclease activity // inferred from electronic annotation /// 0005515 // protein binding // not recorded /// 0008270 // zinc ion binding // inferred from electronic annotation /// 0008409 // 5'-3' exonuclease activity // not r…
1384098_at	1.58512	0.664595	1.84644	0.884748	1.84644	0.884748	2.73383	1.45093	-1.16486	-0.220153	-1.16486	-0.220153	-1.72468	-0.786331	-1	0	-1.4806	-0.566178	-1.4806	-0.566178	361296	ring finger protein 125	Rnf125	361296		0005622 // intracellular // inferred from electronic annotation	0005515 // protein binding // inferred from electronic annotation /// 0008270 // zinc ion binding // inferred from electronic annotation /// 0046872 // metal ion binding // inferred from electronic annotation
1385782_at	-1.64203	-0.71548	1.76721	0.821471	-1.03273	-0.0464654	1.4331	0.519136	-2.90181	-1.53695	-1.58999	-0.669015	-2.35319	-1.23462	1.82505	0.867937	1.23314	0.302335	-1.48	-0.565602
1396752_at	-1.97168	-0.979428	1.25682	0.329782	1.16906	0.225347	1.73011	0.790861	-2.47806	-1.30921	-2.30501	-1.20477	-3.41122	-1.77029	1.07507	0.104435	-1.37657	-0.461079	-1.47991	-0.565514
1369499_at	1.41133	0.49706	2.046	1.0328	2.50707	1.326	3.70815	1.8907	-1.44969	-0.535745	-1.77639	-0.828944	-2.6274	-1.39364	-1.22535	-0.2932	-1.81239	-0.857894	-1.47907	-0.564694	29261	thymidylate synthetase	Tyms	29261	0006231 // dTMP biosynthetic process // inferred from direct assay /// 0006231 // dTMP biosynthetic process // inferred from electronic annotation /// 0007568 // aging // inferred from expression pattern /// 0009165 // nucleotide biosynthetic process // inferred from electronic annotation /// 0019088 // immortalization of host cell by virus // inferred from expression pattern /// 0031100 // organ…	0005625 // soluble fraction // inferred from direct assay	0000166 // nucleotide binding // inferred from direct assay /// 0004799 // thymidylate synthase activity // inferred from direct assay /// 0004799 // thymidylate synthase activity // inferred from electronic annotation /// 0005542 // folic acid binding // inferred from direct assay /// 0008168 // methyltransferase activity // inferred from electronic annotation /// 0016740 // transferase activity…
1375369_at	1.70821	0.772488	1.95256	0.965366	2.15369	1.10681	3.18445	1.67104	-1.14304	-0.192879	-1.26079	-0.334324	-1.8642	-0.898555	-1.10301	-0.141445	-1.63091	-0.705676	-1.4786	-0.564231	309456	similar to hypothetical protein FLJ20154	RGD1305793	309456		0016020 // membrane // inferred from electronic annotation /// 0016021 // integral to membrane // inferred from electronic annotation
1392315_at	-2.27478	-1.18572	-2.93393	-1.55283	-3.50275	-1.80849	-2.36903	-1.2443	1.28976	0.367107	1.53982	0.622761	1.04143	0.0585718	1.19388	0.255654	-1.23845	-0.308536	-1.47856	-0.564189
1391446_at	2.19879	1.13671	2.28279	1.1908	6.61172	2.72503	9.774	3.28895	-1.0382	-0.0540833	-3.00698	-1.58831	-4.44516	-2.15224	-2.89634	-1.53423	-4.28161	-2.09815	-1.47828	-0.563923	309217	membrane-spanning 4-domains, subfamily A, member 1	Ms4a1	309217		0009897 // external side of plasma membrane // not recorded /// 0016021 // integral to membrane // inferred from electronic annotation
1393469_at	2.838	1.50488	4.58267	2.19619	5.52275	2.46539	8.14879	3.02659	-1.61475	-0.691311	-1.946	-0.96051	-2.87131	-1.52171	-1.20514	-0.269199	-1.77818	-0.830398	-1.47549	-0.561198
1378785_at	-1.54651	-0.629016	-1.3573	-0.440737	-2.75175	-1.46035	-1.86511	-0.899259	-1.1394	-0.188279	1.77933	0.831335	1.20601	0.270243	2.02738	1.01961	1.37413	0.458522	-1.47539	-0.561092
1375726_at	2.55937	1.35579	2.90922	1.54063	2.91522	1.5436	4.29924	2.10408	-1.1367	-0.184847	-1.13904	-0.187817	-1.67981	-0.748295	-1.00206	-0.00297022	-1.4778	-0.563448	-1.47476	-0.560478	361084	LIM domain 7	Lmo7	361084	0016337 // cell-cell adhesion // inferred from expression pattern	0005913 // cell-cell adherens junction // inferred from direct assay /// 0016324 // apical plasma membrane // inferred from direct assay	0005515 // protein binding // inferred from physical interaction /// 0005515 // protein binding // inferred from electronic annotation /// 0008022 // protein C-terminus binding // inferred from physical interaction /// 0008270 // zinc ion binding // inferred from electronic annotation /// 0042805 // actinin binding // inferred from direct assay /// 0046872 // metal ion binding // inferred from el…
1368829_at	-1.27321	-0.34847	-3.11949	-1.64131	-3.09487	-1.62988	-2.09864	-1.06946	2.4501	1.29284	2.43076	1.28141	1.64831	0.720988	-1.00796	-0.0114317	-1.48643	-0.571853	-1.4747	-0.560421	83727	fibrillin 1	Fbn1	83727	0001501 // skeletal system development // inferred from electronic annotation /// 0001501 // skeletal system development // not recorded /// 0001822 // kidney development // inferred from mutant phenotype /// 0007507 // heart development // inferred from electronic annotation /// 0007507 // heart development // not recorded	0001527 // microfibril // inferred from electronic annotation /// 0001527 // microfibril // not recorded /// 0005576 // extracellular region // not recorded /// 0005578 // proteinaceous extracellular matrix // not recorded /// 0005578 // proteinaceous extracellular matrix // inferred from electronic annotation /// 0005604 // basement membrane // inferred from electronic annotation /// 0005604 // …	0005201 // extracellular matrix structural constituent // inferred from mutant phenotype /// 0005201 // extracellular matrix structural constituent // not recorded /// 0005201 // extracellular matrix structural constituent // inferred from electronic annotation /// 0005488 // binding // inferred from electronic annotation /// 0005509 // calcium ion binding // inferred from electronic annotation /…
1398484_at	1.41883	0.504698	1.26924	0.343969	2.00798	1.00574	2.9596	1.5654	1.11785	0.160728	-1.41524	-0.501045	-2.08595	-1.06071	-1.58203	-0.661773	-2.33178	-1.22143	-1.47392	-0.55966	304645	similar to TBC1 domain family, member 8 (with GRAM domain); vascular Rab-GAP/TBC-containing	RGD1308221	304645	0032313 // regulation of Rab GTPase activity // inferred from electronic annotation	0005622 // intracellular // inferred from electronic annotation	0005097 // Rab GTPase activator activity // inferred from electronic annotation /// 0005509 // calcium ion binding // inferred from electronic annotation
1377747_at	1.57461	0.654998	-2.10764	-1.07563	1.71561	0.77872	2.52607	1.33689	3.31872	1.73063	-1.08954	-0.123722	-1.60425	-0.681896	-3.61589	-1.85435	-5.32405	-2.41253	-1.4724	-0.558174
1368887_at	-17.9878	-4.16895	-33.3051	-5.05767	-50.9002	-5.6696	-34.5884	-5.11222	1.85154	0.888724	2.82971	1.50065	1.92288	0.943271	1.5283	0.611928	1.03853	0.0545464	-1.4716	-0.557382					0007155 // cell adhesion // inferred from electronic annotation /// 0007156 // homophilic cell adhesion // inferred from electronic annotation /// 0007420 // brain development // inferred from expression pattern /// 0016339 // calcium-dependent cell-cell adhesion // inferred from direct assay	0005886 // plasma membrane // inferred from electronic annotation /// 0016020 // membrane // inferred from electronic annotation /// 0016021 // integral to membrane // inferred from electronic annotation	0005509 // calcium ion binding // inferred from electronic annotation
1383424_at	1.4696	0.555426	1.45347	0.539501	2.67502	1.41955	3.93627	1.97683	1.0111	0.0159245	-1.82023	-0.864122	-2.67846	-1.4214	-1.84044	-0.880047	-2.70819	-1.43733	-1.47149	-0.557281	314004	cytidine monophosphate (UMP-CMP) kinase 2, mitochondrial	Cmpk2	314004	0006233 // dTDP biosynthetic process // inferred from electronic annotation /// 0071222 // cellular response to lipopolysaccharide // not recorded	0005739 // mitochondrion // not recorded	0004127 // cytidylate kinase activity // not recorded /// 0004798 // thymidylate kinase activity // inferred from electronic annotation /// 0005524 // ATP binding // inferred from electronic annotation /// 0033862 // UMP kinase activity // not recorded
1392477_at	-2.53329	-1.34101	-2.75043	-1.45966	-1.53278	-0.616153	-1.04201	-0.0593719	1.08572	0.118648	-1.65274	-0.724859	-2.43115	-1.28164	-1.79441	-0.843507	-2.63954	-1.40029	-1.47098	-0.556781	362733	ets variant 1	Etv1	362733	0006355 // regulation of transcription, DNA-dependent // inferred from electronic annotation /// 0007411 // axon guidance // not recorded /// 0007517 // muscle organ development // not recorded /// 0007638 // mechanosensory behavior // not recorded /// 0045941 // positive regulation of transcription // not recorded	0005634 // nucleus // inferred from electronic annotation	0003677 // DNA binding // inferred from electronic annotation /// 0003700 // sequence-specific DNA binding transcription factor activity // inferred from electronic annotation /// 0016563 // transcription activator activity // not recorded /// 0043565 // sequence-specific DNA binding // inferred from electronic annotation
1391387_s_at	1.82347	0.866683	1.82347	0.866683	1.82347	0.866683	2.68156	1.42307	-1	0	-1	0	-1.47059	-0.556391	-1	0	-1.47059	-0.556391	-1.47059	-0.556391	681062	stem-loop binding protein	Slbp	681062	0033260 // DNA replication involved in S phase // not recorded /// 0033261 // regulation of S phase // not recorded /// 0051028 // mRNA transport // not recorded	0005634 // nucleus // not recorded /// 0005737 // cytoplasm // not recorded /// 0030529 // ribonucleoprotein complex // not recorded	0003729 // mRNA binding // not recorded /// 0005515 // protein binding // not recorded
1389440_at	3.02782	1.59828	2.59939	1.37817	3.23031	1.69167	4.74951	2.24778	1.16482	0.220109	-1.06688	-0.0933914	-1.56862	-0.649498	-1.24272	-0.3135	-1.82716	-0.869607	-1.4703	-0.556107
1376549_at	1.13821	0.186764	2.88687	1.5295	-1.24087	-0.311348	1.18486	0.244722	-2.53633	-1.34274	1.41236	0.498112	-1.04099	-0.0579581	3.58221	1.84085	2.43645	1.28478	-1.47026	-0.55607
1398548_at	2.32676	1.21832	3.19379	1.67527	3.27811	1.71286	4.81566	2.26773	-1.37263	-0.456945	-1.40887	-0.494539	-2.06968	-1.04941	-1.0264	-0.0375934	-1.50782	-0.592464	-1.46904	-0.554871
1380404_at	2.0362	1.02588	1.86057	0.895747	2.74737	1.45805	4.03587	2.01288	1.09439	0.130129	-1.34927	-0.432177	-1.98206	-0.987004	-1.47663	-0.562305	-2.16915	-1.11713	-1.46899	-0.554828
1393049_at	1.24396	0.31494	1.13553	0.183367	1.90316	0.928396	2.79423	1.48245	1.09549	0.131573	-1.52992	-0.613455	-2.24624	-1.16751	-1.67601	-0.745028	-2.46073	-1.29908	-1.46821	-0.554056	289785	myosin IG	Myo1g	289785		0016459 // myosin complex // inferred from electronic annotation	0003774 // motor activity // inferred from electronic annotation /// 0005524 // ATP binding // inferred from electronic annotation
1383686_at	1.68918	0.75632	2.19188	1.13217	2.67282	1.41836	3.92388	1.97228	-1.2976	-0.375851	-1.58232	-0.662042	-2.32295	-1.21596	-1.21942	-0.286191	-1.79019	-0.84011	-1.46807	-0.553919	29205	synaptogyrin 1	Syngr1	29205	0006605 // protein targeting // inferred from direct assay /// 0048169 // regulation of long-term neuronal synaptic plasticity // inferred from electronic annotation /// 0048169 // regulation of long-term neuronal synaptic plasticity // not recorded /// 0048172 // regulation of short-term neuronal synaptic plasticity // inferred from electronic annotation /// 0048172 // regulation of short-term n…	0008021 // synaptic vesicle // inferred from direct assay /// 0016020 // membrane // inferred from electronic annotation /// 0016021 // integral to membrane // inferred from electronic annotation /// 0030054 // cell junction // inferred from electronic annotation /// 0030672 // synaptic vesicle membrane // inferred from direct assay /// 0042470 // melanosome // inferred from electronic annotation…
1374943_at	1.33644	0.418391	1.27723	0.353021	2.79455	1.48261	4.10244	2.03648	1.04635	0.0653696	-2.09104	-1.06422	-3.06969	-1.61809	-2.18797	-1.12959	-3.21198	-1.68346	-1.46802	-0.55387	296408	similar to RIKEN cDNA 2010011I20	RGD1311378	296408
1390426_at	3.12043	1.64174	3.12043	1.64174	4.26982	2.09417	6.2663	2.64761	-1	0	-1.36834	-0.45243	-2.00815	-1.00587	-1.36834	-0.45243	-2.00815	-1.00587	-1.46758	-0.55344	25496	Notch homolog 1, translocation-associated (Drosophila)	Notch1	25496	0001701 // in utero embryonic development // inferred from electronic annotation /// 0001701 // in utero embryonic development // not recorded /// 0001708 // cell fate specification // inferred from electronic annotation /// 0001708 // cell fate specification // not recorded /// 0001837 // epithelial to mesenchymal transition // inferred from electronic annotation /// 0001837 // epithelial to mes…	0001669 // acrosomal vesicle // inferred from direct assay /// 0005634 // nucleus // inferred from direct assay /// 0005634 // nucleus // not recorded /// 0005634 // nucleus // inferred from electronic annotation /// 0005737 // cytoplasm // inferred from electronic annotation /// 0005737 // cytoplasm // not recorded /// 0005794 // Golgi apparatus // inferred from direct assay /// 0005886 // plasm…	0003682 // chromatin binding // not recorded /// 0003682 // chromatin binding // inferred from electronic annotation /// 0003700 // sequence-specific DNA binding transcription factor activity // inferred from mutant phenotype /// 0003700 // sequence-specific DNA binding transcription factor activity // not recorded /// 0003700 // sequence-specific DNA binding transcription factor activity // infe…
1386901_at	-2.7862	-1.4783	-2.99665	-1.58335	1.26121	0.334812	1.85073	0.888093	1.07553	0.105051	-3.51399	-1.81311	-5.1565	-2.36639	-3.77941	-1.91816	-5.54598	-2.47144	-1.46742	-0.553281	29184	CD36 molecule (thrombospondin receptor)	Cd36	29184	0001676 // long-chain fatty acid metabolic process // inferred from mutant phenotype /// 0001954 // positive regulation of cell-matrix adhesion // not recorded /// 0002221 // pattern recognition receptor signaling pathway // not recorded /// 0006631 // fatty acid metabolic process // inferred from direct assay /// 0006631 // fatty acid metabolic process // inferred from mutant phenotype /// 00066…	0005622 // intracellular // inferred from direct assay /// 0005739 // mitochondrion // inferred from direct assay /// 0005792 // microsome // inferred from direct assay /// 0005794 // Golgi apparatus // not recorded /// 0005886 // plasma membrane // inferred from direct assay /// 0005886 // plasma membrane // not recorded /// 0005901 // caveola // inferred from direct assay /// 0009897 // externa…	0004872 // receptor activity // inferred from genetic interaction /// 0004872 // receptor activity // inferred from electronic annotation /// 0005041 // low-density lipoprotein receptor activity // not recorded /// 0005504 // fatty acid binding // traceable author statement /// 0005515 // protein binding // inferred from physical interaction /// 0008035 // high-density lipoprotein binding // not …
1388469_at	1.51594	0.60021	-3.37848	-1.75638	-1.35535	-0.438668	1.08225	0.114039	5.12157	2.35659	2.05463	1.03888	1.40072	0.486171	-2.4927	-1.31771	-3.65638	-1.87042	-1.46684	-0.552708
1368949_at	3.41227	1.77073	1.51245	0.596883	4.80628	2.26492	7.04823	2.81726	2.25613	1.17385	-1.40853	-0.494192	-2.06556	-1.04653	-3.17782	-1.66804	-4.66016	-2.22038	-1.46646	-0.55234	116543	early B-cell factor 1	Ebf1	116543	0006350 // transcription // inferred from electronic annotation /// 0006355 // regulation of transcription, DNA-dependent // inferred from electronic annotation /// 0006355 // regulation of transcription, DNA-dependent // not recorded /// 0007275 // multicellular organismal development // inferred from electronic annotation /// 0045449 // regulation of transcription // inferred from electronic an…	0005634 // nucleus // inferred from electronic annotation /// 0005634 // nucleus // not recorded	0003677 // DNA binding // inferred from electronic annotation /// 0003677 // DNA binding // not recorded /// 0003700 // sequence-specific DNA binding transcription factor activity // inferred from electronic annotation /// 0003700 // sequence-specific DNA binding transcription factor activity // not recorded /// 0005515 // protein binding // inferred from electronic annotation /// 0005515 // prot…
1398499_at	1.18475	0.244583	1.34894	0.431825	-2.14273	-1.09945	-1.46145	-0.547399	-1.13858	-0.187242	2.5386	1.34403	1.73145	0.791982	2.89041	1.53128	1.9714	0.979223	-1.46617	-0.552052	499010	spectrin repeat containing, nuclear envelope 1	Syne1	499010	0007030 // Golgi organization // not recorded /// 0007420 // brain development // inferred from expression pattern /// 0009416 // response to light stimulus // inferred from expression pattern /// 0040023 // establishment of nucleus localization // not recorded /// 0042692 // muscle cell differentiation // not recorded /// 0048260 // positive regulation of receptor-mediated endocytosis // inferre…	0005635 // nuclear envelope // inferred from direct assay /// 0005635 // nuclear envelope // not recorded /// 0005794 // Golgi apparatus // inferred from direct assay /// 0005794 // Golgi apparatus // not recorded /// 0005819 // spindle // inferred from direct assay /// 0016021 // integral to membrane // inferred from electronic annotation /// 0016021 // integral to membrane // not recorded /// 0…	0003779 // actin binding // inferred from electronic annotation /// 0003779 // actin binding // not recorded /// 0005198 // structural molecule activity // traceable author statement /// 0005515 // protein binding // inferred from direct assay /// 0005515 // protein binding // not recorded /// 0005521 // lamin binding // not recorded
1376039_at	2.92035	1.54614	2.10277	1.07229	2.76223	1.46584	4.04828	2.01731	1.38881	0.473852	1.05724	0.0803051	-1.38623	-0.471169	-1.31362	-0.393547	-1.92522	-0.945021	-1.46558	-0.551474	261730	aurora kinase A	Aurka	261730	0000278 // mitotic cell cycle // inferred from electronic annotation /// 0000278 // mitotic cell cycle // not recorded /// 0006468 // protein phosphorylation // inferred from direct assay /// 0006468 // protein phosphorylation // inferred from electronic annotation /// 0007049 // cell cycle // traceable author statement /// 0007049 // cell cycle // inferred from electronic annotation /// 0007067 …	0000922 // spindle pole // inferred from electronic annotation /// 0005737 // cytoplasm // inferred from electronic annotation /// 0005813 // centrosome // inferred from direct assay /// 0005815 // microtubule organizing center // inferred from electronic annotation /// 0005819 // spindle // inferred from direct assay /// 0005856 // cytoskeleton // inferred from electronic annotation /// 0005874 …	0000166 // nucleotide binding // inferred from electronic annotation /// 0004672 // protein kinase activity // not recorded /// 0004672 // protein kinase activity // inferred from sequence or structural similarity /// 0004672 // protein kinase activity // inferred from electronic annotation /// 0004674 // protein serine/threonine kinase activity // inferred from direct assay /// 0004674 // protei…
1375719_s_at	6.50444	2.70142	3.62661	1.85862	-1.17973	-0.238459	1.24075	0.311208	1.79353	0.842805	7.67349	2.93988	5.24236	2.39022	4.27842	2.09708	2.92292	1.54741	-1.46375	-0.549667	192248	cadherin 13	Cdh13	192248	0000278 // mitotic cell cycle // inferred from expression pattern /// 0001558 // regulation of cell growth // inferred from mutant phenotype /// 0001938 // positive regulation of endothelial cell proliferation // inferred from electronic annotation /// 0001938 // positive regulation of endothelial cell proliferation // not recorded /// 0001954 // positive regulation of cell-matrix adhesion // inf…	0005615 // extracellular space // inferred from electronic annotation /// 0005615 // extracellular space // not recorded /// 0005737 // cytoplasm // inferred from electronic annotation /// 0005737 // cytoplasm // not recorded /// 0005886 // plasma membrane // inferred from direct assay /// 0005886 // plasma membrane // not recorded /// 0005886 // plasma membrane // inferred from electronic annota…	0005509 // calcium ion binding // inferred from electronic annotation /// 0005515 // protein binding // inferred from electronic annotation /// 0005515 // protein binding // not recorded /// 0030169 // low-density lipoprotein binding // inferred from electronic annotation /// 0030169 // low-density lipoprotein binding // not recorded /// 0042803 // protein homodimerization activity // inferred fr…
1390321_at	2.08947	1.06314	1.21905	0.285755	2.65001	1.406	3.87793	1.95529	1.71402	0.777383	-1.26827	-0.342857	-1.85594	-0.892147	-2.17383	-1.12024	-3.18111	-1.66953	-1.46337	-0.54929	313108	similar to CG14803-PA	RGD1304693	313108			0005515 // protein binding // not recorded
1380432_at	-1.02863	-0.0407257	-1.36339	-0.447199	3.69346	1.88497	5.40277	2.4337	1.32544	0.406473	-3.79921	-1.9257	-5.55746	-2.47442	-5.03563	-2.33217	-7.36608	-2.8809	-1.46279	-0.548726	361245	cytidine monophosphate-N-acetylneuraminic acid hydroxylase	Cmah	361245	0046381 // CMP-N-acetylneuraminate metabolic process // inferred from electronic annotation /// 0046381 // CMP-N-acetylneuraminate metabolic process // not recorded /// 0055114 // oxidation reduction // inferred from electronic annotation	0005737 // cytoplasm // inferred from electronic annotation /// 0005737 // cytoplasm // not recorded	0004497 // monooxygenase activity // inferred from electronic annotation /// 0016491 // oxidoreductase activity // inferred from electronic annotation /// 0030338 // CMP-N-acetylneuraminate monooxygenase activity // inferred from electronic annotation /// 0030338 // CMP-N-acetylneuraminate monooxygenase activity // not recorded /// 0046872 // metal ion binding // inferred from electronic annotati…
1398230_at	-5.11224	-2.35396	-2.81481	-1.49304	-5.37548	-2.42639	-3.67702	-1.87854	-1.81619	-0.860919	1.05149	0.0724373	-1.39032	-0.47542	1.90971	0.933356	1.30631	0.385499	-1.46191	-0.547857
1381407_at	1.71902	0.781582	2.26395	1.17884	2.01493	1.01073	2.94373	1.55765	-1.317	-0.397261	-1.17214	-0.229146	-1.71245	-0.776064	1.12359	0.168115	-1.30026	-0.378803	-1.46096	-0.546918
1393150_at	1.80855	0.854832	1.06649	0.0928745	1.80855	0.854832	2.63952	1.40028	1.69579	0.761957	-1	0	-1.45947	-0.545444	-1.69579	-0.761957	-2.47495	-1.3074	-1.45947	-0.545444	114845	Kruppel-like factor 3 (basic)	Klf3	114845		0005622 // intracellular // inferred from electronic annotation	0003676 // nucleic acid binding // inferred from electronic annotation /// 0008270 // zinc ion binding // inferred from electronic annotation
1372321_at	1.04676	0.0659361	1.02129	0.0303917	1.92466	0.944605	2.80789	1.48949	1.02494	0.0355444	-1.83868	-0.878669	-2.68245	-1.42355	-1.88454	-0.914213	-2.74936	-1.4591	-1.4589	-0.544884	100365743///304663	protein lyl-1-like /// lymphoblastic leukemia derived sequence 1	LOC100365743 /// Lyl1	100365743///304663	0006350 // transcription // inferred from electronic annotation /// 0045449 // regulation of transcription // inferred from electronic annotation	0005634 // nucleus // inferred from electronic annotation	0003677 // DNA binding // inferred from electronic annotation /// 0030528 // transcription regulator activity // inferred from electronic annotation
1375378_at	2.41554	1.27234	2.16999	1.11769	3.38504	1.75917	4.93655	2.3035	1.11316	0.154657	-1.40136	-0.48683	-2.04367	-1.03116	-1.55994	-0.641487	-2.27492	-1.18582	-1.45834	-0.544331	499022	Quaking	Qk	499022	0001570 // vasculogenesis // inferred from electronic annotation /// 0001570 // vasculogenesis // not recorded /// 0006397 // mRNA processing // inferred from electronic annotation /// 0006417 // regulation of translation // inferred from electronic annotation /// 0006810 // transport // inferred from electronic annotation /// 0007275 // multicellular organismal development // inferred from elect…	0005634 // nucleus // inferred from electronic annotation /// 0005634 // nucleus // not recorded /// 0005730 // nucleolus // not recorded /// 0005737 // cytoplasm // inferred from electronic annotation /// 0005886 // plasma membrane // inferred from electronic annotation /// 0005886 // plasma membrane // not recorded	0003723 // RNA binding // inferred from electronic annotation /// 0005515 // protein binding // inferred from electronic annotation /// 0005515 // protein binding // not recorded /// 0017124 // SH3 domain binding // inferred from electronic annotation
1376151_a_at	-1.23036	-0.299082	-1.84786	-0.885858	1.06507	0.0909433	1.55302	0.635078	1.50189	0.586776	-1.31042	-0.390025	-1.91078	-0.93416	-1.9681	-0.976801	-2.86977	-1.52094	-1.45815	-0.544135	100365106	rCG32755-like	LOC100365106	100365106		0016020 // membrane // inferred from electronic annotation	0005525 // GTP binding // inferred from electronic annotation /// 0016817 // hydrolase activity, acting on acid anhydrides // inferred from electronic annotation
1377041_at	2.05266	1.03749	1.35142	0.434477	3.31762	1.73015	4.83752	2.27427	1.51889	0.603017	-1.61625	-0.692655	-2.35671	-1.23677	-2.45491	-1.29567	-3.57958	-1.83979	-1.45813	-0.544119	315119	MFNG O-fucosylpeptide 3-beta-N-acetylglucosaminyltransferase	Mfng	315119	0007389 // pattern specification process // inferred from electronic annotation	0016020 // membrane // inferred from electronic annotation /// 0030173 // integral to Golgi membrane // inferred from electronic annotation	0016740 // transferase activity // inferred from electronic annotation /// 0016757 // transferase activity, transferring glycosyl groups // inferred from electronic annotation /// 0033829 // O-fucosylpeptide 3-beta-N-acetylglucosaminyltransferase activity // inferred from electronic annotation
1388850_at	4.84639	2.27691	1.53306	0.616416	4.11812	2.04198	6.00453	2.58605	3.16125	1.6605	1.17685	0.234927	-1.23897	-0.30914	-2.6862	-1.42557	-3.91669	-1.96964	-1.45808	-0.544067	299331	heat shock protein 90, alpha (cytosolic), class A member 1	Hsp90aa1	299331	0001764 // neuron migration // inferred from mutant phenotype /// 0006457 // protein folding // traceable author statement /// 0006457 // protein folding // inferred from electronic annotation /// 0006950 // response to stress // inferred from electronic annotation /// 0009408 // response to heat // inferred from expression pattern /// 0009651 // response to salt stress // inferred from expressio…	0005622 // intracellular // not recorded /// 0005737 // cytoplasm // inferred from direct assay /// 0005737 // cytoplasm // not recorded /// 0005737 // cytoplasm // inferred from electronic annotation /// 0005829 // cytosol // not recorded /// 0009986 // cell surface // inferred from direct assay /// 0016323 // basolateral plasma membrane // inferred from direct assay /// 0016324 // apical plasma…	0000166 // nucleotide binding // inferred from electronic annotation /// 0005515 // protein binding // inferred from physical interaction /// 0005515 // protein binding // not recorded /// 0005524 // ATP binding // traceable author statement /// 0005524 // ATP binding // inferred from electronic annotation /// 0030235 // nitric-oxide synthase regulator activity // not recorded /// 0030235 // nitr…
1379203_at	-1	0	-1.45414	-0.540166	1.51308	0.597488	2.20487	1.14069	1.45414	0.540166	-1.51308	-0.597488	-2.20487	-1.14069	-2.20023	-1.13765	-3.20618	-1.68086	-1.4572	-0.543203	300947	transcription factor Dp-2 (E2F dimerization partner 2)	Tfdp2	300947	0006350 // transcription // inferred from electronic annotation /// 0006355 // regulation of transcription, DNA-dependent // not recorded /// 0006355 // regulation of transcription, DNA-dependent // inferred from electronic annotation /// 0007507 // heart development // inferred from expression pattern /// 0045449 // regulation of transcription // inferred from electronic annotation	0005634 // nucleus // inferred from electronic annotation /// 0005667 // transcription factor complex // inferred from electronic annotation	0003677 // DNA binding // inferred from electronic annotation /// 0003700 // sequence-specific DNA binding transcription factor activity // not recorded /// 0003700 // sequence-specific DNA binding transcription factor activity // inferred from electronic annotation /// 0008134 // transcription factor binding // not recorded /// 0008134 // transcription factor binding // inferred from electronic …
1376255_at	1.47703	0.5627	-1.06814	-0.095099	3.08018	1.62302	4.48827	2.16616	1.57767	0.657799	-2.08539	-1.06032	-3.03871	-1.60346	-3.29006	-1.71811	-4.7941	-2.26126	-1.45714	-0.543144	292763	mitogen activated protein kinase kinase kinase kinase 1	Map4k1	292763	0006468 // protein phosphorylation // inferred from electronic annotation /// 0006468 // protein phosphorylation // not recorded /// 0006950 // response to stress // not recorded /// 0007243 // intracellular protein kinase cascade // not recorded /// 0018105 // peptidyl-serine phosphorylation // not recorded		0000166 // nucleotide binding // inferred from electronic annotation /// 0004672 // protein kinase activity // inferred from electronic annotation /// 0004674 // protein serine/threonine kinase activity // inferred from electronic annotation /// 0004674 // protein serine/threonine kinase activity // not recorded /// 0005083 // small GTPase regulator activity // inferred from electronic annotation…
1387009_at	1.66446	0.735055	-1.69926	-0.764904	1.10908	0.149359	1.61457	0.691151	2.82835	1.49996	1.50076	0.585697	1.0309	0.0439043	-1.88461	-0.914262	-2.74357	-1.45605	-1.45578	-0.541792	29153	calpain 1	Capn1	29153	0006508 // proteolysis // inferred from direct assay /// 0006508 // proteolysis // inferred from electronic annotation /// 0016540 // protein autoprocessing // inferred by curator /// 0016540 // protein autoprocessing // inferred from direct assay	0005622 // intracellular // inferred from electronic annotation /// 0005626 // insoluble fraction // inferred from direct assay /// 0005737 // cytoplasm // inferred from electronic annotation /// 0005737 // cytoplasm // not recorded /// 0005886 // plasma membrane // inferred from electronic annotation /// 0016020 // membrane // inferred from electronic annotation	0004197 // cysteine-type endopeptidase activity // inferred from electronic annotation /// 0004198 // calcium-dependent cysteine-type endopeptidase activity // inferred from direct assay /// 0004198 // calcium-dependent cysteine-type endopeptidase activity // inferred from electronic annotation /// 0005509 // calcium ion binding // inferred from direct assay /// 0005509 // calcium ion binding // …	Integrin-mediated_cell_adhesion_KEGG // GenMAPP
1379485_at	2.25982	1.17621	1.18733	0.24772	2.00959	1.0069	2.92526	1.54857	1.90328	0.928487	1.12452	0.169306	-1.29447	-0.372359	-1.69253	-0.759181	-2.46373	-1.30085	-1.45565	-0.541665	292148	eukaryotic translation initiation factor 3, subunit A	Eif3a	292148	0001732 // formation of translation initiation complex // inferred from electronic annotation /// 0001732 // formation of translation initiation complex // not recorded /// 0001732 // formation of translation initiation complex // inferred from sequence or structural similarity /// 0006412 // translation // inferred from electronic annotation	0005634 // nucleus // inferred from direct assay /// 0005737 // cytoplasm // inferred from electronic annotation /// 0005829 // cytosol // not recorded /// 0005852 // eukaryotic translation initiation factor 3 complex // inferred from electronic annotation /// 0005852 // eukaryotic translation initiation factor 3 complex // not recorded /// 0005852 // eukaryotic translation initiation factor 3 co…	0003743 // translation initiation factor activity // inferred from electronic annotation /// 0003743 // translation initiation factor activity // not recorded /// 0003743 // translation initiation factor activity // inferred from sequence or structural similarity /// 0005515 // protein binding // inferred from electronic annotation /// 0005515 // protein binding // not recorded
1390340_a_at	1.36814	0.452212	1.70368	0.768653	1.9676	0.976436	2.86346	1.51776	-1.24526	-0.316442	-1.43816	-0.524224	-2.09296	-1.06555	-1.15491	-0.207783	-1.68075	-0.749105	-1.45531	-0.541322	287986	eukaryotic translation initiation factor 4 gamma, 1	Eif4g1	287986	0006446 // regulation of translational initiation // not recorded /// 0016070 // RNA metabolic process // inferred from electronic annotation	0005737 // cytoplasm // not recorded /// 0005829 // cytosol // not recorded /// 0016281 // eukaryotic translation initiation factor 4F complex // inferred from direct assay /// 0016281 // eukaryotic translation initiation factor 4F complex // inferred from mutant phenotype	0005488 // binding // inferred from electronic annotation /// 0005515 // protein binding // inferred from electronic annotation /// 0005515 // protein binding // not recorded /// 0008190 // eukaryotic initiation factor 4E binding // inferred from mutant phenotype /// 0008190 // eukaryotic initiation factor 4E binding // inferred from physical interaction
1396809_at	1.08041	0.111584	-1.14611	-0.196747	2.22764	1.15551	3.23921	1.69564	1.23827	0.308331	-2.06184	-1.04393	-2.99812	-1.58406	-2.55312	-1.35226	-3.7125	-1.89239	-1.4541	-0.540129
1392381_at	-1.95445	-0.966761	-1.90034	-0.926256	-2.73776	-1.453	-1.88348	-0.913404	-1.02847	-0.0405045	1.40079	0.486237	-1.03768	-0.0533562	1.44067	0.526741	-1.00895	-0.0128517	-1.45356	-0.539593
1372490_at	1.53043	0.613936	-1.23673	-0.306529	1.54141	0.624251	2.24051	1.16383	1.89273	0.920465	-1.00718	-0.0103149	-1.46398	-0.549892	-1.90631	-0.93078	-2.77091	-1.47036	-1.45355	-0.539578
1391671_at	1.81302	0.858397	1.54231	0.625097	3.25015	1.7005	4.72227	2.23948	1.17552	0.233299	-1.79267	-0.842108	-2.60464	-1.38108	-2.10732	-1.07541	-3.06181	-1.61438	-1.45294	-0.538977	306790	Sema domain, immunoglobulin domain (Ig), transmembrane domain (TM) and short cytoplasmic domain, (semaphorin) 4D	Sema4d	306790	0007275 // multicellular organismal development // inferred from electronic annotation /// 0050772 // positive regulation of axonogenesis // not recorded	0005886 // plasma membrane // not recorded /// 0016020 // membrane // inferred from electronic annotation	0004872 // receptor activity // inferred from electronic annotation /// 0004872 // receptor activity // not recorded /// 0005102 // receptor binding // not recorded
1372580_at	1.18488	0.244737	1.99177	0.994048	1.83937	0.879212	2.67224	1.41805	-1.68099	-0.749311	-1.55237	-0.634476	-2.25529	-1.17331	1.08285	0.114835	-1.34164	-0.424002	-1.4528	-0.538837	94193	MAP-kinase activating death domain	Madd	94193	0000187 // activation of MAPK activity // not recorded /// 0000187 // activation of MAPK activity // inferred from sequence or structural similarity /// 0006915 // apoptosis // inferred from electronic annotation /// 0042981 // regulation of apoptosis // not recorded /// 0042981 // regulation of apoptosis // inferred from sequence or structural similarity /// 0051726 // regulation of cell cycle /…	0016020 // membrane // inferred from electronic annotation /// 0016021 // integral to membrane // not recorded /// 0016021 // integral to membrane // inferred from sequence or structural similarity /// 0016021 // integral to membrane // inferred from electronic annotation	0005085 // guanyl-nucleotide exchange factor activity // inferred from electronic annotation /// 0005515 // protein binding // not recorded /// 0017112 // Rab guanyl-nucleotide exchange factor activity // not recorded /// 0017112 // Rab guanyl-nucleotide exchange factor activity // inferred from sequence or structural similarity
1390027_at	1.80403	0.851226	2.51927	1.33301	2.00118	1.00085	2.90354	1.53781	-1.39647	-0.481781	-1.10928	-0.149629	-1.60947	-0.686585	1.25889	0.332152	-1.15253	-0.204804	-1.45091	-0.536957	296121	ubiquitin specific peptidase 8	Usp8	296121	0006511 // ubiquitin-dependent protein catabolic process // inferred from electronic annotation /// 0007032 // endosome organization // not recorded /// 0007265 // Ras protein signal transduction // not recorded /// 0070536 // protein K63-linked deubiquitination // not recorded /// 0071108 // protein K48-linked deubiquitination // not recorded	0005622 // intracellular // not recorded /// 0005769 // early endosome // not recorded /// 0005829 // cytosol // not recorded /// 0019897 // extrinsic to plasma membrane // not recorded	0004221 // ubiquitin thiolesterase activity // inferred from electronic annotation /// 0004843 // ubiquitin-specific protease activity // not recorded /// 0005515 // protein binding // not recorded /// 0008233 // peptidase activity // inferred from electronic annotation /// 0008234 // cysteine-type peptidase activity // inferred from electronic annotation /// 0016787 // hydrolase activity // infe…
1387791_at	-8.4108	-3.07224	-13.5628	-3.76159	-8.15452	-3.0276	-5.62338	-2.49144	1.61255	0.689345	-1.03143	-0.0446425	-1.49568	-0.580805	-1.66323	-0.733987	-2.41187	-1.27015	-1.45011	-0.536163	24310	angiotensin I converting enzyme (peptidyl-dipeptidase A) 1	Ace	24310	0001666 // response to hypoxia // inferred from expression pattern /// 0001822 // kidney development // inferred from electronic annotation /// 0001822 // kidney development // not recorded /// 0002446 // neutrophil mediated immunity // inferred from electronic annotation /// 0002446 // neutrophil mediated immunity // not recorded /// 0006508 // proteolysis // inferred from direct assay /// 00065…	0005576 // extracellular region // inferred from electronic annotation /// 0005615 // extracellular space // inferred from electronic annotation /// 0005615 // extracellular space // not recorded /// 0005624 // membrane fraction // inferred from electronic annotation /// 0005624 // membrane fraction // not recorded /// 0005768 // endosome // inferred from electronic annotation /// 0005768 // endo…	0003779 // actin binding // inferred from electronic annotation /// 0003779 // actin binding // not recorded /// 0004180 // carboxypeptidase activity // inferred from electronic annotation /// 0005515 // protein binding // inferred from electronic annotation /// 0005515 // protein binding // not recorded /// 0008144 // drug binding // inferred from electronic annotation /// 0008144 // drug bindin…	ACE-Inhibitor_pathway_PharmGKB // GenMAPP
1367884_at	2.17244	1.11932	4.38442	2.13239	2.27077	1.18318	3.2916	1.71879	-2.0182	-1.01307	-1.04526	-0.0638647	-1.51516	-0.599472	1.93081	0.949203	1.332	0.413595	-1.44955	-0.535607	94197	RAB14, member RAS oncogene family	Rab14	94197	0006810 // transport // inferred from electronic annotation /// 0006895 // Golgi to endosome transport // traceable author statement /// 0007264 // small GTPase mediated signal transduction // non-traceable author statement /// 0007264 // small GTPase mediated signal transduction // inferred from electronic annotation /// 0007269 // neurotransmitter secretion // non-traceable author statement ///…	0005622 // intracellular // inferred from electronic annotation /// 0005622 // intracellular // not recorded /// 0005624 // membrane fraction // inferred from direct assay /// 0005764 // lysosome // inferred from direct assay /// 0005769 // early endosome // inferred from direct assay /// 0005770 // late endosome // inferred from direct assay /// 0005791 // rough endoplasmic reticulum // inferred…	0000166 // nucleotide binding // inferred from electronic annotation /// 0001948 // glycoprotein binding // inferred from direct assay /// 0003924 // GTPase activity // not recorded /// 0003924 // GTPase activity // inferred from sequence or structural similarity /// 0003924 // GTPase activity // non-traceable author statement /// 0005515 // protein binding // inferred from physical interaction /…
1368419_at	2.15818	1.10981	1.30275	0.381557	2.93125	1.55152	4.24841	2.08692	1.65663	0.728255	-1.35821	-0.441703	-1.96852	-0.977112	-2.25005	-1.16996	-3.26112	-1.70537	-1.44935	-0.535409	24268	ceruloplasmin	Cp	24268	0001889 // liver development // inferred from expression pattern /// 0006810 // transport // inferred from electronic annotation /// 0006811 // ion transport // inferred from electronic annotation /// 0006825 // copper ion transport // inferred from electronic annotation /// 0006879 // cellular iron ion homeostasis // traceable author statement /// 0007568 // aging // inferred from expression pat…	0005576 // extracellular region // inferred from electronic annotation /// 0005615 // extracellular space // inferred from direct assay /// 0005615 // extracellular space // not recorded /// 0046658 // anchored to plasma membrane // inferred from direct assay	0004322 // ferroxidase activity // not recorded /// 0004322 // ferroxidase activity // traceable author statement /// 0004322 // ferroxidase activity // inferred from electronic annotation /// 0005507 // copper ion binding // inferred from direct assay /// 0005507 // copper ion binding // not recorded /// 0005507 // copper ion binding // traceable author statement /// 0005507 // copper ion bindin…
1383593_at	-2.0185	-1.01328	-1.57406	-0.654489	-6.87866	-2.78213	-4.74632	-2.24681	-1.28235	-0.358793	3.40781	1.76885	2.35141	1.23353	4.37002	2.12764	3.01534	1.59232	-1.44926	-0.535319	365924	Transmembrane protein 56	Tmem56	365924		0016020 // membrane // inferred from electronic annotation /// 0016021 // integral to membrane // inferred from electronic annotation
1388602_at	2.3633	1.24081	-1.00781	-0.0112171	5.45551	2.44771	7.90186	2.98219	2.38175	1.25202	-2.30842	-1.20691	-3.34357	-1.74139	-5.49809	-2.45893	-7.96354	-2.99341	-1.44842	-0.534479	54249	complement factor D (adipsin)	Cfd	54249	0006508 // proteolysis // inferred from electronic annotation /// 0006957 // complement activation, alternative pathway // inferred from electronic annotation /// 0006957 // complement activation, alternative pathway // not recorded /// 0007219 // Notch signaling pathway // inferred from mutant phenotype /// 0045087 // innate immune response // inferred from electronic annotation	0005576 // extracellular region // inferred from electronic annotation /// 0005576 // extracellular region // not recorded /// 0005615 // extracellular space // inferred from direct assay /// 0005615 // extracellular space // not recorded /// 0005615 // extracellular space // inferred from electronic annotation /// 0031093 // platelet alpha granule lumen // not recorded	0003824 // catalytic activity // inferred from electronic annotation /// 0004175 // endopeptidase activity // inferred from direct assay /// 0004252 // serine-type endopeptidase activity // traceable author statement /// 0004252 // serine-type endopeptidase activity // inferred from electronic annotation /// 0008233 // peptidase activity // inferred from electronic annotation /// 0008236 // serin…
1397704_at	2.50125	1.32265	-1.81862	-0.862844	1.71893	0.78151	2.4896	1.31591	4.54883	2.1855	1.45512	0.541142	1.00468	0.00673771	-3.12608	-1.64435	-4.52764	-2.17876	-1.44834	-0.534404
1377950_at	1.58049	0.660374	1.37205	0.456328	2.94741	1.55945	4.26643	2.09303	1.15192	0.204046	-1.86487	-0.899076	-2.69943	-1.43266	-2.14819	-1.10312	-3.10954	-1.6367	-1.44752	-0.53358	307415	similar to interferon-inducible GTPase	RGD1309362	307415		0016020 // membrane // inferred from electronic annotation	0005525 // GTP binding // inferred from electronic annotation /// 0016817 // hydrolase activity, acting on acid anhydrides // inferred from electronic annotation
1389066_at	2.57415	1.3641	2.19374	1.13339	5.79462	2.53471	8.38674	3.06811	1.17341	0.230704	-2.25108	-1.17062	-3.25806	-1.70401	-2.64143	-1.40132	-3.82303	-1.93472	-1.44733	-0.533397	140666	regulator of calcineurin 2	Rcan2	140666	0019722 // calcium-mediated signaling // inferred from electronic annotation		0000166 // nucleotide binding // inferred from electronic annotation
1387378_at	1.45641	0.542419	-1.06924	-0.09659	2.83474	1.50322	4.10175	2.03624	1.55726	0.63901	-1.94639	-0.960798	-2.81634	-1.49382	-3.03103	-1.59981	-4.38577	-2.13283	-1.44696	-0.533022	114091	ficolin B	Fcnb	114091	0001867 // complement activation, lectin pathway // inferred from electronic annotation /// 0007165 // signal transduction // inferred from electronic annotation /// 0045087 // innate immune response // inferred from electronic annotation	0005576 // extracellular region // inferred from electronic annotation /// 0005615 // extracellular space // inferred from electronic annotation	0005102 // receptor binding // inferred from electronic annotation /// 0005529 // sugar binding // inferred from electronic annotation
1370570_at	2.95538	1.56334	2.95538	1.56334	4.5582	2.18846	6.5953	2.72144	-1	0	-1.54234	-0.625121	-2.23163	-1.1581	-1.54234	-0.625121	-2.23163	-1.1581	-1.44691	-0.532975	246331	neuropilin 1	Nrp1	246331	0001525 // angiogenesis // not recorded /// 0001525 // angiogenesis // inferred from electronic annotation /// 0001569 // patterning of blood vessels // inferred from electronic annotation /// 0001569 // patterning of blood vessels // not recorded /// 0007155 // cell adhesion // inferred from electronic annotation /// 0007165 // signal transduction // not recorded /// 0007275 // multicellular org…	0005886 // plasma membrane // not recorded /// 0009986 // cell surface // inferred from direct assay /// 0016020 // membrane // inferred from electronic annotation /// 0016021 // integral to membrane // non-traceable author statement /// 0016021 // integral to membrane // inferred from electronic annotation /// 0030424 // axon // inferred from direct assay /// 0030424 // axon // not recorded /// …	0004872 // receptor activity // inferred from electronic annotation /// 0005021 // vascular endothelial growth factor receptor activity // inferred from mutant phenotype /// 0005515 // protein binding // inferred from physical interaction /// 0005515 // protein binding // not recorded /// 0005515 // protein binding // inferred from electronic annotation /// 0017154 // semaphorin receptor activity…
1368418_a_at	1.91797	0.939583	-1.15554	-0.208564	2.81761	1.49447	4.07613	2.0272	2.21629	1.14815	-1.46906	-0.554889	-2.12523	-1.08762	-3.25585	-1.70304	-4.71012	-2.23576	-1.44666	-0.532729	24268	ceruloplasmin	Cp	24268	0001889 // liver development // inferred from expression pattern /// 0006810 // transport // inferred from electronic annotation /// 0006811 // ion transport // inferred from electronic annotation /// 0006825 // copper ion transport // inferred from electronic annotation /// 0006879 // cellular iron ion homeostasis // traceable author statement /// 0007568 // aging // inferred from expression pat…	0005576 // extracellular region // inferred from electronic annotation /// 0005615 // extracellular space // inferred from direct assay /// 0005615 // extracellular space // not recorded /// 0046658 // anchored to plasma membrane // inferred from direct assay	0004322 // ferroxidase activity // not recorded /// 0004322 // ferroxidase activity // traceable author statement /// 0004322 // ferroxidase activity // inferred from electronic annotation /// 0005507 // copper ion binding // inferred from direct assay /// 0005507 // copper ion binding // not recorded /// 0005507 // copper ion binding // traceable author statement /// 0005507 // copper ion bindin…
1387636_a_at	1.00787	0.0113077	-1.79372	-0.842952	1.32691	0.408074	1.91938	0.940639	1.80783	0.85426	-1.31655	-0.396767	-1.90439	-0.929331	-2.38011	-1.25103	-3.44282	-1.78359	-1.4465	-0.532564	171432	transmembrane protein 14C	Tmem14c	171432	0006783 // heme biosynthetic process // inferred from electronic annotation	0005739 // mitochondrion // inferred from electronic annotation /// 0005739 // mitochondrion // not recorded /// 0016020 // membrane // inferred from electronic annotation /// 0016021 // integral to membrane // inferred from electronic annotation /// 0031966 // mitochondrial membrane // inferred from electronic annotation
1377683_at	2.48274	1.31193	1.1488	0.200122	2.22462	1.15356	3.21764	1.686	2.16117	1.11181	1.11603	0.158378	-1.296	-0.37407	-1.93648	-0.953434	-2.80088	-1.48588	-1.44638	-0.532448	362084	similar to hypothetical protein FLJ13045	RGD1307615	362084	0007264 // small GTPase mediated signal transduction // inferred from electronic annotation	0005622 // intracellular // inferred from electronic annotation	0005515 // protein binding // not recorded /// 0005525 // GTP binding // inferred from electronic annotation
1383286_at	-1.3973	-0.482642	1.15199	0.204124	2.29185	1.19651	3.31074	1.72715	-1.60967	-0.686767	-3.20241	-1.67916	-4.6261	-2.2098	-1.98948	-0.99239	-2.87394	-1.52303	-1.44457	-0.530641	314260	pleckstrin 2	Plek2	314260	0023034 // intracellular signaling pathway // inferred from electronic annotation
1388071_x_at	1.41608	0.501903	-1.48099	-0.566566	2.72036	1.4438	3.92968	1.97441	2.09721	1.06847	-1.92105	-0.941897	-2.77504	-1.47251	-4.02884	-2.01037	-5.81983	-2.54098	-1.44454	-0.530612	24737	RT1 class Ib, locus EC2	RT1-EC2	24737	0001916 // positive regulation of T cell mediated cytotoxicity // inferred from direct assay /// 0002474 // antigen processing and presentation of peptide antigen via MHC class I // inferred from electronic annotation /// 0002517 // T cell tolerance induction // inferred from mutant phenotype /// 0002657 // positive regulation of tolerance induction to nonself antigen // inferred from mutant phen…	0016020 // membrane // inferred from electronic annotation /// 0016021 // integral to membrane // inferred from electronic annotation /// 0042612 // MHC class I protein complex // inferred from electronic annotation	0005515 // protein binding // inferred from physical interaction /// 0030881 // beta-2-microglobulin binding // inferred from physical interaction /// 0042277 // peptide binding // inferred from direct assay /// 0046982 // protein heterodimerization activity // inferred from physical interaction
1382212_at	3.58199	1.84076	3.58199	1.84076	3.98936	1.99616	5.76243	2.52668	-1	0	-1.11373	-0.155396	-1.60872	-0.685916	-1.11373	-0.155396	-1.60872	-0.685916	-1.44445	-0.53052
1382618_at	-2.25684	-1.17431	-2.05867	-1.04171	1.22826	0.296611	1.7731	0.826277	-1.09626	-0.132596	-2.77198	-1.47092	-4.00162	-2.00058	-2.52857	-1.33832	-3.65023	-1.86799	-1.4436	-0.529666	362202	erythrocyte protein band 4.2	Epb4.2	362202	0000902 // cell morphogenesis // inferred from electronic annotation /// 0000902 // cell morphogenesis // not recorded /// 0018149 // peptide cross-linking // inferred from electronic annotation /// 0020027 // hemoglobin metabolic process // inferred from electronic annotation /// 0020027 // hemoglobin metabolic process // not recorded /// 0048536 // spleen development // inferred from electronic…	0016020 // membrane // inferred from electronic annotation /// 0016020 // membrane // not recorded /// 0030863 // cortical cytoskeleton // inferred from electronic annotation /// 0030863 // cortical cytoskeleton // not recorded	0003810 // protein-glutamine gamma-glutamyltransferase activity // inferred from electronic annotation /// 0005515 // protein binding // not recorded
1381193_at	2.53409	1.34147	2.67462	1.41933	1.9166	0.938546	2.76505	1.46731	-1.05546	-0.0778675	1.32218	0.40292	-1.09114	-0.125839	1.3955	0.480787	-1.03381	-0.0479717	-1.44269	-0.528759	679692	lysophosphatidylglycerol acyltransferase 1	Lpgat1	679692	0008152 // metabolic process // inferred from electronic annotation	0005737 // cytoplasm // not recorded	0008415 // acyltransferase activity // inferred from electronic annotation
1373557_at	1.24257	0.313322	-1.45626	-0.542268	1.2768	0.352538	1.84134	0.880753	1.8095	0.85559	-1.02756	-0.039216	-1.48188	-0.567431	-1.85936	-0.894806	-2.68147	-1.42302	-1.44214	-0.528215	29728	minichromosome maintenance complex component 4	Mcm4	29728	0006260 // DNA replication // not recorded /// 0006268 // DNA unwinding involved in replication // inferred from electronic annotation /// 0006268 // DNA unwinding involved in replication // not recorded	0005634 // nucleus // not recorded /// 0005654 // nucleoplasm // not recorded /// 0005730 // nucleolus // not recorded	0003678 // DNA helicase activity // inferred from electronic annotation /// 0003678 // DNA helicase activity // not recorded /// 0003697 // single-stranded DNA binding // inferred from electronic annotation /// 0003697 // single-stranded DNA binding // not recorded /// 0005515 // protein binding // inferred from electronic annotation /// 0005515 // protein binding // not recorded
1377727_at	2.76847	1.46909	2.44169	1.28788	2.76847	1.46909	3.99213	1.99716	1.13383	0.181209	-1	0	-1.442	-0.528069	-1.13383	-0.181209	-1.63498	-0.709277	-1.442	-0.528069	314126	bromodomain adjacent to zinc finger domain, 1A	Baz1a	314126		0000228 // nuclear chromosome // not recorded	0005515 // protein binding // inferred from electronic annotation /// 0005515 // protein binding // not recorded /// 0008270 // zinc ion binding // inferred from electronic annotation
1387349_at	2.67635	1.42026	3.44857	1.786	3.28161	1.71441	4.72964	2.24173	-1.28854	-0.365733	-1.22615	-0.294141	-1.7672	-0.821465	1.05088	0.0715923	-1.37148	-0.455732	-1.44125	-0.527325	25546	short stature homeobox 2	Shox2	25546	0000122 // negative regulation of transcription from RNA polymerase II promoter // inferred from electronic annotation /// 0000122 // negative regulation of transcription from RNA polymerase II promoter // not recorded /// 0001649 // osteoblast differentiation // inferred from electronic annotation /// 0001649 // osteoblast differentiation // not recorded /// 0002053 // positive regulation of mes…	0005634 // nucleus // inferred from electronic annotation	0003677 // DNA binding // inferred from electronic annotation /// 0003700 // sequence-specific DNA binding transcription factor activity // inferred from electronic annotation /// 0030528 // transcription regulator activity // inferred from electronic annotation /// 0043565 // sequence-specific DNA binding // inferred from electronic annotation
1389244_x_at	1.73627	0.795989	-1.17514	-0.23283	3.63815	1.8632	5.24302	2.3904	2.04035	1.02882	-2.09538	-1.06722	-3.01971	-1.59441	-4.27532	-2.09603	-6.16127	-2.62323	-1.44112	-0.527194	60628	chemokine (C-X-C motif) receptor 4	Cxcr4	60628	0001569 // patterning of blood vessels // not recorded /// 0001569 // patterning of blood vessels // inferred from electronic annotation /// 0001666 // response to hypoxia // not recorded /// 0001667 // ameboidal cell migration // not recorded /// 0001667 // ameboidal cell migration // inferred from electronic annotation /// 0001764 // neuron migration // inferred from direct assay /// 0001764 //…	0005768 // endosome // inferred from direct assay /// 0005886 // plasma membrane // inferred from direct assay /// 0005886 // plasma membrane // inferred from electronic annotation /// 0009986 // cell surface // not recorded /// 0016020 // membrane // inferred from electronic annotation /// 0016021 // integral to membrane // traceable author statement /// 0016021 // integral to membrane // inferr…	0003779 // actin binding // not recorded /// 0004871 // signal transducer activity // inferred from electronic annotation /// 0004872 // receptor activity // inferred from electronic annotation /// 0004930 // G-protein coupled receptor activity // inferred from electronic annotation /// 0005515 // protein binding // not recorded /// 0005515 // protein binding // inferred from electronic annotatio…	GPCRDB_Class_A_Rhodopsin-like // GenMAPP /// Peptide_GPCRs // GenMAPP
1368304_at	-2.21172	-1.14517	-2.88782	-1.52998	-3.18654	-1.67199	-2.21172	-1.14517	1.30569	0.384814	1.44075	0.526824	-1	0	1.10344	0.14201	-1.30569	-0.384814	-1.44075	-0.526824	84493	flavin containing monooxygenase 3	Fmo3	84493	0017144 // drug metabolic process // inferred from direct assay /// 0055114 // oxidation reduction // inferred from electronic annotation	0005783 // endoplasmic reticulum // inferred from electronic annotation /// 0005789 // endoplasmic reticulum membrane // not recorded /// 0005789 // endoplasmic reticulum membrane // inferred from electronic annotation /// 0005792 // microsome // inferred from direct assay /// 0005792 // microsome // inferred from electronic annotation /// 0016020 // membrane // inferred from electronic annotatio…	0004497 // monooxygenase activity // traceable author statement /// 0004497 // monooxygenase activity // inferred from electronic annotation /// 0004499 // flavin-containing monooxygenase activity // inferred from direct assay /// 0004499 // flavin-containing monooxygenase activity // not recorded /// 0004499 // flavin-containing monooxygenase activity // inferred from electronic annotation /// 0…
1382107_at	1.50058	0.585516	1.77345	0.826559	2.04945	1.03524	2.95159	1.56149	-1.18185	-0.241043	-1.36578	-0.449721	-1.96697	-0.975974	-1.15563	-0.208678	-1.66432	-0.734931	-1.44018	-0.526253
1393868_at	2.37863	1.25013	2.31453	1.21072	4.50652	2.17201	6.48966	2.69814	1.0277	0.0394139	-1.89458	-0.921879	-2.72832	-1.44801	-1.94705	-0.961293	-2.80388	-1.48742	-1.44006	-0.526131	361943	protocadherin 10	Pcdh10	361943	0007155 // cell adhesion // inferred from electronic annotation /// 0007155 // cell adhesion // not recorded /// 0007156 // homophilic cell adhesion // inferred from electronic annotation /// 0007156 // homophilic cell adhesion // not recorded	0005886 // plasma membrane // inferred from electronic annotation /// 0016020 // membrane // inferred from electronic annotation /// 0016021 // integral to membrane // inferred from electronic annotation	0005509 // calcium ion binding // inferred from electronic annotation
1383632_at	2.09815	1.06912	2.5137	1.32981	3.55583	1.83018	5.11885	2.35582	-1.19806	-0.260698	-1.69475	-0.761068	-2.4397	-1.2867	-1.41458	-0.50037	-2.03638	-1.026	-1.43957	-0.525635
1383658_at	2.05121	1.03647	1.30569	0.384813	3.70056	1.88774	5.32325	2.41231	1.57097	0.651659	-1.80409	-0.851271	-2.59518	-1.37583	-2.83418	-1.50293	-4.07696	-2.02749	-1.4385	-0.524564	89783	lysosomal protein transmembrane 5	Laptm5	89783	0006810 // transport // inferred from electronic annotation	0005764 // lysosome // inferred from direct assay /// 0005765 // lysosomal membrane // inferred from electronic annotation /// 0005887 // integral to plasma membrane // inferred from electronic annotation /// 0016021 // integral to membrane // inferred from electronic annotation
1374730_at	2.38704	1.25522	1.35829	0.441794	4.13467	2.04777	5.94262	2.5711	1.75738	0.813427	-1.73213	-0.792551	-2.48954	-1.31588	-3.04402	-1.60598	-4.37507	-2.12931	-1.43727	-0.523327	361537	Tyro protein tyrosine kinase binding protein	Tyrobp	361537	0023034 // intracellular signaling pathway // traceable author statement	0005886 // plasma membrane // not recorded /// 0016020 // membrane // inferred from electronic annotation /// 0016021 // integral to membrane // traceable author statement /// 0016021 // integral to membrane // inferred from electronic annotation	0005057 // receptor signaling protein activity // traceable author statement /// 0005515 // protein binding // inferred from physical interaction /// 0005515 // protein binding // not recorded /// 0005515 // protein binding // inferred from electronic annotation
1374066_at	1.80159	0.849267	1.99132	0.993726	2.24408	1.16612	3.22533	1.68945	-1.10532	-0.144459	-1.24561	-0.316856	-1.79027	-0.840179	-1.12693	-0.172398	-1.61969	-0.695721	-1.43726	-0.523323	309804	cell division cycle 2-like 6 (CDK8-like)	Cdc2l6	309804	0006468 // protein phosphorylation // inferred from electronic annotation /// 0051301 // cell division // inferred from electronic annotation		0000166 // nucleotide binding // inferred from electronic annotation /// 0004672 // protein kinase activity // inferred from electronic annotation /// 0004674 // protein serine/threonine kinase activity // inferred from electronic annotation /// 0005515 // protein binding // not recorded /// 0005524 // ATP binding // inferred from electronic annotation
1389779_at	-1.28687	-0.363872	-1.36609	-0.450051	1.87051	0.903429	2.68784	1.42645	1.06156	0.0861797	-2.40711	-1.2673	-3.45891	-1.79032	-2.55528	-1.35348	-3.67183	-1.8765	-1.43696	-0.523017	306376	SH2 domain containing 4A	Sh2d4a	306376		0005737 // cytoplasm // inferred from electronic annotation	0005515 // protein binding // inferred from electronic annotation /// 0005515 // protein binding // not recorded
1380243_at	2.43667	1.28491	2.88492	1.52853	2.43667	1.28491	3.50132	1.8079	-1.18396	-0.243622	-1	0	-1.43693	-0.522991	1.18396	0.243622	-1.21366	-0.279368	-1.43693	-0.522991	313108	similar to CG14803-PA	RGD1304693	313108			0005515 // protein binding // not recorded
1382448_at	1.70374	0.768704	4.2858	2.09956	1.98592	0.989805	2.85247	1.51221	-2.51552	-1.33086	-1.16562	-0.221101	-1.67424	-0.743509	2.15809	1.10976	1.50248	0.58735	-1.43635	-0.522408
1369988_at	-1.1708	-0.22749	-2.0146	-1.01049	1.66811	0.738213	2.39482	1.25992	1.72071	0.783001	-1.95301	-0.965703	-2.80385	-1.48741	-3.36057	-1.7487	-4.82461	-2.27041	-1.43565	-0.521708	24336	erythropoietin receptor	Epor	24336	0007165 // signal transduction // inferred from electronic annotation /// 0007165 // signal transduction // not recorded /// 0007204 // elevation of cytosolic calcium ion concentration // inferred from direct assay /// 0007420 // brain development // inferred from electronic annotation /// 0007420 // brain development // not recorded /// 0007507 // heart development // inferred from electronic an…	0016020 // membrane // inferred from electronic annotation /// 0016021 // integral to membrane // inferred from electronic annotation	0004872 // receptor activity // inferred from electronic annotation /// 0004888 // transmembrane receptor activity // inferred from electronic annotation /// 0004896 // cytokine receptor activity // inferred from electronic annotation /// 0004900 // erythropoietin receptor activity // inferred from direct assay /// 0004900 // erythropoietin receptor activity // not recorded /// 0004900 // erythro…
1389867_at	1.60024	0.678288	-1.89769	-0.924243	3.80804	1.92905	5.46609	2.45051	3.03676	1.60253	-2.37967	-1.25076	-3.41579	-1.77222	-7.22647	-2.85329	-10.3729	-3.37475	-1.43541	-0.52146
1387459_at	2.07172	1.05083	3.29293	1.71937	5.24365	2.39057	7.52653	2.91199	-1.58947	-0.668544	-2.53106	-1.33974	-3.63299	-1.86116	-1.5924	-0.671198	-2.28567	-1.19261	-1.43536	-0.521416	24678	protein kinase (cAMP-dependent, catalytic) inhibitor beta	Pkib	24678	0006469 // negative regulation of protein kinase activity // inferred from electronic annotation		0004860 // protein kinase inhibitor activity // inferred from electronic annotation /// 0004862 // cAMP-dependent protein kinase inhibitor activity // inferred from electronic annotation /// 0016301 // kinase activity // inferred from electronic annotation	Calcium_regulation_in_cardiac_cells // GenMAPP /// Smooth_muscle_contraction // GenMAPP
1368872_a_at	2.65124	1.40667	2.08184	1.05786	3.20807	1.6817	4.60111	2.20198	1.27351	0.348805	-1.21003	-0.275038	-1.73546	-0.795315	-1.54098	-0.623844	-2.21011	-1.14412	-1.43423	-0.520277	29547	homer homolog 2 (Drosophila)	Homer2	29547		0005737 // cytoplasm // inferred from electronic annotation /// 0005737 // cytoplasm // not recorded /// 0005886 // plasma membrane // inferred from electronic annotation /// 0014069 // postsynaptic density // inferred from electronic annotation /// 0016020 // membrane // inferred from electronic annotation /// 0030054 // cell junction // inferred from electronic annotation /// 0045202 // synapse…	0003779 // actin binding // not recorded /// 0005515 // protein binding // inferred from direct assay /// 0005515 // protein binding // not recorded /// 0005515 // protein binding // inferred from electronic annotation /// 0030160 // GKAP/Homer scaffold activity // not recorded /// 0035256 // metabotropic glutamate receptor binding // inferred from physical interaction
1381474_at	1.04714	0.0664573	-1.32296	-0.403768	2.17108	1.11841	3.11382	1.63868	1.38533	0.470225	-2.07334	-1.05195	-2.97363	-1.57223	-2.87224	-1.52218	-4.11945	-2.04245	-1.43423	-0.520273	302492	muscleblind-like 3 (Drosophila)	Mbnl3	302492	0045662 // negative regulation of myoblast differentiation // not recorded		0003676 // nucleic acid binding // inferred from electronic annotation /// 0008270 // zinc ion binding // inferred from electronic annotation /// 0046872 // metal ion binding // inferred from electronic annotation
1372084_at	2.08744	1.06174	2.08744	1.06174	2.11509	1.08072	3.03292	1.60071	-1	0	-1.01324	-0.0189819	-1.45294	-0.538973	-1.01324	-0.0189819	-1.45294	-0.538973	-1.43395	-0.519991	362930	protein tyrosine phosphatase 4a3	Ptp4a3	362930	0006470 // protein dephosphorylation // inferred from electronic annotation /// 0016311 // dephosphorylation // inferred from electronic annotation		0004721 // phosphoprotein phosphatase activity // inferred from electronic annotation /// 0004725 // protein tyrosine phosphatase activity // inferred from electronic annotation /// 0005515 // protein binding // not recorded /// 0005515 // protein binding // inferred from electronic annotation /// 0016791 // phosphatase activity // inferred from electronic annotation /// 0042802 // identical prot…
1384762_at	2.40077	1.2635	2.095	1.06695	1.97774	0.983855	2.83489	1.50329	1.14596	0.19655	1.2139	0.279644	-1.18082	-0.239794	1.05929	0.0830936	-1.35317	-0.436344	-1.4334	-0.519438
1398501_at	-2.37131	-1.24568	-2.49308	-1.31793	-3.71645	-1.89392	-2.59547	-1.376	1.05135	0.0722461	1.56726	0.648243	1.09453	0.130315	1.49071	0.575997	1.04107	0.0580692	-1.4319	-0.517928	500111	leucine rich repeat containing 61	Lrrc61	500111			0005515 // protein binding // inferred from electronic annotation
1374845_at	-1.38878	-0.473817	-1.91492	-0.937284	2.05987	1.04256	2.94679	1.55914	1.37885	0.463467	-2.86071	-1.51637	-4.09243	-2.03296	-3.94449	-1.97984	-5.64286	-2.49643	-1.43057	-0.516586
1391625_at	2.30558	1.20513	2.34481	1.22947	2.30558	1.20513	3.29588	1.72066	-1.01701	-0.0243378	-1	0	-1.42952	-0.515532	1.01701	0.0243378	-1.40561	-0.491194	-1.42952	-0.515532	682507	Wiskott-Aldrich syndrome-like	Wasl	682507	0006461 // protein complex assembly // inferred from electronic annotation /// 0008154 // actin polymerization or depolymerization // inferred from electronic annotation /// 0009617 // response to bacterium // inferred from electronic annotation /// 0009617 // response to bacterium // not recorded /// 0030031 // cell projection assembly // not recorded /// 0045449 // regulation of transcription /…	0000139 // Golgi membrane // inferred from direct assay /// 0005634 // nucleus // inferred from electronic annotation /// 0005730 // nucleolus // inferred from electronic annotation /// 0005730 // nucleolus // not recorded /// 0005737 // cytoplasm // inferred from electronic annotation /// 0005737 // cytoplasm // not recorded /// 0015629 // actin cytoskeleton // inferred from electronic annotatio…	0003779 // actin binding // inferred from electronic annotation /// 0005083 // small GTPase regulator activity // inferred from electronic annotation /// 0005515 // protein binding // inferred from electronic annotation /// 0005515 // protein binding // not recorded
1383015_at	1.04246	0.059988	1.23326	0.302478	2.64247	1.40189	3.77678	1.91716	-1.18303	-0.24249	-2.53485	-1.3419	-3.62296	-1.85717	-2.14267	-1.09941	-3.06244	-1.61468	-1.42926	-0.51527	361697	TBC1 domain family, member 10C	Tbc1d10c	361697	0032313 // regulation of Rab GTPase activity // inferred from electronic annotation	0005622 // intracellular // inferred from electronic annotation	0005097 // Rab GTPase activator activity // inferred from electronic annotation
1381100_at	1.79061	0.840453	3.27077	1.70963	1.58892	0.668047	2.27098	1.18332	-1.82662	-0.869179	1.12694	0.172406	-1.26827	-0.342864	2.05849	1.04158	1.44025	0.526315	-1.42926	-0.51527
1383332_at	5.18408	2.37409	5.26663	2.39688	7.04231	2.81605	10.0633	3.33103	-1.01592	-0.0227928	-1.35845	-0.441961	-1.9412	-0.956945	-1.33716	-0.419168	-1.91077	-0.934153	-1.42898	-0.514984
1374017_at	1.67865	0.747303	2.22305	1.15254	3.33278	1.73673	4.76128	2.25135	-1.32431	-0.40524	-1.98539	-0.989424	-2.83637	-1.50405	-1.49919	-0.584184	-2.14178	-1.09881	-1.42862	-0.514624	365377	tripartite motif-containing 72	Trim72	365377	0001778 // plasma membrane repair // not recorded /// 0001778 // plasma membrane repair // inferred from sequence or structural similarity /// 0001778 // plasma membrane repair // inferred from electronic annotation /// 0003012 // muscle system process // not recorded /// 0003012 // muscle system process // inferred from sequence or structural similarity /// 0003012 // muscle system process // in…	0005622 // intracellular // inferred from electronic annotation /// 0005886 // plasma membrane // inferred from electronic annotation /// 0016020 // membrane // inferred from electronic annotation /// 0030659 // cytoplasmic vesicle membrane // not recorded /// 0030659 // cytoplasmic vesicle membrane // inferred from sequence or structural similarity /// 0030659 // cytoplasmic vesicle membrane // …	0001786 // phosphatidylserine binding // not recorded /// 0001786 // phosphatidylserine binding // inferred from sequence or structural similarity /// 0001786 // phosphatidylserine binding // inferred from electronic annotation /// 0005515 // protein binding // inferred from electronic annotation /// 0008270 // zinc ion binding // inferred from electronic annotation /// 0046872 // metal ion bindi…
1374775_at	2.21087	1.14461	2.21087	1.14461	2.21087	1.14461	3.15747	1.65877	-1	0	-1	0	-1.42816	-0.514158	-1	0	-1.42816	-0.514158	-1.42816	-0.514158	291234	antigen identified by monoclonal antibody Ki-67	Mki67	291234	0006259 // DNA metabolic process // inferred from expression pattern /// 0007126 // meiosis // not recorded /// 0008283 // cell proliferation // inferred from expression pattern /// 0008283 // cell proliferation // not recorded /// 0031100 // organ regeneration // inferred from expression pattern /// 0034605 // cellular response to heat // inferred from expression pattern	0000775 // chromosome, centromeric region // not recorded /// 0000793 // condensed chromosome // not recorded /// 0005622 // intracellular // not recorded /// 0005634 // nucleus // not recorded /// 0005730 // nucleolus // not recorded /// 0005737 // cytoplasm // not recorded	0005515 // protein binding // not recorded /// 0008022 // protein C-terminus binding // not recorded
1391578_at	2.68398	1.42437	2.64637	1.40402	2.68398	1.42437	3.83212	1.93814	1.01421	0.0203543	-1	0	-1.42778	-0.51377	-1.01421	-0.0203543	-1.44806	-0.534124	-1.42778	-0.51377	315792	similar to modulator of estrogen induced transcription	RGD1307526	315792			0000166 // nucleotide binding // inferred from electronic annotation /// 0003676 // nucleic acid binding // inferred from electronic annotation
1375934_at	1.73111	0.791701	2.69274	1.42908	4.26394	2.09219	6.08223	2.6046	-1.5555	-0.637374	-2.46312	-1.30049	-3.51348	-1.8129	-1.5835	-0.663113	-2.25875	-1.17553	-1.42643	-0.512413
1388387_at	-1.04925	-0.0693522	-1.45062	-0.536666	1.78986	0.839847	2.55184	1.35154	1.38253	0.467314	-1.878	-0.909199	-2.67751	-1.42089	-2.5964	-1.37651	-3.70175	-1.88821	-1.42572	-0.511694	362087	UBA domain containing 1	Ubac1	362087		0005634 // nucleus // inferred from electronic annotation /// 0005634 // nucleus // not recorded /// 0005730 // nucleolus // not recorded /// 0005737 // cytoplasm // inferred from electronic annotation /// 0005737 // cytoplasm // not recorded /// 0005886 // plasma membrane // inferred from electronic annotation /// 0005886 // plasma membrane // not recorded	0005515 // protein binding // inferred from electronic annotation /// 0005515 // protein binding // not recorded
1369294_at	1.30901	0.388474	-2.18852	-1.12996	2.8787	1.52542	4.10386	2.03698	2.86479	1.51843	-2.19915	-1.13694	-3.13509	-1.64851	-6.30009	-2.65537	-8.98138	-3.16694	-1.42559	-0.511564	81506	bone marrow stromal cell antigen 1	Bst1	81506	0008152 // metabolic process // inferred from electronic annotation	0005886 // plasma membrane // inferred from electronic annotation /// 0016020 // membrane // inferred from electronic annotation /// 0031225 // anchored to membrane // inferred from electronic annotation	0003824 // catalytic activity // inferred from electronic annotation /// 0003953 // NAD+ nucleosidase activity // inferred from electronic annotation /// 0005488 // binding // inferred from electronic annotation /// 0016787 // hydrolase activity // inferred from electronic annotation
1369224_at	2.41255	1.27056	2.05129	1.03653	4.72341	2.23983	6.73249	2.75114	1.17611	0.234025	-1.95785	-0.969269	-2.79061	-1.48058	-2.30265	-1.20329	-3.28207	-1.71461	-1.42534	-0.511311	117048	cadherin 17	Cdh17	117048	0006857 // oligopeptide transport // inferred from electronic annotation /// 0006857 // oligopeptide transport // not recorded /// 0007155 // cell adhesion // inferred from electronic annotation /// 0007156 // homophilic cell adhesion // inferred from electronic annotation /// 0007156 // homophilic cell adhesion // not recorded /// 0016339 // calcium-dependent cell-cell adhesion // inferred from …	0005886 // plasma membrane // inferred from electronic annotation /// 0016020 // membrane // inferred from electronic annotation /// 0016021 // integral to membrane // inferred from electronic annotation /// 0016323 // basolateral plasma membrane // inferred from direct assay	0005427 // proton-dependent oligopeptide secondary active transmembrane transporter activity // inferred from electronic annotation /// 0005427 // proton-dependent oligopeptide secondary active transmembrane transporter activity // not recorded /// 0005509 // calcium ion binding // inferred from electronic annotation /// 0005515 // protein binding // inferred from electronic annotation /// 000551…
1368448_at	3.40267	1.76667	1.39798	0.483347	-1.61933	-0.695399	-1.13646	-0.184541	2.43399	1.28332	5.51006	2.46207	3.86699	1.95121	2.2638	1.17875	1.58875	0.667888	-1.4249	-0.510858	59106	latent transforming growth factor beta binding protein 2	Ltbp2	59106	0007179 // transforming growth factor beta receptor signaling pathway // non-traceable author statement	0005576 // extracellular region // inferred from electronic annotation /// 0005615 // extracellular space // not recorded /// 0031012 // extracellular matrix // not recorded	0005488 // binding // inferred from electronic annotation /// 0005509 // calcium ion binding // inferred from electronic annotation /// 0005515 // protein binding // inferred from electronic annotation /// 0005515 // protein binding // not recorded /// 0019838 // growth factor binding // inferred from electronic annotation
1377116_at	2.55665	1.35425	2.40284	1.26474	3.38214	1.75794	4.81601	2.26784	1.06401	0.0895119	-1.32288	-0.403685	-1.88372	-0.913587	-1.40756	-0.493196	-2.0043	-1.0031	-1.42395	-0.509902	359726	Ribonuclease L (2',5'-oligoisoadenylate synthetase-dependent)	Rnasel	359726	0006364 // rRNA processing // inferred from direct assay /// 0006397 // mRNA processing // inferred from electronic annotation /// 0006468 // protein phosphorylation // inferred from electronic annotation	0016363 // nuclear matrix // inferred from direct assay	0003723 // RNA binding // not recorded /// 0003723 // RNA binding // inferred from electronic annotation /// 0004540 // ribonuclease activity // inferred from direct assay /// 0004672 // protein kinase activity // inferred from electronic annotation /// 0005524 // ATP binding // inferred from electronic annotation /// 0016891 // endoribonuclease activity, producing 5'-phosphomonoesters // inferre…
1374257_at	1.98824	0.991488	1.32923	0.410591	3.2164	1.68544	4.57677	2.19433	1.49578	0.580898	-1.61771	-0.693956	-2.30193	-1.20284	-2.41974	-1.27485	-3.44317	-1.78374	-1.42295	-0.508885	304109	T-cell lymphoma invasion and metastasis 1	Tiam1	304109	0006915 // apoptosis // not recorded /// 0007264 // small GTPase mediated signal transduction // not recorded /// 0008624 // induction of apoptosis by extracellular signals // not recorded /// 0023034 // intracellular signaling pathway // inferred from electronic annotation /// 0035023 // regulation of Rho protein signal transduction // inferred from electronic annotation /// 0048013 // ephrin re…	0005622 // intracellular // inferred from electronic annotation /// 0005829 // cytosol // not recorded /// 0005886 // plasma membrane // not recorded	0005085 // guanyl-nucleotide exchange factor activity // not recorded /// 0005085 // guanyl-nucleotide exchange factor activity // inferred from electronic annotation /// 0005089 // Rho guanyl-nucleotide exchange factor activity // inferred from electronic annotation /// 0005543 // phospholipid binding // not recorded /// 0046875 // ephrin receptor binding // not recorded
1393460_at	1.70025	0.765743	1.50712	0.591798	3.63621	1.86244	5.16862	2.36978	1.12814	0.173945	-2.13864	-1.09669	-3.03993	-1.60404	-2.41268	-1.27064	-3.42946	-1.77798	-1.42143	-0.507344	303875	leucine rich repeat containing 33	Lrrc33	303875		0016020 // membrane // inferred from electronic annotation /// 0016021 // integral to membrane // inferred from electronic annotation	0005515 // protein binding // inferred from electronic annotation
1375426_a_at	1.82088	0.864635	2.72332	1.44536	2.21718	1.14873	3.1505	1.65558	-1.4956	-0.580729	-1.21764	-0.284092	-1.73021	-0.790946	1.22828	0.296637	-1.15686	-0.210217	-1.42095	-0.506854	171137	KH-type splicing regulatory protein	Khsrp	171137	0006350 // transcription // inferred from electronic annotation /// 0006397 // mRNA processing // inferred from electronic annotation /// 0006810 // transport // inferred from electronic annotation /// 0008380 // RNA splicing // inferred from electronic annotation /// 0045449 // regulation of transcription // inferred from electronic annotation /// 0051028 // mRNA transport // inferred from elect…	0005634 // nucleus // inferred from direct assay /// 0005634 // nucleus // inferred from electronic annotation /// 0005737 // cytoplasm // inferred from electronic annotation /// 0030425 // dendrite // inferred from direct assay /// 0043025 // neuronal cell body // inferred from direct assay	0003677 // DNA binding // inferred from electronic annotation /// 0003723 // RNA binding // inferred from electronic annotation /// 0003730 // mRNA 3'-UTR binding // inferred from direct assay /// 0005515 // protein binding // inferred from physical interaction /// 0005515 // protein binding // not recorded
1368491_at	2.25016	1.17003	2.06528	1.04634	4.00472	2.0017	5.69049	2.50855	1.08952	0.12369	-1.77975	-0.831673	-2.52893	-1.33853	-1.93907	-0.955363	-2.75531	-1.46222	-1.42095	-0.506853	59296	deoxyribonuclease II beta	Dnase2b	59296	0006259 // DNA metabolic process // inferred from electronic annotation /// 0008152 // metabolic process // not recorded	0005576 // extracellular region // inferred from electronic annotation /// 0005576 // extracellular region // not recorded /// 0005737 // cytoplasm // inferred from electronic annotation /// 0005737 // cytoplasm // not recorded /// 0005764 // lysosome // inferred from electronic annotation	0004518 // nuclease activity // inferred from electronic annotation /// 0004519 // endonuclease activity // inferred from electronic annotation /// 0004520 // endodeoxyribonuclease activity // inferred from electronic annotation /// 0004520 // endodeoxyribonuclease activity // not recorded /// 0004531 // deoxyribonuclease II activity // inferred from direct assay /// 0004531 // deoxyribonuclease …
1390979_at	-1.89002	-0.918401	-2.01075	-1.00773	-2.95161	-1.5615	-2.07737	-1.05476	1.06388	0.0893316	1.56169	0.643104	1.09913	0.136358	1.46792	0.553772	1.03313	0.0470266	-1.42084	-0.506745	499124	mouse zinc finger protein 14-like	LOC499124	499124	0006355 // regulation of transcription, DNA-dependent // inferred from electronic annotation	0005622 // intracellular // inferred from electronic annotation	0003676 // nucleic acid binding // inferred from electronic annotation /// 0008270 // zinc ion binding // inferred from electronic annotation /// 0046872 // metal ion binding // inferred from electronic annotation
1398817_at	1.16987	0.226348	-1.25604	-0.328887	1.51325	0.597648	2.14904	1.10369	1.46941	0.555235	-1.29352	-0.3713	-1.83699	-0.877342	-1.90071	-0.926535	-2.69929	-1.43258	-1.42015	-0.506042	64310	ADP-ribosylation factor 1	Arf1	64310	0006810 // transport // inferred from electronic annotation /// 0006890 // retrograde vesicle-mediated transport, Golgi to ER // not recorded /// 0006892 // post-Golgi vesicle-mediated transport // not recorded /// 0007264 // small GTPase mediated signal transduction // inferred from electronic annotation /// 0015031 // protein transport // inferred from electronic annotation /// 0016044 // cellu…	0000139 // Golgi membrane // not recorded /// 0005622 // intracellular // inferred from electronic annotation /// 0005737 // cytoplasm // inferred from electronic annotation /// 0005794 // Golgi apparatus // inferred from electronic annotation /// 0005794 // Golgi apparatus // not recorded /// 0005829 // cytosol // inferred from electronic annotation /// 0005829 // cytosol // not recorded /// 001…	0000166 // nucleotide binding // inferred from electronic annotation /// 0005515 // protein binding // inferred from electronic annotation /// 0005515 // protein binding // not recorded /// 0005525 // GTP binding // inferred from electronic annotation
1392015_at	1.10734	0.147102	-1.05162	-0.0726171	2.43555	1.28425	3.45724	1.78962	1.16451	0.219719	-2.19946	-1.13715	-3.12211	-1.64252	-2.56128	-1.35687	-3.63572	-1.86224	-1.41949	-0.505374
1369158_at	-10.3299	-3.36875	-12.0044	-3.5855	-60.3289	-5.91478	-42.5076	-5.40965	1.16211	0.216746	5.84024	2.54603	4.11501	2.0409	5.02555	2.32928	3.54099	1.82415	-1.41925	-0.505129	24247	calcium-sensing receptor	Casr	24247	0001503 // ossification // inferred from mutant phenotype /// 0005513 // detection of calcium ion // inferred from electronic annotation /// 0006816 // calcium ion transport // inferred from mutant phenotype /// 0006874 // cellular calcium ion homeostasis // inferred from direct assay /// 0006874 // cellular calcium ion homeostasis // inferred from mutant phenotype /// 0007165 // signal transduct…	0005886 // plasma membrane // inferred from electronic annotation /// 0016020 // membrane // inferred from electronic annotation /// 0016021 // integral to membrane // inferred from electronic annotation /// 0043679 // axon terminus // inferred from direct assay	0004871 // signal transducer activity // inferred from electronic annotation /// 0004872 // receptor activity // inferred from electronic annotation /// 0004930 // G-protein coupled receptor activity // inferred from mutant phenotype /// 0004930 // G-protein coupled receptor activity // traceable author statement /// 0004930 // G-protein coupled receptor activity // inferred from electronic annot…	GPCRDB_Class_C_Metabotropic_glutamate_pheromone // GenMAPP
1377726_at	2.10773	1.07569	2.16745	1.116	3.44247	1.78344	4.88455	2.28823	-1.02834	-0.0403118	-1.63326	-0.707755	-2.31745	-1.21254	-1.58826	-0.667443	-2.25359	-1.17223	-1.41891	-0.504784	494338	tripartite motif-containing 25	Trim25	494338	0033280 // response to vitamin D // inferred from expression pattern /// 0043627 // response to estrogen stimulus // inferred from expression pattern /// 0051789 // response to protein stimulus // inferred from expression pattern	0005634 // nucleus // inferred from electronic annotation /// 0005634 // nucleus // not recorded /// 0005730 // nucleolus // not recorded /// 0005737 // cytoplasm // inferred from electronic annotation /// 0005737 // cytoplasm // not recorded /// 0005925 // focal adhesion // inferred from electronic annotation /// 0005925 // focal adhesion // not recorded /// 0030054 // cell junction // inferred …	0005515 // protein binding // inferred from electronic annotation /// 0008270 // zinc ion binding // inferred from electronic annotation /// 0046872 // metal ion binding // inferred from electronic annotation
1381948_at	1.45835	0.544341	1.17634	0.234302	4.44329	2.15163	6.30301	2.65604	1.23974	0.31004	-3.04678	-1.60729	-4.322	-2.1117	-3.77722	-1.91733	-5.35816	-2.42174	-1.41855	-0.504413
1383392_at	1.32828	0.409562	1.04687	0.0660772	1.88687	0.915992	2.67608	1.42012	1.26882	0.343485	-1.42053	-0.50643	-2.01469	-1.01056	-1.80239	-0.849915	-2.55628	-1.35405	-1.41827	-0.504131	24231	complement component 2	C2	24231	0006508 // proteolysis // inferred from electronic annotation /// 0006956 // complement activation // inferred from electronic annotation /// 0006957 // complement activation, alternative pathway // not recorded /// 0007584 // response to nutrient // inferred from expression pattern	0005576 // extracellular region // not recorded /// 0005576 // extracellular region // inferred from electronic annotation	0003824 // catalytic activity // inferred from electronic annotation /// 0004252 // serine-type endopeptidase activity // inferred from electronic annotation /// 0005515 // protein binding // inferred from direct assay /// 0008233 // peptidase activity // inferred from electronic annotation /// 0008236 // serine-type peptidase activity // inferred from electronic annotation /// 0016787 // hydrola…	Complement_Activation_Classical // GenMAPP
1373514_at	-1.10825	-0.148277	-2.04416	-1.03151	1.0972	0.133822	1.55548	0.637358	1.8445	0.883228	-1.21596	-0.282099	-1.72385	-0.785635	-2.24284	-1.16533	-3.17964	-1.66886	-1.41768	-0.503536	303735	ring finger protein 213	Rnf213	303735			0000166 // nucleotide binding // inferred from electronic annotation /// 0005515 // protein binding // inferred from electronic annotation /// 0008270 // zinc ion binding // inferred from electronic annotation /// 0017111 // nucleoside-triphosphatase activity // inferred from electronic annotation
1383426_at	1.80958	0.855654	1.31806	0.398414	3.05237	1.60993	4.32705	2.11338	1.37291	0.45724	-1.68679	-0.754276	-2.39119	-1.25773	-2.31581	-1.21152	-3.2829	-1.71497	-1.4176	-0.503454	300732	proline-serine-threonine phosphatase-interacting protein 1	Pstpip1	300732		0001725 // stress fiber // inferred from electronic annotation /// 0001725 // stress fiber // not recorded /// 0005826 // actomyosin contractile ring // inferred from electronic annotation /// 0005826 // actomyosin contractile ring // not recorded	0003779 // actin binding // inferred from electronic annotation /// 0003779 // actin binding // not recorded /// 0003824 // catalytic activity // inferred from electronic annotation /// 0005515 // protein binding // inferred from electronic annotation /// 0005515 // protein binding // not recorded /// 0019903 // protein phosphatase binding // inferred from electronic annotation /// 0019903 // pro…
1387024_at	1.52448	0.60832	1.34006	0.422297	2.71437	1.44062	3.84519	1.94306	1.13762	0.186024	-1.78052	-0.832296	-2.52229	-1.33473	-2.02556	-1.01832	-2.86942	-1.52076	-1.41661	-0.502439	116663	dual specificity phosphatase 6	Dusp6	116663	0000188 // inactivation of MAPK activity // inferred from electronic annotation /// 0000188 // inactivation of MAPK activity // not recorded /// 0001933 // negative regulation of protein phosphorylation // inferred from electronic annotation /// 0001933 // negative regulation of protein phosphorylation // not recorded /// 0006470 // protein dephosphorylation // not recorded /// 0006470 // protein…	0005654 // nucleoplasm // not recorded /// 0005737 // cytoplasm // inferred from direct assay /// 0005737 // cytoplasm // not recorded /// 0005737 // cytoplasm // inferred from electronic annotation	0004721 // phosphoprotein phosphatase activity // not recorded /// 0004721 // phosphoprotein phosphatase activity // inferred from electronic annotation /// 0004725 // protein tyrosine phosphatase activity // inferred from electronic annotation /// 0004725 // protein tyrosine phosphatase activity // not recorded /// 0005515 // protein binding // inferred from electronic annotation /// 0005515 // …
1377976_at	-1.83473	-0.875569	1.42197	0.507892	-2.12145	-1.08505	-1.49797	-0.583008	-2.60894	-1.38346	1.15627	0.209483	-1.22481	-0.292561	3.01664	1.59294	2.13007	1.0909	-1.41622	-0.502044
1382311_at	1.43334	0.519377	1.30562	0.384739	4.29815	2.10371	6.08545	2.60536	1.09782	0.134638	-2.9987	-1.58434	-4.24565	-2.08599	-3.29203	-1.71898	-4.66095	-2.22062	-1.41583	-0.501648	310877	TRAF-interacting protein with forkhead-associated domain	Tifa	310877	0007249 // I-kappaB kinase/NF-kappaB cascade // inferred from electronic annotation /// 0007249 // I-kappaB kinase/NF-kappaB cascade // not recorded		0005515 // protein binding // inferred from electronic annotation /// 0005515 // protein binding // not recorded
1380527_at	-2.42724	-1.27932	-1.69474	-0.761064	-3.21316	-1.68399	-2.27058	-1.18306	-1.43222	-0.518254	1.32379	0.404675	-1.06899	-0.0962544	1.89596	0.922929	1.33978	0.422	-1.41512	-0.500929
1387330_at	1.2366	0.306374	-2.34329	-1.22854	1.64889	0.721492	2.33287	1.22211	2.89771	1.53491	-1.33341	-0.415118	-1.88653	-0.915734	-3.86383	-1.95003	-5.46661	-2.45065	-1.41482	-0.500616	79110	matrix extracellular phosphoglycoprotein	Mepe	79110	0030502 // negative regulation of bone mineralization // not recorded /// 0030502 // negative regulation of bone mineralization // inferred from electronic annotation /// 0046850 // regulation of bone remodeling // inferred from expression pattern		0005515 // protein binding // not recorded
1371951_at	7.00415	2.80821	3.28718	1.71685	3.804	1.92752	5.38177	2.42808	2.13075	1.09136	1.84126	0.880691	1.30146	0.380129	-1.15722	-0.210667	-1.6372	-0.711229	-1.41477	-0.500563	63839	four and a half LIM domains 2	Fhl2	63839	0001649 // osteoblast differentiation // inferred from electronic annotation /// 0001649 // osteoblast differentiation // not recorded /// 0006350 // transcription // inferred from electronic annotation /// 0006357 // regulation of transcription from RNA polymerase II promoter // inferred from electronic annotation /// 0006357 // regulation of transcription from RNA polymerase II promoter // not …	0005634 // nucleus // inferred from electronic annotation /// 0005634 // nucleus // not recorded /// 0005737 // cytoplasm // inferred from electronic annotation /// 0005925 // focal adhesion // inferred from electronic annotation /// 0005925 // focal adhesion // not recorded /// 0015629 // actin cytoskeleton // inferred from electronic annotation /// 0015629 // actin cytoskeleton // not recorded …	0005515 // protein binding // inferred from physical interaction /// 0005515 // protein binding // not recorded /// 0005515 // protein binding // inferred from electronic annotation /// 0008270 // zinc ion binding // inferred from electronic annotation /// 0016566 // specific transcriptional repressor activity // inferred from electronic annotation /// 0016566 // specific transcriptional represso…
1367985_at	-1.95852	-0.969764	-5.72819	-2.51808	1.35622	0.439596	1.91866	0.940096	2.92476	1.54832	-2.65619	-1.40936	-3.75773	-1.90986	-7.76872	-2.95768	-10.9904	-3.45818	-1.4147	-0.5005	25748	aminolevulinate, delta-, synthase 2	Alas2	25748	0001666 // response to hypoxia // inferred from expression pattern /// 0001666 // response to hypoxia // not recorded /// 0001666 // response to hypoxia // inferred from sequence or structural similarity /// 0006778 // porphyrin metabolic process // inferred from electronic annotation /// 0006783 // heme biosynthetic process // not recorded /// 0006783 // heme biosynthetic process // inferred fro…	0005625 // soluble fraction // inferred from direct assay /// 0005739 // mitochondrion // inferred from direct assay /// 0005739 // mitochondrion // not recorded /// 0005739 // mitochondrion // inferred from sequence or structural similarity /// 0005739 // mitochondrion // inferred from electronic annotation /// 0005743 // mitochondrial inner membrane // not recorded /// 0005743 // mitochondrial …	0003824 // catalytic activity // inferred from electronic annotation /// 0003870 // 5-aminolevulinate synthase activity // inferred from direct assay /// 0003870 // 5-aminolevulinate synthase activity // not recorded /// 0003870 // 5-aminolevulinate synthase activity // inferred from sequence or structural similarity /// 0003870 // 5-aminolevulinate synthase activity // inferred from electronic a…	Heme_Biosynthesis // GenMAPP
1397035_at	4.18458	2.06508	3.62203	1.8568	4.36253	2.12517	6.16746	2.62468	1.15531	0.208284	-1.04252	-0.0600815	-1.47385	-0.559593	-1.20444	-0.268366	-1.70276	-0.767878	-1.41373	-0.499512
1382181_at	1.68891	0.756095	-1.40723	-0.492856	2.91658	1.54428	4.12263	2.04356	2.37669	1.24895	-1.7269	-0.788184	-2.441	-1.28747	-4.1043	-2.03714	-5.80148	-2.53642	-1.41351	-0.499286	311984	pigeon homolog (Drosophila)	Pion	311984
1392037_at	1.56558	0.646693	2.13212	1.09229	2.32485	1.21714	3.28437	1.71562	-1.36187	-0.445593	-1.48498	-0.570446	-2.09787	-1.06892	-1.0904	-0.124853	-1.54043	-0.623332	-1.41272	-0.498479
1370987_at	3.23832	1.69525	2.53892	1.34422	5.05853	2.33872	7.14626	2.83719	1.27547	0.351029	-1.56209	-0.643474	-2.20678	-1.14194	-1.99239	-0.994503	-2.81468	-1.49297	-1.41271	-0.498469	24796	sialophorin	Spn	24796	0001562 // response to protozoan // not recorded /// 0001808 // negative regulation of type IV hypersensitivity // not recorded /// 0002544 // chronic inflammatory response // inferred from expression pattern /// 0007162 // negative regulation of cell adhesion // not recorded /// 0007166 // cell surface receptor linked signaling pathway // not recorded /// 0008624 // induction of apoptosis by ext…	0001931 // uropod // not recorded /// 0005604 // basement membrane // not recorded /// 0005615 // extracellular space // not recorded /// 0005886 // plasma membrane // not recorded /// 0005887 // integral to plasma membrane // not recorded /// 0005902 // microvillus // inferred from direct assay /// 0009897 // external side of plasma membrane // not recorded /// 0009986 // cell surface // inferre…	0005515 // protein binding // not recorded /// 0019904 // protein domain specific binding // inferred from physical interaction /// 0051635 // bacterial cell surface binding // not recorded
1391853_at	-1.43784	-0.523904	-1.65401	-0.72597	1.62537	0.700766	2.29535	1.19871	1.15034	0.202066	-2.33702	-1.22467	-3.30034	-1.72262	-2.68838	-1.42674	-3.79653	-1.92468	-1.4122	-0.497946
1377092_at	2.16448	1.11402	1.2606	0.334113	3.13586	1.64886	4.4273	2.14643	1.71702	0.779905	-1.44878	-0.534842	-2.04544	-1.03241	-2.48759	-1.31475	-3.51205	-1.81231	-1.41183	-0.497567
1375714_at	2.42383	1.27729	3.23422	1.69342	2.42383	1.27729	3.41991	1.77396	-1.33434	-0.41613	-1	0	-1.41095	-0.496668	1.33434	0.41613	-1.05741	-0.0805378	-1.41095	-0.496668	365661	similar to Erbb2 interacting protein isoform 2	RGD1562952	365661
1375763_at	3.29217	1.71904	4.01416	2.0051	2.92225	1.54708	4.1218	2.04327	-1.21931	-0.286059	1.12659	0.171958	-1.252	-0.324233	1.37365	0.458017	-1.02681	-0.0381737	-1.41048	-0.496191	497972	HEAT repeat containing 6	Heatr6	497972			0005488 // binding // inferred from electronic annotation
1390319_at	-2.26634	-1.18037	-2.73955	-1.45394	-2.92317	-1.54753	-2.07357	-1.05212	1.2088	0.273571	1.28982	0.367166	-1.09297	-0.128249	1.06703	0.0935945	-1.32117	-0.40182	-1.40973	-0.495415	308173	Kinesin family member 13A	Kif13a	308173	0007018 // microtubule-based movement // inferred from electronic annotation	0005874 // microtubule // inferred from electronic annotation	0000166 // nucleotide binding // inferred from electronic annotation /// 0003774 // motor activity // inferred from electronic annotation /// 0003777 // microtubule motor activity // inferred from electronic annotation /// 0005515 // protein binding // not recorded /// 0005524 // ATP binding // inferred from electronic annotation
1393379_a_at	1.55454	0.636488	1.73397	0.794078	4.11714	2.04164	5.80388	2.53702	-1.11542	-0.157589	-2.64846	-1.40515	-3.7335	-1.90053	-2.3744	-1.24756	-3.34716	-1.74294	-1.40969	-0.495377	364403	B lymphoid tyrosine kinase	Blk	364403	0006468 // protein phosphorylation // inferred from electronic annotation		0000166 // nucleotide binding // inferred from electronic annotation /// 0004672 // protein kinase activity // inferred from electronic annotation /// 0004713 // protein tyrosine kinase activity // inferred from electronic annotation /// 0005515 // protein binding // inferred from electronic annotation /// 0005515 // protein binding // not recorded /// 0005524 // ATP binding // inferred from elec…
1383578_at	2.58413	1.36968	3.21995	1.68704	2.60541	1.38151	3.67275	1.87686	-1.24605	-0.317359	-1.00824	-0.0118322	-1.42127	-0.507181	1.23587	0.305527	-1.14062	-0.189822	-1.40966	-0.495349	499870	RAD51 homolog (RecA homolog, E. coli) (S. cerevisiae)	Rad51	499870	0000724 // double-strand break repair via homologous recombination // not recorded /// 0006259 // DNA metabolic process // inferred from electronic annotation /// 0006268 // DNA unwinding involved in replication // not recorded /// 0006281 // DNA repair // inferred from electronic annotation /// 0007126 // meiosis // not recorded /// 0042493 // response to drug // inferred from expression pattern…	0000793 // condensed chromosome // not recorded /// 0000794 // condensed nuclear chromosome // not recorded /// 0000800 // lateral element // not recorded /// 0005634 // nucleus // inferred from direct assay /// 0005634 // nucleus // not recorded /// 0005654 // nucleoplasm // not recorded /// 0016605 // PML body // not recorded	0000166 // nucleotide binding // inferred from electronic annotation /// 0003677 // DNA binding // inferred from electronic annotation /// 0003684 // damaged DNA binding // inferred from electronic annotation /// 0003690 // double-stranded DNA binding // not recorded /// 0003697 // single-stranded DNA binding // not recorded /// 0005515 // protein binding // inferred from electronic annotation //…
1392157_at	1.48869	0.574043	1.79801	0.846403	2.12215	1.08552	2.99116	1.58071	-1.20778	-0.27236	-1.42551	-0.511481	-2.00926	-1.00666	-1.18027	-0.239121	-1.66359	-0.734303	-1.4095	-0.495182	289392	plexin A2	Plxna2	289392	0001756 // somitogenesis // not recorded /// 0007165 // signal transduction // inferred from electronic annotation /// 0007165 // signal transduction // not recorded /// 0007166 // cell surface receptor linked signaling pathway // not recorded /// 0007275 // multicellular organismal development // inferred from electronic annotation /// 0021915 // neural tube development // not recorded /// 00219…	0005622 // intracellular // inferred from electronic annotation /// 0005886 // plasma membrane // not recorded /// 0016020 // membrane // inferred from electronic annotation /// 0016021 // integral to membrane // inferred from electronic annotation	0004872 // receptor activity // inferred from electronic annotation /// 0017154 // semaphorin receptor activity // not recorded
1375519_at	-1.89625	-0.923148	-3.71316	-1.89265	-1.30061	-0.37919	1.08357	0.115792	1.95816	0.969499	-1.45797	-0.543959	-2.05472	-1.03894	-2.85493	-1.51346	-4.02347	-2.00844	-1.4093	-0.494982	287167	globin, alpha	LOC287167	287167	0006810 // transport // inferred from electronic annotation /// 0015671 // oxygen transport // inferred from electronic annotation	0005833 // hemoglobin complex // inferred from electronic annotation	0005344 // oxygen transporter activity // inferred from electronic annotation /// 0005506 // iron ion binding // inferred from electronic annotation /// 0019825 // oxygen binding // inferred from electronic annotation /// 0020037 // heme binding // inferred from electronic annotation /// 0046872 // metal ion binding // inferred from electronic annotation
1369728_at	1.27262	0.3478	1.50694	0.591619	2.36578	1.24232	3.3321	1.73643	-1.18412	-0.243818	-1.85899	-0.894518	-2.6183	-1.38863	-1.56993	-0.6507	-2.21117	-1.14481	-1.40845	-0.494113	680097	similar to germinal histone H4 gene	LOC680097	680097	0001503 // ossification // inferred from electronic annotation /// 0006334 // nucleosome assembly // inferred from electronic annotation /// 0007275 // multicellular organismal development // inferred from electronic annotation /// 0030154 // cell differentiation // inferred from electronic annotation /// 0045653 // negative regulation of megakaryocyte differentiation // inferred from electronic …	0000786 // nucleosome // inferred from electronic annotation /// 0005634 // nucleus // inferred from electronic annotation	0003677 // DNA binding // inferred from electronic annotation /// 0003677 // DNA binding // traceable author statement /// 0005515 // protein binding // inferred from electronic annotation
1368441_at	-2.34025	-1.22666	-2.28309	-1.19099	-3.29394	-1.71982	-2.34025	-1.22666	-1.02503	-0.0356722	1.40752	0.493154	-1	0	1.44275	0.528826	1.02503	0.0356722	-1.40752	-0.493154	60333	mesothelin	Msln	60333	0007155 // cell adhesion // inferred from electronic annotation /// 0031016 // pancreas development // inferred from expression pattern	0005576 // extracellular region // inferred from electronic annotation /// 0005615 // extracellular space // inferred from direct assay /// 0005794 // Golgi apparatus // inferred from electronic annotation /// 0005886 // plasma membrane // inferred from electronic annotation /// 0009986 // cell surface // inferred from direct assay /// 0016020 // membrane // inferred from electronic annotation //…
1382091_at	2.41324	1.27097	2.3424	1.22798	4.48271	2.16437	6.30383	2.65623	1.03025	0.0429888	-1.85754	-0.893397	-2.61218	-1.38525	-1.91373	-0.936386	-2.69119	-1.42824	-1.40625	-0.491858	685527	Hypothetical protein LOC685527	LOC685527	685527
1385109_at	1.59547	0.673981	4.69532	2.23122	3.22282	1.68833	4.52484	2.17787	-2.94291	-1.55724	-2.01999	-1.01435	-2.83605	-1.50389	1.4569	0.542897	1.03768	0.0533571	-1.404	-0.48954	363017	TATA box binding protein (TBP)-associated factor, RNA polymerase I, D, 41kDa	Taf1d	363017	0006350 // transcription // inferred from electronic annotation /// 0045449 // regulation of transcription // inferred from electronic annotation	0005634 // nucleus // inferred from electronic annotation	0003677 // DNA binding // inferred from electronic annotation /// 0005515 // protein binding // inferred from electronic annotation /// 0005515 // protein binding // not recorded
1395148_at	3.42807	1.7774	2.94959	1.56052	2.40629	1.26681	3.3764	1.75549	1.16222	0.216882	1.42463	0.510587	1.0153	0.0219126	1.22578	0.293705	-1.1447	-0.194969	-1.40315	-0.488674	313278	Protein tyrosine phosphatase, receptor type, D	Ptprd	313278	0006470 // protein dephosphorylation // inferred from electronic annotation		0004725 // protein tyrosine phosphatase activity // inferred from electronic annotation /// 0016787 // hydrolase activity // inferred from electronic annotation /// 0016791 // phosphatase activity // inferred from electronic annotation
1384394_at	2.84134	1.50657	2.30484	1.20467	3.85081	1.94516	5.40307	2.43378	1.23277	0.301902	-1.35528	-0.438593	-1.90159	-0.92721	-1.67075	-0.740495	-2.34423	-1.22911	-1.4031	-0.488617	100360066	rCG57228-like	LOC100360066	100360066	0032313 // regulation of Rab GTPase activity // inferred from electronic annotation	0005622 // intracellular // inferred from electronic annotation	0005097 // Rab GTPase activator activity // inferred from electronic annotation
1387068_at	-3.05255	-1.61002	-2.94203	-1.55681	-4.28261	-2.09849	-3.05255	-1.61002	-1.03757	-0.0532045	1.40296	0.488474	-1	0	1.45566	0.541678	1.03757	0.0532045	-1.40296	-0.488474	54323	activity-regulated cytoskeleton-associated protein	Arc	54323	0006897 // endocytosis // inferred from electronic annotation /// 0007275 // multicellular organismal development // inferred from electronic annotation /// 0007492 // endoderm development // inferred from electronic annotation /// 0007492 // endoderm development // not recorded /// 0007612 // learning // inferred from expression pattern /// 0009952 // anterior/posterior pattern formation // infe…	0001669 // acrosomal vesicle // inferred from electronic annotation /// 0005737 // cytoplasm // traceable author statement /// 0005737 // cytoplasm // inferred from electronic annotation /// 0005768 // endosome // inferred from electronic annotation /// 0005856 // cytoskeleton // inferred from electronic annotation /// 0005886 // plasma membrane // inferred from electronic annotation /// 0005938 …	0005515 // protein binding // inferred from electronic annotation /// 0005515 // protein binding // not recorded
1385813_at	1.67757	0.746373	1.26656	0.340914	3.14043	1.65096	4.40421	2.13888	1.32451	0.405458	-1.87201	-0.904592	-2.62535	-1.39251	-2.4795	-1.31005	-3.47731	-1.79797	-1.40242	-0.48792	291675	similar to RIKEN cDNA 2010001M09	RGD1310251	291675	0002642 // positive regulation of immunoglobulin biosynthetic process // not recorded /// 0002642 // positive regulation of immunoglobulin biosynthetic process // inferred from sequence or structural similarity /// 0002642 // positive regulation of immunoglobulin biosynthetic process // inferred from electronic annotation	0005737 // cytoplasm // inferred from electronic annotation /// 0005737 // cytoplasm // not recorded /// 0005783 // endoplasmic reticulum // inferred from electronic annotation /// 0034663 // endoplasmic reticulum chaperone complex // not recorded /// 0034663 // endoplasmic reticulum chaperone complex // inferred from sequence or structural similarity /// 0034663 // endoplasmic reticulum chaperon…	0005515 // protein binding // inferred from electronic annotation /// 0005515 // protein binding // not recorded
1370083_at	2.39571	1.26046	1.79221	0.841743	4.9447	2.30588	6.93406	2.7937	1.33673	0.418713	-2.06398	-1.04543	-2.89436	-1.53324	-2.75899	-1.46414	-3.86899	-1.95196	-1.40232	-0.487816	57301	chemokine (C-C motif) receptor 1	Ccr1	57301	0006954 // inflammatory response // inferred from expression pattern /// 0006954 // inflammatory response // not recorded /// 0006954 // inflammatory response // inferred from electronic annotation /// 0007165 // signal transduction // not recorded /// 0007165 // signal transduction // inferred from electronic annotation /// 0007186 // G-protein coupled receptor protein signaling pathway // not r…	0005886 // plasma membrane // not recorded /// 0016020 // membrane // inferred from electronic annotation /// 0016021 // integral to membrane // inferred from electronic annotation	0004871 // signal transducer activity // inferred from electronic annotation /// 0004872 // receptor activity // inferred from electronic annotation /// 0004930 // G-protein coupled receptor activity // inferred from electronic annotation /// 0004950 // chemokine receptor activity // inferred by curator /// 0005515 // protein binding // inferred from electronic annotation /// 0005515 // protein b…
1367866_at	-2.0863	-1.06094	-5.47317	-2.45238	-2.31955	-1.21384	-1.65473	-0.726592	2.62339	1.39143	1.1118	0.1529	-1.26081	-0.334352	-2.35958	-1.23853	-3.3076	-1.72578	-1.40177	-0.487251	29158	fibulin 5	Fbln5	29158	0001558 // regulation of cell growth // inferred from expression pattern /// 0007155 // cell adhesion // inferred from electronic annotation /// 0030198 // extracellular matrix organization // not recorded	0005576 // extracellular region // inferred from electronic annotation /// 0005615 // extracellular space // inferred from direct assay /// 0005615 // extracellular space // not recorded /// 0031012 // extracellular matrix // not recorded	0005509 // calcium ion binding // inferred from electronic annotation /// 0005515 // protein binding // inferred from physical interaction
1372404_at	2.54449	1.34738	4.39631	2.13629	4.83557	2.27369	6.77715	2.76068	-1.72778	-0.788918	-1.90041	-0.92631	-2.66346	-1.4133	-1.09991	-0.137392	-1.54155	-0.624385	-1.40152	-0.486993	366957	ras-related C3 botulinum toxin substrate 2 (rho family, small GTP binding protein Rac2)	Rac2	366957	0006184 // GTP catabolic process // not recorded /// 0006935 // chemotaxis // inferred from electronic annotation /// 0006935 // chemotaxis // not recorded /// 0007264 // small GTPase mediated signal transduction // inferred from electronic annotation /// 0008284 // positive regulation of cell proliferation // inferred from electronic annotation /// 0008284 // positive regulation of cell prolifer…	0005622 // intracellular // inferred from electronic annotation /// 0005624 // membrane fraction // inferred from electronic annotation /// 0005624 // membrane fraction // not recorded /// 0005635 // nuclear envelope // inferred from electronic annotation /// 0005635 // nuclear envelope // not recorded /// 0005737 // cytoplasm // inferred from electronic annotation /// 0005737 // cytoplasm // not…	0000166 // nucleotide binding // inferred from electronic annotation /// 0003924 // GTPase activity // inferred from electronic annotation /// 0003924 // GTPase activity // not recorded /// 0005515 // protein binding // inferred from electronic annotation /// 0005515 // protein binding // not recorded /// 0005525 // GTP binding // inferred from electronic annotation
1382588_at	-2.19486	-1.13413	-2.52476	-1.33614	-3.70045	-1.8877	-2.64064	-1.40089	1.1503	0.202015	1.68596	0.753571	1.2031	0.266758	1.46567	0.551556	1.0459	0.0647426	-1.40135	-0.486814	679578	similar to Protein C18orf1	LOC679578	679578
1381968_at	-1.06649	-0.0928669	-1.28247	-0.35892	2.36397	1.24121	3.31222	1.7278	1.20251	0.266053	-2.52114	-1.33408	-3.53244	-1.82067	-3.0317	-1.60013	-4.24781	-2.08672	-1.40113	-0.486589	289185	cellular repressor of E1A-stimulated genes 1	Creg1	289185	0006355 // regulation of transcription, DNA-dependent // inferred from electronic annotation /// 0006355 // regulation of transcription, DNA-dependent // not recorded	0005667 // transcription factor complex // inferred from electronic annotation /// 0005667 // transcription factor complex // not recorded	0008134 // transcription factor binding // inferred from electronic annotation /// 0008134 // transcription factor binding // not recorded /// 0010181 // FMN binding // inferred from electronic annotation
1368732_at	1.11322	0.154737	1.31944	0.399928	2.19667	1.13532	3.07562	1.62088	-1.18525	-0.245191	-1.97326	-0.980582	-2.76282	-1.46614	-1.66485	-0.735391	-2.331	-1.22095	-1.40013	-0.48556	24812	transporter 2, ATP-binding cassette, sub-family B (MDR/TAP)	Tap2	24812	0001916 // positive regulation of T cell mediated cytotoxicity // inferred from direct assay /// 0001916 // positive regulation of T cell mediated cytotoxicity // not recorded /// 0001916 // positive regulation of T cell mediated cytotoxicity // inferred from electronic annotation /// 0002237 // response to molecule of bacterial origin // inferred from electronic annotation /// 0002237 // respons…	0005634 // nucleus // not recorded /// 0005783 // endoplasmic reticulum // inferred from electronic annotation /// 0005783 // endoplasmic reticulum // not recorded /// 0005789 // endoplasmic reticulum membrane // inferred from electronic annotation /// 0005792 // microsome // inferred from direct assay /// 0016020 // membrane // inferred from electronic annotation /// 0016021 // integral to membr…	0000166 // nucleotide binding // inferred from direct assay /// 0000166 // nucleotide binding // inferred from electronic annotation /// 0005215 // transporter activity // inferred from electronic annotation /// 0005215 // transporter activity // not recorded /// 0005515 // protein binding // not recorded /// 0005515 // protein binding // inferred from electronic annotation /// 0005524 // ATP bin…
1384293_at	2.29454	1.1982	1.0702	0.0978808	2.06752	1.0479	2.8941	1.53311	2.14403	1.10032	1.1098	0.150303	-1.2613	-0.334909	-1.9319	-0.950019	-2.70426	-1.43523	-1.39979	-0.485212	54299	nuclear receptor co-repressor 1	Ncor1	54299	0000122 // negative regulation of transcription from RNA polymerase II promoter // inferred from electronic annotation /// 0000122 // negative regulation of transcription from RNA polymerase II promoter // not recorded /// 0002361 // CD4-positive, CD25-positive, alpha-beta regulatory T cell differentiation // inferred from electronic annotation /// 0002361 // CD4-positive, CD25-positive, alpha-be…	0000118 // histone deacetylase complex // not recorded /// 0005634 // nucleus // inferred from direct assay /// 0005634 // nucleus // not recorded /// 0005634 // nucleus // inferred from electronic annotation /// 0005737 // cytoplasm // inferred from direct assay /// 0005737 // cytoplasm // not recorded /// 0005737 // cytoplasm // inferred from electronic annotation /// 0005876 // spindle microtu…	0003677 // DNA binding // inferred from electronic annotation /// 0003677 // DNA binding // not recorded /// 0003700 // sequence-specific DNA binding transcription factor activity // inferred from electronic annotation /// 0003700 // sequence-specific DNA binding transcription factor activity // not recorded /// 0003714 // transcription corepressor activity // inferred from electronic annotation …
1392902_at	2.08138	1.05754	-1.08204	-0.113749	1.96615	0.97537	2.75155	1.46025	2.25212	1.17129	1.05861	0.0821676	-1.32199	-0.402709	-2.12744	-1.08912	-2.97728	-1.574	-1.39947	-0.484877	366203	ESF1, nucleolar pre-rRNA processing protein, homolog (S. cerevisiae)	Esf1	366203	0006350 // transcription // inferred from electronic annotation /// 0045449 // regulation of transcription // inferred from electronic annotation	0005634 // nucleus // inferred from electronic annotation /// 0005654 // nucleoplasm // inferred from electronic annotation /// 0005730 // nucleolus // inferred from electronic annotation
1379582_a_at	4.52144	2.17678	3.47026	1.79504	3.76537	1.91279	5.26581	2.39666	1.30291	0.381738	1.2008	0.26399	-1.16463	-0.219874	-1.08504	-0.117747	-1.51741	-0.601612	-1.39848	-0.483865	114494	cyclin A2	Ccna2	114494	0007049 // cell cycle // inferred from electronic annotation /// 0007265 // Ras protein signal transduction // not recorded /// 0007265 // Ras protein signal transduction // inferred from electronic annotation /// 0031100 // organ regeneration // inferred from expression pattern /// 0032355 // response to estradiol stimulus // inferred from expression pattern /// 0033762 // response to glucagon s…	0001939 // female pronucleus // not recorded /// 0001939 // female pronucleus // inferred from electronic annotation /// 0001940 // male pronucleus // not recorded /// 0001940 // male pronucleus // inferred from electronic annotation /// 0005634 // nucleus // not recorded /// 0005634 // nucleus // inferred from electronic annotation /// 0005654 // nucleoplasm // not recorded /// 0005737 // cytopl…	0005515 // protein binding // not recorded /// 0005515 // protein binding // inferred from electronic annotation	Cell_cycle_KEGG // GenMAPP
1384963_at	1.21062	0.275751	1.49721	0.582278	2.08521	1.06019	2.91478	1.54339	-1.23673	-0.306528	-1.72242	-0.78444	-2.40767	-1.26764	-1.39273	-0.477912	-1.94681	-0.961111	-1.39784	-0.483199
1398343_at	1.59898	0.677151	1.49898	0.583977	2.01272	1.00915	2.81053	1.49084	1.06671	0.093174	-1.25875	-0.331995	-1.75771	-0.813694	-1.34273	-0.425169	-1.87497	-0.906868	-1.39639	-0.481699	300721	DnaJ (Hsp40) homolog, subfamily A, member 4	Dnaja4	300721	0006457 // protein folding // inferred from electronic annotation /// 0009408 // response to heat // inferred from electronic annotation	0005737 // cytoplasm // inferred from electronic annotation	0005524 // ATP binding // inferred from electronic annotation /// 0031072 // heat shock protein binding // inferred from electronic annotation /// 0046872 // metal ion binding // inferred from electronic annotation /// 0051082 // unfolded protein binding // inferred from electronic annotation
1384828_at	2.47491	1.30737	2.47491	1.30737	2.9123	1.54216	4.06613	2.02366	-1	0	-1.17673	-0.234785	-1.64294	-0.716284	-1.17673	-0.234785	-1.64294	-0.716284	-1.39619	-0.481499	293047	Kinesin family member 7	Kif7	293047	0007018 // microtubule-based movement // inferred from electronic annotation	0005874 // microtubule // inferred from electronic annotation	0000166 // nucleotide binding // inferred from electronic annotation /// 0003777 // microtubule motor activity // inferred from electronic annotation /// 0005524 // ATP binding // inferred from electronic annotation
1379089_at	2.46208	1.29988	6.38501	2.67469	2.86148	1.51676	3.99399	1.99783	-2.59334	-1.37481	-1.16222	-0.216885	-1.6222	-0.697954	2.23137	1.15793	1.59865	0.676858	-1.39578	-0.48107
1398836_s_at	3.67554	1.87796	2.0585	1.0416	3.01274	1.59108	4.20304	2.07143	1.78554	0.83636	1.22	0.28688	-1.14352	-0.193478	-1.46356	-0.54948	-2.04179	-1.02984	-1.39509	-0.480357	81822	actin, beta	Actb	81822	0007409 // axonogenesis // inferred from direct assay /// 0051592 // response to calcium ion // inferred from expression pattern	0005625 // soluble fraction // not recorded /// 0005737 // cytoplasm // inferred from electronic annotation /// 0005829 // cytosol // not recorded /// 0005856 // cytoskeleton // inferred from electronic annotation /// 0030424 // axon // inferred from direct assay /// 0030529 // ribonucleoprotein complex // inferred from electronic annotation /// 0030529 // ribonucleoprotein complex // not recorde…	0000166 // nucleotide binding // inferred from electronic annotation /// 0005515 // protein binding // inferred from electronic annotation /// 0005515 // protein binding // not recorded /// 0005524 // ATP binding // inferred from electronic annotation /// 0019894 // kinesin binding // inferred from electronic annotation /// 0019894 // kinesin binding // not recorded /// 0019901 // protein kinase …	Smooth_muscle_contraction // GenMAPP
1379135_at	-4.7856	-2.2587	-6.50615	-2.7018	-5.65274	-2.49895	-4.05237	-2.01877	1.35953	0.443106	1.1812	0.240251	-1.18094	-0.239934	-1.15097	-0.202855	-1.60552	-0.68304	-1.39492	-0.480185	362415	Tubulin tyrosine ligase-like family, member 3	Ttll3	362415	0006464 // protein modification process // inferred from electronic annotation /// 0018094 // protein polyglycylation // not recorded	0005929 // cilium // not recorded /// 0015630 // microtubule cytoskeleton // not recorded /// 0035085 // cilium axoneme // not recorded	0004835 // tubulin-tyrosine ligase activity // inferred from electronic annotation /// 0070735 // protein-glycine ligase activity // not recorded /// 0070736 // protein-glycine ligase activity, initiating // not recorded
1380981_at	2.73436	1.4512	4.10004	2.03564	4.21354	2.07503	5.8754	2.55469	-1.49945	-0.584436	-1.54096	-0.623828	-2.14873	-1.10348	-1.02768	-0.0393925	-1.43301	-0.519048	-1.39441	-0.479655	314349	Stonin 2	Ston2	314349	0006886 // intracellular protein transport // inferred from electronic annotation /// 0006897 // endocytosis // inferred from electronic annotation /// 0016192 // vesicle-mediated transport // inferred from electronic annotation /// 0030100 // regulation of endocytosis // not recorded	0005730 // nucleolus // not recorded /// 0005737 // cytoplasm // not recorded /// 0030131 // clathrin adaptor complex // inferred from electronic annotation	0005515 // protein binding // inferred from electronic annotation /// 0005515 // protein binding // not recorded
1382389_at	-4.98551	-2.31774	-2.36276	-1.24047	-3.56627	-1.83441	-2.55775	-1.35487	-2.11004	-1.07727	-1.39796	-0.483326	-1.94918	-0.962868	1.50937	0.593944	1.08253	0.114402	-1.3943	-0.479542	140898	Rho guanine nucleotide exchange factor (GEF) 5	Arhgef5	140898	0023034 // intracellular signaling pathway // inferred from electronic annotation /// 0035023 // regulation of Rho protein signal transduction // inferred from electronic annotation	0005622 // intracellular // inferred from electronic annotation	0005085 // guanyl-nucleotide exchange factor activity // inferred from electronic annotation /// 0005089 // Rho guanyl-nucleotide exchange factor activity // inferred from electronic annotation /// 0005515 // protein binding // inferred from electronic annotation
1395764_at	3.2143	1.6845	3.26715	1.70803	3.12287	1.64287	4.35413	2.12238	-1.01644	-0.02353	1.02928	0.0416298	-1.35461	-0.437881	1.0462	0.0651598	-1.3327	-0.414351	-1.39427	-0.479511
1367786_at	1.30128	0.379936	-1.26686	-0.341259	2.46028	1.29882	3.42656	1.77676	1.64855	0.721195	-1.89065	-0.918885	-2.63321	-1.39682	-3.11683	-1.64008	-4.34098	-2.11802	-1.39275	-0.477939	24968	proteasome (prosome, macropain) subunit, beta type 8 (large multifunctional peptidase 7)	Psmb8	24968	0019882 // antigen processing and presentation // not recorded /// 0019882 // antigen processing and presentation // non-traceable author statement /// 0019882 // antigen processing and presentation // inferred from electronic annotation /// 0031145 // anaphase-promoting complex-dependent proteasomal ubiquitin-dependent protein catabolic process // not recorded /// 0051436 // negative regulation …	0000502 // proteasome complex // inferred from electronic annotation /// 0005634 // nucleus // inferred from electronic annotation /// 0005737 // cytoplasm // inferred from electronic annotation /// 0005839 // proteasome core complex // traceable author statement /// 0005839 // proteasome core complex // inferred from electronic annotation	0004175 // endopeptidase activity // inferred from electronic annotation /// 0004298 // threonine-type endopeptidase activity // inferred from electronic annotation /// 0005515 // protein binding // not recorded /// 0008233 // peptidase activity // inferred from electronic annotation /// 0016787 // hydrolase activity // inferred from electronic annotation	Proteasome_Degradation // GenMAPP
1368713_at	2.32987	1.22025	2.07708	1.05456	2.68347	1.4241	3.73736	1.90202	1.1217	0.165692	-1.15177	-0.203849	-1.60411	-0.681769	-1.29194	-0.369541	-1.79933	-0.847462	-1.39273	-0.477921	117061	matrix metallopeptidase 10	Mmp10	117061	0006508 // proteolysis // inferred from electronic annotation /// 0008152 // metabolic process // inferred from electronic annotation /// 0030574 // collagen catabolic process // inferred from electronic annotation	0005576 // extracellular region // inferred from electronic annotation /// 0005578 // proteinaceous extracellular matrix // inferred from electronic annotation /// 0031012 // extracellular matrix // inferred from electronic annotation	0004222 // metalloendopeptidase activity // inferred from electronic annotation /// 0005509 // calcium ion binding // inferred from electronic annotation /// 0008233 // peptidase activity // inferred from electronic annotation /// 0008237 // metallopeptidase activity // inferred from electronic annotation /// 0008270 // zinc ion binding // inferred from electronic annotation /// 0016787 // hydrol…	Matrix_Metalloproteinases // GenMAPP
1377410_at	2.71054	1.43858	2.37092	1.24545	2.8972	1.53466	4.03368	2.0121	1.14325	0.193135	-1.06886	-0.0960789	-1.48814	-0.573515	-1.22197	-0.289214	-1.70131	-0.76665	-1.39227	-0.477436	308607	E2F transcription factor 8	E2f8	308607	0006350 // transcription // inferred from electronic annotation /// 0006355 // regulation of transcription, DNA-dependent // inferred from electronic annotation /// 0008283 // cell proliferation // inferred from electronic annotation /// 0008283 // cell proliferation // not recorded /// 0045449 // regulation of transcription // inferred from electronic annotation	0005634 // nucleus // inferred from electronic annotation /// 0005634 // nucleus // not recorded /// 0005667 // transcription factor complex // inferred from electronic annotation	0003677 // DNA binding // inferred from electronic annotation /// 0003677 // DNA binding // not recorded /// 0003700 // sequence-specific DNA binding transcription factor activity // inferred from electronic annotation /// 0042802 // identical protein binding // not recorded /// 0042802 // identical protein binding // inferred from electronic annotation /// 0042803 // protein homodimerization act…
1378156_at	-1.15653	-0.209801	-1.62289	-0.698562	-5.87576	-2.55478	-4.22385	-2.07856	1.40324	0.488761	5.08052	2.34498	3.65218	1.86876	3.62056	1.85621	2.60268	1.38	-1.39109	-0.476216	690489	cystin 1	Cys1	690489		0005932 // microtubule basal body // not recorded /// 0035085 // cilium axoneme // not recorded
1381753_at	5.24497	2.39093	7.12849	2.8336	3.19714	1.67678	4.44562	2.15238	-1.35911	-0.442663	1.64052	0.714152	1.17981	0.238549	2.22965	1.15682	1.60349	0.681212	-1.3905	-0.475603
1371447_at	1.2972	0.375405	-1.14587	-0.196444	3.5484	1.82717	4.93375	2.30269	1.48643	0.571849	-2.73542	-1.45176	-3.80338	-1.92728	-4.06601	-2.02361	-5.65344	-2.49913	-1.39042	-0.475516	360914	placenta-specific 8	Plac8	360914
1392619_at	1.60613	0.683593	1.31635	0.396547	2.96356	1.56733	4.11393	2.04052	1.22014	0.287045	-1.84515	-0.88374	-2.56138	-1.35692	-2.25134	-1.17078	-3.12524	-1.64397	-1.38817	-0.473184
1398608_at	1.7497	0.80711	-1.11967	-0.163079	2.01763	1.01266	2.79864	1.48473	1.9591	0.970189	-1.15313	-0.205553	-1.5995	-0.677618	-2.25909	-1.17574	-3.13357	-1.64781	-1.38709	-0.472065	289150	centromere protein L	Cenpl	289150		0000775 // chromosome, centromeric region // inferred from electronic annotation /// 0005634 // nucleus // inferred from electronic annotation
1376084_a_at	1.88615	0.915442	-1.0494	-0.069561	1.85949	0.894909	2.57915	1.36689	1.97932	0.985003	1.01433	0.0205326	-1.36742	-0.451451	-1.95135	-0.96447	-2.70655	-1.43645	-1.38702	-0.471984	315330	extra spindle pole bodies homolog 1 (S. cerevisiae)	Espl1	315330	0000070 // mitotic sister chromatid segregation // not recorded /// 0000212 // meiotic spindle organization // not recorded /// 0006508 // proteolysis // inferred from electronic annotation /// 0007127 // meiosis I // not recorded /// 0045143 // homologous chromosome segregation // not recorded	0005634 // nucleus // inferred from electronic annotation /// 0005813 // centrosome // not recorded	0005515 // protein binding // not recorded /// 0008233 // peptidase activity // inferred from electronic annotation
1382584_at	2.95062	1.56102	5.97966	2.58006	3.49825	1.80663	4.84868	2.27759	-2.02658	-1.01905	-1.1856	-0.245615	-1.64328	-0.716576	1.70933	0.773432	1.23325	0.302471	-1.38603	-0.470961	681371	hypothetical protein LOC681371	LOC681371	681371
1397758_at	1.71874	0.781349	1.82595	0.86865	2.37195	1.24607	3.28678	1.71667	-1.06238	-0.0873013	-1.38005	-0.464724	-1.91232	-0.935324	-1.29902	-0.377422	-1.80003	-0.848022	-1.38569	-0.4706	362865	N-acetylglucosamine-1-phosphate transferase, alpha and beta subunits	Gnptab	362865	0009306 // protein secretion // not recorded /// 0030154 // cell differentiation // inferred from electronic annotation /// 0046835 // carbohydrate phosphorylation // not recorded	0005634 // nucleus // inferred from electronic annotation /// 0016020 // membrane // inferred from electronic annotation	0008134 // transcription factor binding // inferred from electronic annotation
1370896_a_at	-1.42182	-0.507736	-1.5269	-0.610601	-3.83391	-1.93882	-2.76694	-1.46829	1.0739	0.102865	2.69648	1.43108	1.94606	0.960553	2.51092	1.32821	1.81213	0.857688	-1.38562	-0.470527	24582	myosin, heavy chain 11, smooth muscle	Myh11	24582	0006936 // muscle contraction // not recorded /// 0006939 // smooth muscle contraction // not recorded /// 0006939 // smooth muscle contraction // non-traceable author statement /// 0006939 // smooth muscle contraction // inferred from electronic annotation /// 0008152 // metabolic process // not recorded /// 0048251 // elastic fiber assembly // not recorded /// 0048739 // cardiac muscle fiber de…	0001725 // stress fiber // not recorded /// 0001725 // stress fiber // inferred from electronic annotation /// 0005737 // cytoplasm // inferred from electronic annotation /// 0005859 // muscle myosin complex // not recorded /// 0005859 // muscle myosin complex // non-traceable author statement /// 0005859 // muscle myosin complex // inferred from electronic annotation /// 0016459 // myosin comple…	0000166 // nucleotide binding // inferred from electronic annotation /// 0003774 // motor activity // inferred from electronic annotation /// 0003774 // motor activity // not recorded /// 0003779 // actin binding // inferred from electronic annotation /// 0005516 // calmodulin binding // inferred from electronic annotation /// 0005524 // ATP binding // inferred from electronic annotation /// 0008…
1389597_at	2.56612	1.35959	2.56612	1.35959	3.12458	1.64366	4.32518	2.11276	-1	0	-1.21763	-0.284071	-1.68549	-0.753172	-1.21763	-0.284071	-1.68549	-0.753172	-1.38425	-0.4691	292098	PiggyBac transposable element derived 5	Pgbd5	292098
1371021_at	2.19705	1.13557	-1.16376	-0.218798	5.04331	2.33437	6.98062	2.80336	2.55684	1.35436	-2.29549	-1.1988	-3.17727	-1.66779	-5.86922	-2.55317	-8.12379	-3.02215	-1.38414	-0.468986	25227	arylsulfatase B	Arsb	25227	0006914 // autophagy // inferred from direct assay /// 0007417 // central nervous system development // inferred from direct assay /// 0007584 // response to nutrient // inferred from direct assay /// 0008152 // metabolic process // not recorded /// 0008152 // metabolic process // inferred from electronic annotation /// 0009268 // response to pH // inferred from direct assay /// 0043627 // respon…	0005739 // mitochondrion // inferred from direct assay /// 0005764 // lysosome // inferred from direct assay /// 0005764 // lysosome // inferred from electronic annotation /// 0005791 // rough endoplasmic reticulum // inferred from direct assay /// 0005794 // Golgi apparatus // inferred from direct assay	0003824 // catalytic activity // inferred from electronic annotation /// 0003943 // N-acetylgalactosamine-4-sulfatase activity // inferred from electronic annotation /// 0004065 // arylsulfatase activity // not recorded /// 0004065 // arylsulfatase activity // traceable author statement /// 0004065 // arylsulfatase activity // inferred from electronic annotation /// 0008484 // sulfuric ester hydr…
1385635_at	1.7162	0.779215	1.37882	0.463438	2.7662	1.46791	3.82735	1.93635	1.24468	0.315777	-1.61182	-0.688692	-2.23014	-1.15713	-2.00621	-1.00447	-2.77581	-1.47291	-1.38361	-0.468439	310693	Cd5 molecule-like	Cd5l	310693		0016020 // membrane // inferred from electronic annotation	0005044 // scavenger receptor activity // inferred from electronic annotation
1370028_at	-6.08538	-2.60535	-6.14322	-2.619	-8.41785	-3.07345	-6.08538	-2.60535	1.00951	0.013648	1.38329	0.468104	-1	0	1.37027	0.454456	-1.00951	-0.013648	-1.38329	-0.468104	24310	angiotensin I converting enzyme (peptidyl-dipeptidase A) 1	Ace	24310	0001666 // response to hypoxia // inferred from expression pattern /// 0001822 // kidney development // inferred from electronic annotation /// 0001822 // kidney development // not recorded /// 0002446 // neutrophil mediated immunity // inferred from electronic annotation /// 0002446 // neutrophil mediated immunity // not recorded /// 0006508 // proteolysis // inferred from direct assay /// 00065…	0005576 // extracellular region // inferred from electronic annotation /// 0005615 // extracellular space // inferred from electronic annotation /// 0005615 // extracellular space // not recorded /// 0005624 // membrane fraction // inferred from electronic annotation /// 0005624 // membrane fraction // not recorded /// 0005768 // endosome // inferred from electronic annotation /// 0005768 // endo…	0003779 // actin binding // inferred from electronic annotation /// 0003779 // actin binding // not recorded /// 0004180 // carboxypeptidase activity // inferred from electronic annotation /// 0005515 // protein binding // inferred from electronic annotation /// 0005515 // protein binding // not recorded /// 0008144 // drug binding // inferred from electronic annotation /// 0008144 // drug bindin…	ACE-Inhibitor_pathway_PharmGKB // GenMAPP
1368010_at	1.70437	0.769241	1.36526	0.449173	3.29073	1.71841	4.54867	2.18544	1.24839	0.320068	-1.93075	-0.949164	-2.66882	-1.4162	-2.41033	-1.26923	-3.33173	-1.73627	-1.38227	-0.467038	116689	protein tyrosine phosphatase, non-receptor type 6	Ptpn6	116689	0002924 // negative regulation of humoral immune response mediated by circulating immunoglobulin // inferred from electronic annotation /// 0002924 // negative regulation of humoral immune response mediated by circulating immunoglobulin // not recorded /// 0006470 // protein dephosphorylation // inferred from electronic annotation /// 0006470 // protein dephosphorylation // not recorded /// 00064…	0005634 // nucleus // inferred from electronic annotation /// 0005634 // nucleus // not recorded /// 0005737 // cytoplasm // inferred from electronic annotation /// 0005737 // cytoplasm // not recorded /// 0005829 // cytosol // not recorded /// 0042105 // alpha-beta T cell receptor complex // inferred from electronic annotation /// 0042105 // alpha-beta T cell receptor complex // not recorded	0001784 // phosphotyrosine binding // inferred from electronic annotation /// 0001784 // phosphotyrosine binding // not recorded /// 0004721 // phosphoprotein phosphatase activity // inferred from electronic annotation /// 0004725 // protein tyrosine phosphatase activity // inferred from electronic annotation /// 0004725 // protein tyrosine phosphatase activity // not recorded /// 0004725 // prot…
1391260_at	-1.4017	-0.487183	-1.35905	-0.442599	2.2058	1.1413	3.04632	1.60707	-1.03139	-0.0445833	-3.09188	-1.62848	-4.27004	-2.09425	-2.99779	-1.5839	-4.1401	-2.04967	-1.38105	-0.465764
1372761_at	1.66502	0.735536	1.3293	0.410668	2.63413	1.39733	3.63786	1.86309	1.25255	0.324868	-1.58205	-0.661793	-2.18488	-1.12755	-1.98159	-0.986661	-2.73667	-1.45242	-1.38104	-0.46576
1370469_at	1.42721	0.513194	-1.02015	-0.0287757	2.78991	1.48022	3.84939	1.94463	1.45596	0.54197	-1.9548	-0.967023	-2.69715	-1.43144	-2.84611	-1.50899	-3.92694	-1.97341	-1.37976	-0.464413	246781	protein tyrosine phosphatase, non-receptor type 7	Ptpn7	246781	0006470 // protein dephosphorylation // inferred from electronic annotation /// 0006470 // protein dephosphorylation // not recorded /// 0016311 // dephosphorylation // inferred from electronic annotation	0005737 // cytoplasm // inferred from electronic annotation /// 0005829 // cytosol // inferred from direct assay	0004721 // phosphoprotein phosphatase activity // inferred from electronic annotation /// 0004725 // protein tyrosine phosphatase activity // inferred from electronic annotation /// 0005515 // protein binding // inferred from electronic annotation /// 0005515 // protein binding // not recorded /// 0016787 // hydrolase activity // inferred from electronic annotation /// 0016791 // phosphatase acti…
1380450_at	1.68023	0.748663	-1.03185	-0.0452266	4.65559	2.21896	6.42324	2.6833	1.73374	0.79389	-2.77079	-1.4703	-3.82282	-1.93464	-4.80384	-2.26419	-6.62779	-2.72853	-1.37968	-0.464338
1383407_at	1.49363	0.578826	1.61232	0.689137	3.46559	1.7931	4.78122	2.25738	-1.07946	-0.11031	-2.32024	-1.21427	-3.20106	-1.67855	-2.14945	-1.10396	-2.96543	-1.56824	-1.37963	-0.464276	317578	SAM and SH3 domain containing 3	Sash3	317578	0002639 // positive regulation of immunoglobulin production // inferred from electronic annotation /// 0002639 // positive regulation of immunoglobulin production // not recorded /// 0002726 // positive regulation of T cell cytokine production // inferred from electronic annotation /// 0002726 // positive regulation of T cell cytokine production // not recorded /// 0002821 // positive regulation …	0005634 // nucleus // inferred from electronic annotation /// 0005634 // nucleus // not recorded /// 0005737 // cytoplasm // inferred from electronic annotation /// 0005737 // cytoplasm // not recorded
1391841_at	2.33261	1.22194	2.93489	1.55331	3.27742	1.71256	4.51974	2.17624	-1.2582	-0.331366	-1.40505	-0.49062	-1.93763	-0.954296	-1.11671	-0.159254	-1.54	-0.622931	-1.37905	-0.463676
1373889_at	1.38102	0.465738	-1.0956	-0.131717	1.80231	0.849848	2.48407	1.3127	1.51305	0.597455	-1.30505	-0.384109	-1.79871	-0.846966	-1.97461	-0.981564	-2.72154	-1.44442	-1.37827	-0.462856	287813///303666///363715	immunoglobulin superfamily, member 7 /// similar to CLM3 /// similar to dendritic cell-derived immunoglobulin(Ig)-like receptor 1, DIgR1 - mouse	Igsf7 /// LOC363715 /// RGD1561778	287813///303666///363715			0004872 // receptor activity // inferred from electronic annotation
1379555_at	1.94796	0.961965	2.18924	1.13043	2.0275	1.0197	2.79309	1.48186	-1.12386	-0.168467	-1.04083	-0.0577364	-1.43385	-0.519896	1.07977	0.11073	-1.27582	-0.351429	-1.3776	-0.46216
1368474_at	-1.92797	-0.947081	-2.16002	-1.11105	1.25839	0.331578	1.73318	0.793419	1.12036	0.163967	-2.42613	-1.27866	-3.34151	-1.7405	-2.71815	-1.44263	-3.7437	-1.90447	-1.3773	-0.461841	25361	vascular cell adhesion molecule 1	Vcam1	25361	0001666 // response to hypoxia // inferred from expression pattern /// 0002526 // acute inflammatory response // inferred from expression pattern /// 0002544 // chronic inflammatory response // inferred from expression pattern /// 0007155 // cell adhesion // inferred from mutant phenotype /// 0007155 // cell adhesion // not recorded /// 0007155 // cell adhesion // traceable author statement /// 0…	0005615 // extracellular space // inferred from electronic annotation /// 0005615 // extracellular space // not recorded /// 0005886 // plasma membrane // not recorded /// 0005902 // microvillus // inferred from electronic annotation /// 0005902 // microvillus // not recorded /// 0009897 // external side of plasma membrane // inferred from electronic annotation /// 0009897 // external side of pla…	0005178 // integrin binding // inferred from mutant phenotype /// 0005178 // integrin binding // not recorded /// 0005178 // integrin binding // inferred from electronic annotation /// 0050839 // cell adhesion molecule binding // inferred from electronic annotation /// 0050839 // cell adhesion molecule binding // not recorded
1389463_at	-2.20575	-1.14127	-3.27317	-1.71069	-3.0351	-1.60174	-2.20575	-1.14127	1.48393	0.569418	1.37599	0.460473	-1	0	-1.07844	-0.108945	-1.48393	-0.569418	-1.37599	-0.460473	25521	protein kinase, cAMP dependent regulatory, type I, beta	Prkar1b	25521	0001932 // regulation of protein phosphorylation // inferred from electronic annotation /// 0007165 // signal transduction // inferred from electronic annotation /// 0007611 // learning or memory // inferred from electronic annotation /// 0007611 // learning or memory // not recorded /// 0009755 // hormone-mediated signaling pathway // not recorded /// 0034199 // activation of protein kinase A ac…	0005625 // soluble fraction // inferred from direct assay /// 0005626 // insoluble fraction // inferred from direct assay /// 0005737 // cytoplasm // inferred from direct assay /// 0005829 // cytosol // not recorded /// 0005952 // cAMP-dependent protein kinase complex // inferred from direct assay /// 0005952 // cAMP-dependent protein kinase complex // inferred from electronic annotation	0000166 // nucleotide binding // inferred from electronic annotation /// 0008603 // cAMP-dependent protein kinase regulator activity // inferred from direct assay /// 0008603 // cAMP-dependent protein kinase regulator activity // inferred from electronic annotation /// 0016301 // kinase activity // inferred from electronic annotation /// 0030552 // cAMP binding // inferred from direct assay /// 0…
1370228_at	1.4569	0.542906	1.01115	0.0159941	3.74732	1.90586	5.15471	2.36589	1.44084	0.526912	-2.57212	-1.36296	-3.53813	-1.82299	-3.70601	-1.88987	-5.09788	-2.3499	-1.37557	-0.460031	24825	transferrin	Tf	24825	0001666 // response to hypoxia // inferred from expression pattern /// 0006810 // transport // inferred from electronic annotation /// 0006811 // ion transport // inferred from electronic annotation /// 0006826 // iron ion transport // inferred from electronic annotation /// 0006826 // iron ion transport // not recorded /// 0006826 // iron ion transport // traceable author statement /// 0006879 /…	0005576 // extracellular region // inferred from electronic annotation /// 0005576 // extracellular region // not recorded /// 0005604 // basement membrane // inferred from direct assay /// 0005615 // extracellular space // inferred from direct assay /// 0005768 // endosome // not recorded /// 0005768 // endosome // inferred from electronic annotation /// 0005769 // early endosome // inferred fro…	0000166 // nucleotide binding // inferred from electronic annotation /// 0004872 // receptor activity // inferred from electronic annotation /// 0005515 // protein binding // inferred from electronic annotation /// 0005515 // protein binding // not recorded /// 0005525 // GTP binding // inferred from electronic annotation /// 0008199 // ferric iron binding // inferred from direct assay /// 000819…
1379748_at	-1.83204	-0.873452	-1.29351	-0.371286	1.77398	0.826989	2.44009	1.28694	-1.41634	-0.502166	-3.25	-1.70044	-4.47035	-2.16039	-2.29465	-1.19827	-3.15627	-1.65822	-1.37549	-0.459947	310968	Interferon-induced protein 44-like	Ifi44l	310968	0006955 // immune response // not recorded
1370037_at	5.38971	2.43021	-1.02501	-0.0356359	-1.43377	-0.519815	-1.04293	-0.0606489	5.5245	2.46584	7.72761	2.95002	5.62111	2.49086	1.39879	0.484179	1.01749	0.025013	-1.37475	-0.459167	689008	fibrillin 2	Fbn2	689008		0005578 // proteinaceous extracellular matrix // inferred from electronic annotation	0005201 // extracellular matrix structural constituent // inferred from electronic annotation /// 0005488 // binding // inferred from electronic annotation /// 0005509 // calcium ion binding // inferred from electronic annotation
1376674_at	2.36611	1.24252	1.97332	0.980628	2.10341	1.07273	2.89151	1.53182	1.19905	0.261889	1.12489	0.169785	-1.22205	-0.289309	-1.06592	-0.092104	-1.4653	-0.551197	-1.37468	-0.459093	308757	Mannosidase 2, alpha 2	Man2a2	308757	0005975 // carbohydrate metabolic process // inferred from electronic annotation /// 0006013 // mannose metabolic process // inferred from electronic annotation		0003824 // catalytic activity // inferred from electronic annotation /// 0004559 // alpha-mannosidase activity // inferred from electronic annotation /// 0008270 // zinc ion binding // inferred from electronic annotation /// 0030246 // carbohydrate binding // inferred from electronic annotation /// 0043169 // cation binding // inferred from electronic annotation
1372048_at	2.47354	1.30658	2.25769	1.17485	3.15479	1.65755	4.33145	2.11485	1.09561	0.131729	-1.27541	-0.350966	-1.75111	-0.80827	-1.39735	-0.482695	-1.91853	-0.939999	-1.37297	-0.457304	297433	podocalyxin-like 2	Podxl2	297433
1376267_at	1.82149	0.865123	1.64324	0.71654	2.23961	1.16325	3.07399	1.62011	1.10848	0.148582	-1.22955	-0.298125	-1.68762	-0.754991	-1.36293	-0.446708	-1.87069	-0.903573	-1.37256	-0.456865
1379382_at	-6.9952	-2.80636	-6.00423	-2.58598	-8.06961	-3.0125	-5.88139	-2.55616	-1.16505	-0.220386	1.15359	0.206134	-1.18938	-0.250207	1.34399	0.42652	-1.02089	-0.0298209	-1.37206	-0.456341
1392732_at	2.84597	1.50892	1.11074	0.151524	1.55284	0.634907	2.13048	1.09118	2.56223	1.3574	1.83275	0.874014	1.33584	0.417745	-1.39802	-0.483384	-1.91807	-0.939653	-1.37199	-0.456269	311336	nucleolar and spindle associated protein 1	Nusap1	311336	0000070 // mitotic sister chromatid segregation // not recorded /// 0000070 // mitotic sister chromatid segregation // inferred from electronic annotation /// 0000281 // cytokinesis after mitosis // not recorded /// 0000281 // cytokinesis after mitosis // inferred from electronic annotation /// 0007076 // mitotic chromosome condensation // not recorded /// 0007076 // mitotic chromosome condensati…	0005730 // nucleolus // not recorded /// 0005730 // nucleolus // inferred from electronic annotation /// 0005876 // spindle microtubule // not recorded /// 0005876 // spindle microtubule // inferred from electronic annotation	0008017 // microtubule binding // not recorded /// 0008017 // microtubule binding // inferred from electronic annotation
1368006_at	2.30175	1.20273	2.01305	1.00938	4.27142	2.09471	5.85565	2.54983	1.14341	0.193346	-1.85573	-0.891985	-2.544	-1.3471	-2.12186	-1.08533	-2.90884	-1.54045	-1.37089	-0.455115	89783	lysosomal protein transmembrane 5	Laptm5	89783	0006810 // transport // inferred from electronic annotation	0005764 // lysosome // inferred from direct assay /// 0005765 // lysosomal membrane // inferred from electronic annotation /// 0005887 // integral to plasma membrane // inferred from electronic annotation /// 0016021 // integral to membrane // inferred from electronic annotation
1379344_at	1.85112	0.888396	1.20079	0.263981	3.41909	1.77361	4.68699	2.22866	1.54159	0.624415	-1.84704	-0.885216	-2.53198	-1.34027	-2.84737	-1.50963	-3.90327	-1.96468	-1.37083	-0.45505
1379584_at	2.4574	1.29714	1.77451	0.827418	2.38694	1.25516	3.26953	1.70908	1.38484	0.469718	1.02952	0.0419745	-1.33048	-0.411946	-1.34513	-0.427743	-1.8425	-0.881663	-1.36976	-0.45392
1389145_at	1.64832	0.720992	-1.61477	-0.691328	2.36738	1.24329	3.24193	1.69685	2.66165	1.41232	-1.43624	-0.522302	-1.96682	-0.975862	-3.82278	-1.93462	-5.23497	-2.38818	-1.36942	-0.45356	309175	CDC42 effector protein (Rho GTPase binding) 2	Cdc42ep2	309175	0008360 // regulation of cell shape // inferred from electronic annotation /// 0008360 // regulation of cell shape // not recorded /// 0030036 // actin cytoskeleton organization // inferred from electronic annotation /// 0030036 // actin cytoskeleton organization // not recorded /// 0030838 // positive regulation of actin filament polymerization // inferred from electronic annotation /// 0030838 …	0005737 // cytoplasm // inferred from electronic annotation /// 0005737 // cytoplasm // not recorded /// 0005856 // cytoskeleton // inferred from electronic annotation /// 0005886 // plasma membrane // inferred from electronic annotation /// 0005886 // plasma membrane // not recorded /// 0012505 // endomembrane system // inferred from electronic annotation /// 0016020 // membrane // not recorded …	0001515 // opioid peptide activity // inferred from electronic annotation /// 0001515 // opioid peptide activity // not recorded /// 0005100 // Rho GTPase activator activity // inferred from electronic annotation /// 0005100 // Rho GTPase activator activity // not recorded /// 0005515 // protein binding // inferred from electronic annotation /// 0005515 // protein binding // not recorded /// 0017…
1368270_at	1.57122	0.651885	-1.37631	-0.46081	2.91979	1.54586	3.99191	1.99708	2.16249	1.1127	-1.85829	-0.893977	-2.54064	-1.34519	-4.01854	-2.00667	-5.49412	-2.45789	-1.36719	-0.451217	25383	apolipoprotein B mRNA editing enzyme, catalytic polypeptide 1	Apobec1	25383	0006397 // mRNA processing // inferred from electronic annotation /// 0006970 // response to osmotic stress // inferred from direct assay /// 0010043 // response to zinc ion // inferred from expression pattern /// 0010332 // response to gamma radiation // inferred from electronic annotation /// 0010332 // response to gamma radiation // not recorded /// 0016554 // cytidine to uridine editing // in…	0005634 // nucleus // inferred from direct assay /// 0005634 // nucleus // non-traceable author statement /// 0005737 // cytoplasm // inferred from direct assay	0003723 // RNA binding // non-traceable author statement /// 0004126 // cytidine deaminase activity // inferred from direct assay /// 0004126 // cytidine deaminase activity // non-traceable author statement /// 0005515 // protein binding // inferred from physical interaction /// 0008270 // zinc ion binding // inferred from electronic annotation /// 0016787 // hydrolase activity // inferred from e…
1378507_at	2.99629	1.58318	1.39878	0.484169	2.2376	1.16195	3.05761	1.6124	2.14207	1.09901	1.33906	0.421222	-1.02047	-0.0292282	-1.59968	-0.677786	-2.18591	-1.12824	-1.36647	-0.45045
1383585_s_at	3.00371	1.58675	4.45538	2.15555	5.33664	2.41593	7.29222	2.86636	-1.48329	-0.568801	-1.77668	-0.829184	-2.42773	-1.27961	-1.1978	-0.260383	-1.63672	-0.71081	-1.36644	-0.450427
1392079_at	1.83359	0.87467	1.60714	0.684495	2.01533	1.01102	2.75333	1.46118	1.1409	0.190175	-1.09912	-0.13635	-1.50161	-0.586506	-1.25399	-0.326525	-1.71318	-0.776681	-1.36619	-0.450156	361458	A kinase (PRKA) anchor protein 7	Akap7	361458	0008104 // protein localization // traceable author statement /// 0010738 // regulation of protein kinase A signaling cascade // inferred from mutant phenotype /// 0016070 // RNA metabolic process // inferred from electronic annotation	0005622 // intracellular // inferred from electronic annotation /// 0005624 // membrane fraction // inferred from direct assay /// 0005625 // soluble fraction // inferred from direct assay /// 0005626 // insoluble fraction // inferred from direct assay /// 0005634 // nucleus // inferred from electronic annotation /// 0005634 // nucleus // not recorded /// 0005829 // cytosol // inferred from elect…	0003824 // catalytic activity // inferred from electronic annotation /// 0005515 // protein binding // not recorded /// 0005515 // protein binding // inferred from electronic annotation /// 0008022 // protein C-terminus binding // inferred from physical interaction /// 0016208 // AMP binding // inferred from direct assay /// 0016301 // kinase activity // inferred from electronic annotation /// 00…
1379526_at	1.17518	0.232882	1.04728	0.0666456	2.5154	1.33079	3.43455	1.78012	1.12213	0.166236	-2.14044	-1.09791	-2.92257	-1.54724	-2.40185	-1.26414	-3.2795	-1.71347	-1.36541	-0.44933
1392249_at	2.01213	1.00873	2.69574	1.43068	3.02365	1.59629	4.12825	2.04553	-1.33974	-0.421957	-1.50271	-0.587566	-2.05168	-1.0368	-1.12164	-0.165609	-1.5314	-0.614848	-1.36532	-0.449239
1374165_at	1.06671	0.0931663	-1.94813	-0.962091	1.90896	0.932786	2.60625	1.38198	2.07809	1.05526	-1.78958	-0.83962	-2.44326	-1.28881	-3.7189	-1.89488	-5.07732	-2.34407	-1.36527	-0.449189	288589	similar to Rasa4 protein	RGD1565457	288589	0007165 // signal transduction // inferred from electronic annotation /// 0023034 // intracellular signaling pathway // inferred from electronic annotation /// 0051056 // regulation of small GTPase mediated signal transduction // inferred from electronic annotation	0005622 // intracellular // inferred from electronic annotation	0005096 // GTPase activator activity // inferred from electronic annotation
1372957_at	2.59955	1.37826	1.12923	0.175337	1.99004	0.992797	2.7161	1.44154	2.30206	1.20293	1.30628	0.385465	-1.04483	-0.0632734	-1.7623	-0.817461	-2.40527	-1.2662	-1.36485	-0.448738
1375739_at	3.21248	1.68369	1.73204	0.792476	3.99466	1.99807	5.45111	2.44655	1.85473	0.89121	-1.24348	-0.314385	-1.69686	-0.762865	-2.30632	-1.20559	-3.14721	-1.65407	-1.3646	-0.44848	192204	EH-domain containing 4	Ehd4	192204	0006907 // pinocytosis // inferred from mutant phenotype /// 0030100 // regulation of endocytosis // inferred from mutant phenotype	0005783 // endoplasmic reticulum // inferred from electronic annotation /// 0005783 // endoplasmic reticulum // not recorded	0003924 // GTPase activity // inferred from electronic annotation /// 0005509 // calcium ion binding // inferred from electronic annotation /// 0005515 // protein binding // inferred from mutant phenotype /// 0005515 // protein binding // not recorded /// 0005515 // protein binding // inferred from electronic annotation /// 0005525 // GTP binding // inferred from electronic annotation
1368505_at	1.8072	0.853752	-1.04723	-0.0665798	-2.18947	-1.13058	-1.60512	-0.682682	1.89255	0.920332	3.95679	1.98433	2.90077	1.53643	2.09072	1.064	1.53273	0.616103	-1.36405	-0.447897	29480	regulator of G-protein signaling 4	Rgs4	29480	0009968 // negative regulation of signal transduction // inferred from electronic annotation	0005624 // membrane fraction // inferred from direct assay /// 0005829 // cytosol // inferred from direct assay	0004871 // signal transducer activity // inferred from electronic annotation	Calcium_regulation_in_cardiac_cells // GenMAPP /// Smooth_muscle_contraction // GenMAPP
1383827_at	2.77584	1.47292	2.35267	1.2343	2.10264	1.0722	2.86624	1.51916	1.17987	0.238626	1.32017	0.400723	-1.03257	-0.0462365	1.11891	0.162097	-1.21829	-0.284863	-1.36316	-0.44696	311118	tousled-like kinase 1	Tlk1	311118	0001672 // regulation of chromatin assembly or disassembly // not recorded /// 0006468 // protein phosphorylation // inferred from electronic annotation /// 0006468 // protein phosphorylation // not recorded /// 0006886 // intracellular protein transport // not recorded /// 0023034 // intracellular signaling pathway // not recorded	0005634 // nucleus // not recorded	0000166 // nucleotide binding // inferred from electronic annotation /// 0004672 // protein kinase activity // inferred from electronic annotation /// 0004674 // protein serine/threonine kinase activity // not recorded /// 0004674 // protein serine/threonine kinase activity // inferred from electronic annotation /// 0005515 // protein binding // not recorded /// 0005524 // ATP binding // inferred…
1398426_at	3.50632	1.80996	5.35896	2.42195	4.62886	2.21066	6.3082	2.65723	-1.52837	-0.611995	-1.32015	-0.400701	-1.7991	-0.847272	1.15773	0.211294	-1.17713	-0.235277	-1.3628	-0.446571	498309	vasohibin 2	Vash2	498309	0001938 // positive regulation of endothelial cell proliferation // not recorded /// 0045766 // positive regulation of angiogenesis // not recorded	0005737 // cytoplasm // not recorded
1393728_at	2.75655	1.46286	2.79124	1.48091	5.21801	2.3835	7.10845	2.82954	-1.01259	-0.0180464	-1.89295	-0.920638	-2.57875	-1.36667	-1.86942	-0.902592	-2.5467	-1.34863	-1.36229	-0.446036
1393473_at	-3.21805	-1.68619	-2.82818	-1.49988	-2.62681	-1.39331	-1.93017	-0.948726	-1.13785	-0.186312	-1.22508	-0.292878	-1.66724	-0.737461	-1.07666	-0.106566	-1.46525	-0.551149	-1.36092	-0.444583	315652	RGD1563866	RGD1563866	315652
1375043_at	-4.09784	-2.03486	-1.78036	-0.832169	-4.75664	-2.24994	-3.49661	-1.80596	-2.30169	-1.20269	1.16077	0.215078	-1.17195	-0.228908	2.67173	1.41777	1.96399	0.973787	-1.36036	-0.443986	314322	FBJ osteosarcoma oncogene	Fos	314322	0001661 // conditioned taste aversion // inferred from expression pattern /// 0006355 // regulation of transcription, DNA-dependent // inferred from electronic annotation /// 0006355 // regulation of transcription, DNA-dependent // not recorded /// 0006366 // transcription from RNA polymerase II promoter // inferred from mutant phenotype /// 0006950 // response to stress // inferred from expressi…	0005624 // membrane fraction // inferred from direct assay /// 0005634 // nucleus // inferred from direct assay /// 0005634 // nucleus // not recorded /// 0005634 // nucleus // traceable author statement /// 0005634 // nucleus // inferred from electronic annotation /// 0005667 // transcription factor complex // inferred from electronic annotation /// 0005667 // transcription factor complex // not…	0003677 // DNA binding // inferred from direct assay /// 0003677 // DNA binding // not recorded /// 0003677 // DNA binding // inferred from electronic annotation /// 0003690 // double-stranded DNA binding // inferred from direct assay /// 0003700 // sequence-specific DNA binding transcription factor activity // inferred from mutant phenotype /// 0003700 // sequence-specific DNA binding transcript…	Oxidative_Stress // GenMAPP /// TGF_Beta_Signaling_Pathway // GenMAPP
1388795_at	4.04015	2.01441	9.24686	3.20896	1.71424	0.777569	2.33034	1.22054	-2.28874	-1.19455	2.35682	1.23684	1.73371	0.793866	5.39415	2.43139	3.96802	1.98842	-1.3594	-0.442974
1382910_at	-1.02518	-0.0358725	2.299	1.20101	-1.15087	-0.202724	1.18072	0.239662	-2.35688	-1.23688	1.12261	0.166852	-1.21044	-0.275535	2.64585	1.40373	1.94712	0.961345	-1.35885	-0.442387
1379637_at	1.20086	0.264065	-1.18614	-0.246274	1.75807	0.813994	2.3884	1.25604	1.42439	0.510339	-1.46401	-0.549929	-1.98891	-0.991977	-2.08532	-1.06027	-2.83297	-1.50232	-1.35853	-0.442048	315756	Similar to c-myc promoter binding protein	RGD1562639	315756
1372583_at	-2.60832	-1.38312	-2.80285	-1.48689	-3.25862	-1.70426	-2.39984	-1.26294	1.07458	0.103774	1.24932	0.321142	-1.08687	-0.120185	1.16261	0.217368	-1.16793	-0.223959	-1.35785	-0.441327
1376816_at	1.77703	0.829465	-1.88403	-0.913823	1.65005	0.722512	2.23964	1.16327	3.34797	1.74329	1.07695	0.106953	-1.26033	-0.333802	-3.10875	-1.63633	-4.21955	-2.07709	-1.35731	-0.440755
1385986_at	-1.45435	-0.540373	1.60462	0.682229	1.58843	0.667598	2.15406	1.10706	-2.33367	-1.2226	-2.31012	-1.20797	-3.13275	-1.64743	1.01019	0.0146308	-1.34241	-0.424827	-1.35609	-0.439458
1396893_at	1.62692	0.702147	3.67359	1.87719	1.0348	0.0493469	1.40323	0.48875	-2.258	-1.17504	1.57222	0.6528	1.15942	0.213397	3.55006	1.82784	2.61795	1.38844	-1.35604	-0.439403
1379755_at	-1.11294	-0.154378	-1.95475	-0.966985	-3.41904	-1.77359	-2.52147	-1.33427	1.75638	0.812607	3.07208	1.61921	2.26559	1.17989	1.74909	0.806607	1.28992	0.367282	-1.35597	-0.439325
1380537_at	2.21649	1.14828	-1.10396	-0.142683	5.25735	2.39434	7.12647	2.83319	2.44691	1.29096	-2.37192	-1.24606	-3.2152	-1.68491	-5.80388	-2.53702	-7.86731	-2.97587	-1.35553	-0.438852	315348	NCK associated protein 1 like	Nckap1l	315348	0001782 // B cell homeostasis // inferred from sequence or structural similarity /// 0002262 // myeloid cell homeostasis // inferred from sequence or structural similarity /// 0006461 // protein complex assembly // inferred from sequence or structural similarity /// 0030011 // maintenance of cell polarity // inferred from sequence or structural similarity /// 0030593 // neutrophil chemotaxis // i…	0005829 // cytosol // inferred from sequence or structural similarity /// 0031209 // SCAR complex // inferred from sequence or structural similarity	0030295 // protein kinase activator activity // inferred from sequence or structural similarity /// 0030675 // Rac GTPase activator activity // inferred from sequence or structural similarity /// 0032403 // protein complex binding // inferred from sequence or structural similarity
1370988_at	1.05469	0.0768232	1.2854	0.362212	2.34757	1.23117	3.17998	1.66902	-1.21874	-0.285389	-2.22583	-1.15434	-3.01508	-1.59219	-1.82634	-0.868955	-2.47393	-1.30681	-1.35458	-0.437851
1388340_at	2.38531	1.25418	2.45985	1.29857	2.76538	1.46748	3.74586	1.9053	-1.03125	-0.0443935	-1.15934	-0.213304	-1.57039	-0.651122	-1.12421	-0.16891	-1.5228	-0.606729	-1.35455	-0.437819	300795	NS5A (hepatitis C virus) transactivated protein 9	Ns5atp9	300795		0005634 // nucleus // inferred from electronic annotation /// 0005739 // mitochondrion // inferred from electronic annotation
1376657_at	3.99666	1.9988	4.12139	2.04313	7.87418	2.97713	10.665	3.41481	-1.03121	-0.0443354	-1.97019	-0.978333	-2.66847	-1.41601	-1.91056	-0.933998	-2.58771	-1.37168	-1.35442	-0.437679	363058	cell adhesion molecule 1	Cadm1	363058	0001889 // liver development // inferred from mutant phenotype /// 0001913 // T cell mediated cytotoxicity // not recorded /// 0007155 // cell adhesion // not recorded /// 0007156 // homophilic cell adhesion // not recorded /// 0007156 // homophilic cell adhesion // inferred from sequence or structural similarity /// 0007157 // heterophilic cell-cell adhesion // not recorded /// 0007157 // hetero…	0005886 // plasma membrane // inferred from direct assay /// 0005886 // plasma membrane // not recorded /// 0005911 // cell-cell junction // not recorded /// 0005911 // cell-cell junction // inferred from sequence or structural similarity /// 0008021 // synaptic vesicle // not recorded /// 0016020 // membrane // inferred from electronic annotation /// 0016021 // integral to membrane // inferred f…	0005102 // receptor binding // not recorded /// 0005102 // receptor binding // inferred from sequence or structural similarity /// 0005515 // protein binding // inferred from direct assay /// 0005515 // protein binding // not recorded /// 0008022 // protein C-terminus binding // not recorded /// 0008022 // protein C-terminus binding // inferred from sequence or structural similarity /// 0030165 /…
1389755_at	2.45113	1.29345	1.5375	0.620589	3.30755	1.72576	4.47927	2.16326	1.59423	0.67286	-1.3494	-0.432313	-1.82743	-0.869816	-2.15125	-1.10517	-2.91334	-1.54268	-1.35426	-0.437503	619566	cell division cycle associated 7 like	Cdca7l	619566	0006350 // transcription // inferred from electronic annotation /// 0008284 // positive regulation of cell proliferation // not recorded /// 0045449 // regulation of transcription // inferred from electronic annotation	0005634 // nucleus // inferred from electronic annotation /// 0005634 // nucleus // not recorded /// 0005737 // cytoplasm // inferred from electronic annotation
1367998_at	1.18428	0.244014	1.18428	0.244014	2.02531	1.01814	2.74219	1.45533	-1	0	-1.71015	-0.774126	-2.31548	-1.21131	-1.71015	-0.774126	-2.31548	-1.21131	-1.35396	-0.437187	84386	secretory leukocyte peptidase inhibitor	Slpi	84386		0005576 // extracellular region // inferred from electronic annotation	0008233 // peptidase activity // inferred from electronic annotation /// 0030414 // peptidase inhibitor activity // inferred from electronic annotation
[truncated: 4,015 more rows]

## Sheet: Supplementary Table 2
Supplementary Table 2: Fold change (FC) analysis of a minimum log2 value of 2 in at least one of the 10 pairwise comparisons
Output: 2022 transcripts were differentially expressed at -2 ≥ log2 FC ≥ 2
[truncated: 2,023 more rows]

## Sheet: Supplementary Table 3
Supplementary Table 3: Fold change (FC) analysis of a minimum log2 value of 2 in 4 comparisons (MCC zones compared individually with FCC)
Output: 1670 transcripts were differentially expressed at -2 ≥ log2 FC ≥ 2, of which 833 were downregulated in MCC zones relative to to FCC and 837 genes were upregulated in MCC
[truncated: 1,674 more rows]

## Sheet: Supplementary Table 4
Supplementary Table 4: Fold change (FC) analysis of a minimum log2 value of 2 in at least one of the 6 pairwise comparisons (MCC zones compared against each other)
[truncated: 876 more rows]
