# Supplementary material for: Implications of zonal architecture on differential gene expression profiling and altered pathway expressions in mandibular condylar cartilage
Source: Sci Rep. 2021 Aug 19;11:16915. doi: 10.1038/s41598-021-96071-7 (PMC8376865; doi:10.1038/s41598-021-96071-7)
Supplement: Supplementary file 6 — Supplementary Information 6. [file 41598_2021_96071_MOESM6_ESM.xlsx]

## Sheet: Supplementary Table 5
Supplementary Table 5: Full list of Canonical Pathways identified by IPA for FZ vs C pairwise comparison
Output: 518 canonical pathways identified
Ingenuity Canonical Pathways	-log(p-value)	z-Score	Ratio: differentially expressed/all pathway genes	Molecules
γ-linolenate Biosynthesis II (Animals)	0.465		0.118	ACSL6,SLC27A1
γ-glutamyl Cycle	0.742		0.182	ANPEP,GGT1
α-Adrenergic Signaling	0.429	0.447214	0.0833	Calm1 (includes others),GNAI2,GNG3,KRAS,PLCG2,PRKAR1B,PRKCZ,RASD1
Zymosterol Biosynthesis	2.22		0.5	CYP51A1,HSD17B7,MSMO1
Xenobiotic Metabolism Signaling	0.922		0.0906	ALDH3B1,CAMK2A,CHST11,CHST2,CHST3,FMO3,Gsta1,GSTM2,HS3ST1,HS3ST6,HSP90AA1,HSP90AB1,KRAS,MAP3K5,MGST2,MGST3,NQO1,PPM1J,PPM1L,PPP2R2B,PPP2R3A,PPP2R5D,PRKCZ,RASD1,SOD3,Ugt1a7c
Xenobiotic Metabolism PXR Signaling Pathway	1.26	0	0.104	ALDH3B1,CAMK2A,CHST11,CHST2,CHST3,Gsta1,GSTM2,HS3ST1,HS3ST6,HSP90AA1,HSP90AB1,MGST2,MGST3,NCOR1,PPP1R14B,PPP1R3C,PPP1R3D,PRKAR1B,PRKCZ,Ugt1a7c
Xenobiotic Metabolism General Signaling Pathway	0	0	0.0699	Gsta1,GSTM2,KRAS,MAP3K5,MGST2,MGST3,NQO1,PRKCZ,RASD1,Ugt1a7c
Xenobiotic Metabolism CAR Signaling Pathway	1.56	1.09109	0.111	ALDH3B1,CHST11,CHST2,CHST3,FMO3,Gsta1,GSTM2,HS3ST1,HS3ST6,HSP90AA1,HSP90AB1,MGST2,MGST3,PPM1J,PPM1L,PPP2R2B,PPP2R3A,PPP2R5D,PRKCZ,SOD3,Ugt1a7c
Wnt/β-catenin Signaling	5.34	0.784465	0.173	APC2,CCND1,CD44,CDH2,CSNK2A1,DKK2,DKK3,FRZB,FZD1,KREMEN1,MYC,PPM1J,PPM1L,PPP2R2B,PPP2R3A,PPP2R5D,SFRP2,SFRP5,SMO,SOX4,SOX5,SOX9,Tcf7,TGFB2,TGFBR3,TLE1,TLE3,WIF1,WNT5A,WNT9A
Wnt/Ca+ pathway	2.41	-0.904534	0.177	CAMK2A,CREB5,FZD1,NFAT5,NFATC4,PLCB1,PLCE1,PLCG2,PLCL2,SMO,WNT5A
White Adipose Tissue Browning Pathway	1.4	-1.29099	0.116	ANGPT2,BMP7,CACNA1C,CACNA1D,CACNA1E,CACNB3,CREB5,FCER1G,FGFRL1,FNDC5,HOXC9,PRKAR1B,PRKG2,RUNX1T1,VEGFA
Vitamin-C Transport	0.619		0.125	NXN,SLC2A1,SLC2A3
Virus Entry via Endocytic Pathways	1.72		0.131	ACTB,AP1S2,CAV1,CXADR,FLNA,FLNC,FYN,ITGB3,ITGB5,KRAS,PLCG2,PRKCZ,RAC2,RASD1
VEGF Signaling	1.04	0.632456	0.111	ACTB,ACTN4,Flt1,FLT4,HIF1A,KRAS,NOS3,PLCG2,RASD1,VCL,VEGFA
VEGF Family Ligand-Receptor Interactions	1.13	-0.377964	0.119	FLT4,FOS,KRAS,NOS3,NRP1,NRP2,PLCG2,PRKCZ,RASD1,VEGFA
VDR/RXR Activation	2.06	0.816497	0.154	CASR,COL13A1,CSNK2A1,HES1,IGFBP3,IGFBP5,IGFBP6,NCOR1,PRKCZ,SEMA3B,TGFB2,THBD
Valine Degradation I	0		0.0556	ACADSB
UVC-Induced MAPK Signaling	0.531	0	0.098	FOS,KRAS,MAPK10,PRKCZ,RASD1
UVB-Induced MAPK Signaling	0		0.0577	FOS,MAPK10,PRKCZ
UVA-Induced MAPK Signaling	0.804	0	0.102	FOS,KRAS,MAPK10,PARP8,PLCB1,PLCE1,PLCG2,PLCL2,RASD1,RPS6KA2
Urate Biosynthesis/Inosine 5'-phosphate Degradation	0.21		0.0769	NT5E
Unfolded protein response	0		0.0357	HSPA1A/HSPA1B,MAP3K5
UDP-N-acetyl-D-glucosamine Biosynthesis II	1.21		0.333	FMO3,GFPT2
Ubiquinol-10 Biosynthesis (Eukaryotic)	0.465		0.118	MICAL2,MICAL3
Type II Diabetes Mellitus Signaling	0.681	-1.63299	0.0915	ACSL6,CACNA1C,CACNA1D,CACNA1E,CACNB3,CD36,IKBKB,MAP3K5,MAPK10,PRKCZ,SLC27A1,SOCS3,TNFRSF11B
Type I Diabetes Mellitus Signaling	0.272	0	0.0721	CD3G,FCER1G,IKBKB,MAP3K5,MAPK10,SOCS3,TNFRSF11B,TRAF6
TWEAK Signaling	0		0.0571	IKBKB,TNFRSF12A
Tumoricidal Function of Hepatic Natural Killer Cells	0		0.0417	LYVE1
Tryptophan Degradation X (Mammalian, via Tryptamine)	0.269		0.08	ALDH3B1,DDC
Tryptophan Degradation III (Eukaryotic)	0		0.0435	ACAT2
tRNA Splicing	1.09	-0.816497	0.14	PDE10A,PDE4D,PDE7B,PDE8A,SMPDL3A,SMPDL3B
tRNA Charging	0		0.0256	EPRS1
Triacylglycerol Degradation	0		0.0213	LIPG
Triacylglycerol Biosynthesis	0.757	-2	0.119	ASPG,LPIN1,LPIN3,PLPP3,PLPPR4
TREM1 Signaling	0	1.34164	0.0667	CD40,ITGAX,PLCG2,STAT3,TYROBP
Transcriptional Regulatory Network in Embryonic Stem Cells	0		0.0556	SET,STAT3,ZFHX3
Trans, trans-farnesyl Diphosphate Biosynthesis	1.36		0.4	FDPS,IDI1
TR/RXR Activation	1.13		0.119	F10,FASN,HIF1A,HP,LDLR,ME1,NCOR1,RCAN2,SLC2A1,STRBP
Toll-like Receptor Signaling	0		0.0526	FOS,IKBKB,IRAK2,TRAF6
TNFR2 Signaling	0		0.0667	FOS,IKBKB
TNFR1 Signaling	0		0.06	FOS,IKBKB,PAK4
Tight Junction Signaling	2.4		0.131	ACTB,CLDN11,CLDN22,CPSF6,FOS,MYH1,MYH14,MYH2,MYH9,MYL1,MYL9,PATJ,PPM1J,PPM1L,PPP2R2B,PPP2R3A,PPP2R5D,PRKAR1B,PRKCZ,TGFB2,TNFRSF11B,VCL
Thyroid Hormone Metabolism II (via Conjugation and/or Degradation)	0		0.0526	CSGALNACT1,Ugt1a7c
Thyroid Cancer Signaling	1.28	1.26491	0.127	CCND1,CRYGA,FOS,IGF1,KRAS,MYC,NTRK2,RASD1,RET,Tcf7
Thrombopoietin Signaling	0.802	0	0.111	FOS,KRAS,MYC,PLCG2,PRKCZ,RASD1,STAT3
Thrombin Signaling	1.64	-0.727607	0.111	ARHGEF1,ARHGEF5,CAMK2A,EGF,F2R,GNAI2,GNG3,IKBKB,KRAS,MYL1,MYL9,PLCB1,PLCE1,PLCG2,PLCL2,Ppp1r12a,PRKCZ,RAC2,RASD1,RHOD,RHOH,RHOQ,RND3
Thioredoxin Pathway	0.395		0.143	NXN
The Visual Cycle	0		0.05	DHRS9
Th2 Pathway	0	1.63299	0.0515	CCR1,CD3G,CD40,IL25,NOTCH1,SOCS3,TGFBR3
Th17 Activation Pathway	1.57	-0.301511	0.132	FCER1G,HIF1A,HSP90AA1,HSP90AB1,IRAK2,NFAT5,NFATC4,PTGER4,RUNX1,SOCS3,STAT3,TRAF6
Th1 Pathway	0	1.34164	0.0496	CD3G,CD40,NFATC4,NOTCH1,SOCS3,STAT3
Th1 and Th2 Activation Pathway	0		0.0526	CCR1,CD3G,CD40,IL25,NFATC4,NOTCH1,SOCS3,STAT3,TGFBR3
TGF-β Signaling	1.41	1.13389	0.125	AMHR2,BMP7,FOS,HOXC9,INHBA,KRAS,RASD1,SERPINE1,TGFB2,TGIF1,TRAF6,ZNF423
Telomerase Signaling	1.11	0.301511	0.112	EGF,ELK3,HSP90AA1,HSP90AB1,KRAS,MYC,PPM1J,PPM1L,PPP2R2B,PPP2R3A,PPP2R5D,RASD1
Tec Kinase Signaling	1.13	1.60357	0.104	ACTB,FCER1G,FOS,FYN,GNAI2,GNG3,HCK,MAPK10,PAK4,PLCG2,PRKCZ,RAC2,RHOD,RHOH,RHOQ,RND3,STAT3
TCA Cycle II (Eukaryotic)	0.619		0.125	ACO2,DHTKD1,SDHAF4
Taurine Biosynthesis	0.863		0.5	CDO1
T Helper Cell Differentiation	0		0.0685	BCL6,CD40,FCER1G,STAT3,TNFRSF11B
T Cell Receptor Signaling	0.902		0.105	Calm1 (includes others),CD3G,FOS,FYN,IKBKB,KRAS,NFAT5,NFATC4,PTPRC,RASD1,SHB
T Cell Exhaustion Signaling Pathway	1.14	1.60357	0.103	BCL6,BTLA,FCER1G,FOS,KRAS,MAPK10,NFAT5,NFATC4,PLCG2,PPM1J,PPM1L,PPP2R2B,PPP2R3A,PPP2R5D,RASD1,STAT3,TGFBR3,VEGFA
Systemic Lupus Erythematosus Signaling	0		0.0611	CD3G,CD40,FCER1G,FOS,KRAS,LSM11,LSM2,LSM4,NFAT5,NFATC4,PLCG2,PTPRC,RASD1,ZCRB1
Systemic Lupus Erythematosus In T Cell Signaling Pathway	0.474	3	0.0781	BCL6,CASP4,CD3G,CD44,CREB5,ESR1,EZR,FCER1G,FOS,GNAI2,H2-T24,KRAS,NOS3,PPM1J,PPM1L,PPP2R2B,PPP2R3A,PPP2R5D,RAC2,RASD1,RDX,RHOD,RHOH,RHOQ,RND3,STAT3
Systemic Lupus Erythematosus In B Cell Signaling Pathway	0.402	0.654654	0.0764	BCL2L11,Calm1 (includes others),CCND1,CD40,FOS,FYN,HCK,IL17B,IL25,KRAS,MYC,NFAT5,NFATC4,PLCG2,PRKCZ,RAC2,RASD1,STAT3,SYNJ1,TGFB2,TRAF6
Synaptogenesis Signaling Pathway	1.25	0.755929	0.0962	ACTR2,CACNB3,CADM1,Calm1 (includes others),CAMK2A,CDH11,CDH13,CDH15,CDH17,CDH2,CFL1,COMP,CREB5,DAB1,DLG4,EIF4EBP2,EPHA2,EPHA4,EPHB3,FYN,HCK,KRAS,LRP8,NTRK2,PLCG2,PRKAR1B,RASD1,STXBP6,SYT8,VLDLR
Synaptic Long Term Potentiation	1.4	-1.38675	0.116	CACNA1C,Calm1 (includes others),CAMK2A,CREB5,KRAS,PLCB1,PLCE1,PLCG2,PLCL2,PPP1R14B,PPP1R3C,PPP1R3D,PRKAR1B,PRKCZ,RASD1
Synaptic Long Term Depression	1.82	-0.894427	0.116	CACNA1C,CACNA1D,CACNA1E,CACNB3,GNAI2,IGF1,KRAS,NOS3,PLAAT1,PLAAT3,PLCB1,PLCE1,PLCG2,PLCL2,PPM1J,PPM1L,PPP2R2B,PPP2R3A,PPP2R5D,PRKCZ,PRKG2,RASD1
Superpathway of Methionine Degradation	0		0.027	CDO1
Superpathway of Melatonin Degradation	0		0.0462	CSGALNACT1,CYP51A1,Ugt1a7c
Superpathway of Inositol Phosphate Compounds	0.954	1.60591	0.096	ACP5,DUSP1,DUSP15,DUSP27,MTMR9,PLCB1,PLCE1,PLCG2,PPFIBP2,PPP1R14B,PPP1R1B,PPP2R3A,PPP2R5D,PTPN13,PTPN22,PTPRC,SET,SOCS3,SYNJ1
Superpathway of Geranylgeranyldiphosphate Biosynthesis I (via Mevalonate)	2.15	2.23607	0.278	ACAT2,FDPS,HMGCS1,IDI1,MVD
Superpathway of D-myo-inositol (1,4,5)-trisphosphate Metabolism	0		0.0435	SYNJ1
Superpathway of Citrulline Metabolism	0.539		0.133	GLS,NOS3
Superpathway of Cholesterol Biosynthesis	8.66	3.74166	0.483	ACAT2,CYP51A1,DHCR24,DHCR7,EBP,FDFT1,FDPS,HMGCS1,HSD17B7,IDI1,MSMO1,MVD,SC5D,SQLE
Superoxide Radicals Degradation	0.975		0.25	NQO1,SOD3
Sumoylation Pathway	1.21	-1.50756	0.117	AR,ARHGDIG,FOS,MAP3K5,MAPK10,RAC2,RFC5,RHOD,RHOH,RHOQ,RND3,ZEB1
Stearate Biosynthesis I (Animals)	0.621	0	0.106	ACSL6,ASPG,DHCR24,FASN,SLC27A1
STAT3 Pathway	2.15	1	0.133	BMP6,CISH,EGF,FLT4,GHR,IGF1,IL9R,KRAS,MAPK10,MYC,NTRK2,PDGFRB,RASD1,SOCS3,STAT3,TGFB2,TGFBR3,VEGFA
SPINK1 Pancreatic Cancer Pathway	0	-2	0.0667	CPA2,CPD,CTRC,MMP12
SPINK1 General Cancer Pathway	0		0.058	KRAS,Mt1m/Mt2A,RASD1,STAT3
Sphingosine-1-phosphate Signaling	0.898	0.904534	0.103	CASP4,GNAI2,PDGFRB,PLCB1,PLCE1,PLCG2,PLCL2,RAC2,RHOD,RHOH,RHOQ,RND3
Spermine Biosynthesis	0.863		0.5	SMS
Sperm Motility	2.06	-1.26491	0.117	Calm1 (includes others),CLK1,Clk4,CSF1R,EPHA2,EPHA4,EPHB3,Flt1,FLT4,FYN,HCK,MERTK,NTRK2,PDE4D,PDGFRB,PLAAT1,PLAAT3,PLCB1,PLCE1,PLCG2,PLCL2,PRKAR1B,PRKCZ,PRKG2,RET,ZAN
Sonic Hedgehog Signaling	1.83	-1	0.207	CCNB1,CDK1,GLI2,HHIP,PRKAR1B,SMO
Small Cell Lung Cancer Signaling	0.888	1	0.113	CCND1,CCNE1,CDK6,IKBKB,MYC,PA2G4,SUV39H1,TRAF6
Sirtuin Signaling Pathway	0	1.06904	0.055	ACSS2,BCL2L11,GADD45G,GLS,HIF1A,MYC,MYCN,NDUFA4L2,NOS3,NQO1,PCK2,SLC2A1,SOD3,STAT3,SUV39H1,TSPO
Signaling by Rho Family GTPases	2.35	2.44949	0.119	ACTB,ACTR2,ARHGEF1,ARHGEF5,CDH11,CDH13,CDH15,CDH17,CDH2,CFL1,DIAPH3,EZR,FOS,GFAP,GNAI2,GNG3,MAPK10,MYL1,MYL9,PAK4,PRKCZ,RAC2,RDX,RHOD,RHOH,RHOQ,RND3,SEPTIN6,SEPTIN8
Sertoli Cell-Sertoli Cell Junction Signaling	1.65		0.114	A2M,ACTB,ACTN4,CLDN11,CLDN22,KRAS,MAP3K5,MAPK10,MPP6,NOS3,PRKAR1B,PRKG2,RAB8B,RASD1,SORBS1,SPTBN1,TGFBR3,TUBB,TUBB4B,TUBB6,VCL
Serotonin Receptor Signaling	0		0.0465	DDC,SLC6A4
Serotonin Degradation	0.283	0.447214	0.0746	ADHFE1,ALDH3B1,CSGALNACT1,DHRS9,Ugt1a7c
Serotonin and Melatonin Biosynthesis	0.447		0.167	DDC
Senescence Pathway	2.94	-0.342997	0.124	ATF3,CACNA1C,CACNA1D,CACNA1E,Calm1 (includes others),CAPN5,CAPN6,CCNB1,CCNB2,CCND1,CDK1,CDK6,DHCR24,E2F2,E2F8,ELK3,GADD45G,HIPK2,IKBKB,KRAS,NFAT5,NFATC4,PDK4,PPM1J,PPM1L,PPP2R2B,PPP2R3A,PPP2R5D,PRKCZ,RASD1,SERPINE1,TGFB2,TGFBR3,TRAF6
Semaphorin Signaling in Neurons	3.61		0.217	CFL1,CRMP1,FYN,NRP1,PAK4,PLXNB1,RAC2,RHOD,RHOH,RHOQ,RND3,SEMA3A,SEMA4D
SAPK/JNK Signaling	0	1.34164	0.0686	FCER1G,KRAS,MAP3K5,MAPK10,MAPK8IP3,RAC2,RASD1
Salvage Pathways of Pyrimidine Ribonucleotides	0.824	1.26491	0.103	AK1,AK4,AK5,APOBEC2,CDK1,CDK6,DAPK1,GRK5,PLK1,TTK
Salvage Pathways of Pyrimidine Deoxyribonucleotides	0.351		0.125	TK1
Role of Wnt/GSK-3β Signaling in the Pathogenesis of Influenza	0.318	0.447214	0.0769	APC2,FZD1,SMO,Tcf7,WNT5A,WNT9A
Role of Tissue Factor in Cancer	1.15		0.111	CCN1,CFL1,EGR1,F10,FYN,HCK,ITGB3,ITGB5,KRAS,PLCB1,RASD1,RPS6KA2,VEGFA
Role of RIG1-like Receptors in Antiviral Innate Immunity	0		0.0682	IKBKB,TRAF6,TRIM25
Role of PKR in Interferon Induction and Antiviral Response	0.681	0	0.094	ATF3,FOS,HSP90AA1,HSP90AB1,HSPA1A/HSPA1B,IKBKB,MAPK10,PDGFRB,SCARA5,STAT3,TRAF6
Role of PI3K/AKT Signaling in the Pathogenesis of Influenza	0		0.0156	GNAI2
Role of Pattern Recognition Receptors in Recognition of Bacteria and Viruses	0	0	0.0519	IL17B,IL25,MAPK10,PLCG2,PRKCZ,RNASEL,TGFB2,TRAF6
Role of Osteoblasts, Osteoclasts and Chondrocytes in Rheumatoid Arthritis	4.44		0.15	ACP5,ADAMTS4,ADAMTS5,APC2,BMP3,BMP6,BMP7,BMP8A,Calm1 (includes others),CSF1R,DKK2,DKK3,FOS,FRZB,FZD1,IGF1,IKBKB,ITGB3,MAP3K5,MAPK10,MMP14,MMP3,NFAT5,NFATC4,SFRP2,SFRP5,SMO,Tcf7,TNFRSF11B,TRAF6,WIF1,WNT5A,WNT9A
Role of Oct4 in Mammalian Embryonic Stem Cell Pluripotency	0		0.0435	FOXA2,WWP2
Role of NFAT in Regulation of the Immune Response	0.667	0.534522	0.0884	Calm1 (includes others),CD3G,FCER1G,FOS,FYN,GNAI2,GNG3,IKBKB,KRAS,MEF2C,NFAT5,NFATC4,PLCB1,PLCG2,RASD1,RCAN2
Role of NFAT in Cardiac Hypertrophy	1.29	0	0.103	CACNA1C,CACNA1D,CACNA1E,CACNB3,Calm1 (includes others),CAMK2A,GNAI2,GNG3,IGF1,KRAS,MAPK10,MEF2C,NFATC4,PLCB1,PLCE1,PLCG2,PLCL2,PRKAR1B,PRKCZ,RASD1,RCAN2,TGFB2
Role of NANOG in Mammalian Embryonic Stem Cell Pluripotency	0.65		0.0924	BMP3,BMP6,BMP7,BMP8A,FZD1,KRAS,RASD1,SMO,STAT3,WNT5A,WNT9A
Role of MAPK Signaling in the Pathogenesis of Influenza	0.296		0.075	KRAS,MAP3K5,MAPK10,PLAAT1,PLAAT3,RASD1
Role of Macrophages, Fibroblasts and Endothelial Cells in Rheumatoid Arthritis	3.1		0.122	ADAMTS4,APC2,Calm1 (includes others),CAMK2A,CCND1,CREB5,DKK2,DKK3,FOS,FRZB,FZD1,IKBKB,IL16,IRAK2,KRAS,MIF,MMP3,MYC,NFAT5,NFATC4,PLCB1,PLCE1,PLCG2,PLCL2,PRKCZ,RASD1,SFRP2,SFRP5,SMO,SOCS3,STAT3,Tcf7,TNFRSF11B,TRAF6,VEGFA,WIF1,WNT5A,WNT9A
Role of Lipids/Lipid Rafts in the Pathogenesis of Influenza	0.307		0.087	FDPS,RSAD2
Role of JAK2 in Hormone-like Cytokine Signaling	0.359		0.0882	GHR,SOCS3,STAT3
Role of JAK1, JAK2 and TYK2 in Interferon Signaling	0		0.0417	STAT3
Role of JAK1 and JAK3 in γc Cytokine Signaling	0.262		0.0725	IL9R,KRAS,RASD1,SOCS3,STAT3
Role of JAK family kinases in IL-6-type Cytokine Signaling	0.585		0.12	MAPK10,SOCS3,STAT3
Role of IL-17F in Allergic Inflammatory Airway Diseases	0.458		0.0952	CREB5,IGF1,RPS6KA2,TRAF6
Role of IL-17A in Arthritis	0		0.0182	MAPK10
Role of Hypercytokinemia/hyperchemokinemia in the Pathogenesis of Influenza	0		0.0233	CCR1
Role of Cytokines in Mediating Communication between Immune Cells	0		0.0185	IL25
Role of CHK Proteins in Cell Cycle Checkpoint Control	2.7	-0.333333	0.193	CDK1,E2F2,E2F8,MDC1,PLK1,PPM1J,PPM1L,PPP2R2B,PPP2R3A,PPP2R5D,RFC5
Role of BRCA1 in DNA Damage Response	1.98	-0.377964	0.15	ACTB,ARID2,BARD1,E2F2,E2F8,FANCL,MDC1,PLK1,RAD51,RFC5,SMARCA4,TOPBP1
RhoGDI Signaling	3.37	-1.87663	0.144	ACTB,ACTR2,ARHGAP8/PRR5-ARHGAP8,ARHGDIG,ARHGEF1,ARHGEF5,CD44,CDH11,CDH13,CDH15,CDH17,CDH2,CFL1,ESR1,EZR,GNAI2,GNG3,MYL1,MYL9,PAK4,RAC2,RDX,RHOD,RHOH,RHOQ,RND3
RhoA Signaling	2.58	1.5	0.146	ACTB,ACTR2,ARHGAP8/PRR5-ARHGAP8,ARHGEF1,CFL1,EZR,IGF1,LPAR4,MYL1,MYL9,NRP2,PFN1,Ppp1r12a,RDX,RND3,RTKN,SEPTIN6,SEPTIN8
Retinol Biosynthesis	0		0.0476	DHRS9,LIPG
Retinoic acid Mediated Apoptosis Signaling	0		0.0333	CRABP1,PARP8
Retinoate Biosynthesis I	0		0.0294	DHRS9
Renin-Angiotensin Signaling	1.12	-1.50756	0.11	ACE,AGT,AGTR1,AGTR2,FOS,KRAS,MAPK10,PAK4,PLCG2,PRKAR1B,PRKCZ,RASD1,STAT3
Renal Cell Carcinoma Signaling	0.468		0.0875	FOS,HIF1A,KRAS,PAK4,RASD1,SLC2A1,VEGFA
Remodeling of Epithelial Adherens Junctions	0.685		0.103	ACTB,ACTN4,ACTR2,TUBB,TUBB4B,TUBB6,VCL
Relaxin Signaling	0.747	-0.816497	0.0933	FOS,GNAI2,GNG3,MMP9,NOS3,PDE10A,PDE4D,PDE7B,PDE8A,PRKAR1B,PRKCZ,SMPDL3A,SMPDL3B,VEGFA
Regulation of the Epithelial-Mesenchymal Transition Pathway	2.31		0.125	CDH2,EGF,EGR1,FGF13,FGFRL1,FZD1,HIF1A,KRAS,LOX,MMP9,NOTCH1,PARD6G,PDGFRB,RASD1,RBPJ,SMO,STAT3,Tcf7,TGFB2,TWIST1,WNT5A,WNT9A,ZEB1,ZEB2
Regulation of IL-2 Expression in Activated and Anergic T Lymphocytes	1.63		0.135	Calm1 (includes others),CD3G,FOS,FYN,IKBKB,KRAS,MAPK10,NFAT5,NFATC4,PLCG2,RASD1,TGFB2
Regulation of eIF4 and p70S6K Signaling	0	-1.13389	0.0701	EIF3A,EIF3C,EIF4EBP2,KRAS,PPM1J,PPM1L,PPP2R2B,PPP2R3A,PPP2R5D,PRKCZ,RASD1
Regulation of Cellular Mechanics by Calpain Protease	3.81	-0.707107	0.215	ACTN4,CAPN5,CAPN6,CCNA1,CCNA2,CCND1,CCNE1,CDK1,CDK6,EGF,EZR,KRAS,RASD1,VCL
Regulation of Actin-based Motility by Rho	2.19	2.49615	0.149	ACTB,ACTR2,CFL1,MYL1,MYL9,PAK4,PFN1,Ppp1r12a,RAC2,RHOD,RHOH,RHOQ,RND3,Wasl
Reelin Signaling in Neurons	1.69	-1	0.124	ACTR2,ARHGEF1,ARHGEF5,CAMK2A,CDH2,CFL1,DAB1,DCX,FYN,HCK,ITGB3,LRP8,MAPK10,MAPK8IP3,PDK4,VLDLR
RAR Activation	0.664		0.0876	ACTB,ARID2,CRABP1,CSNK2A1,DHRS9,DUSP1,FOS,IGFBP3,MAP3K5,MAPK10,NCOR1,PRKAR1B,PRKCZ,RBP4,SMARCA4,TGFB2,VEGFA
RANK Signaling in Osteoclasts	0	0	0.0682	Calm1 (includes others),FOS,IKBKB,MAP3K5,MAPK10,TRAF6
RAN Signaling	0.465		0.118	KPNA2,KPNB1
Rac Signaling	0.398	1.88982	0.0804	ACTR2,CD44,CFL1,IQGAP3,KRAS,MCF2L,PAK4,PRKCZ,RASD1
Pyrimidine Ribonucleotides Interconversion	0.479	0	0.0976	AK1,AK4,AK5,SMARCA1
Pyrimidine Ribonucleotides De Novo Biosynthesis	0.438	0	0.093	AK1,AK4,AK5,SMARCA1
Pyrimidine Deoxyribonucleotides De Novo Biosynthesis I	1.77	1.34164	0.227	AK1,AK4,AK5,RRM1,RRM2
Pyridoxal 5'-phosphate Salvage Pathway	0.503	1.63299	0.0923	CDK1,CDK6,DAPK1,GRK5,PLK1,TTK
PXR/RXR Activation	0		0.0615	GSTM2,PCK2,PRKAR1B,SCD
Putrescine Degradation III	0		0.0476	ALDH3B1
Purine Ribonucleosides Degradation to Ribose-1-phosphate	0.395		0.143	ADA
Purine Nucleotides Degradation II (Aerobic)	0.433		0.111	ADA,NT5E
PTEN Signaling	1.2	-0.27735	0.111	BCL2L11,CCND1,CSNK2A1,FLT4,GHR,IKBKB,KRAS,NTRK2,PDGFRB,PRKCZ,RAC2,RASD1,SYNJ1,TGFBR3
Protein Ubiquitination Pathway	0		0.0623	CDC20,CDC34,DNAJC22,HSP90AA1,HSP90AB1,HSPA1A/HSPA1B,HSPB1,HSPB8,SMO,TRAF6,UBE2C,UBE2S,UBE2T,UCHL3,USP1,USP24,USP42
Protein Kinase A Signaling	4.21	-1.85164	0.126	AKAP13,Calm1 (includes others),CAMK2A,Cdkn3,CREB5,DUSP1,DUSP15,EYA1,EYA2,FLNA,FLNC,GNAI2,GNG3,IHH,MTMR3,MYH2,MYL1,MYL9,NFAT5,NFATC4,NOS3,PDE10A,PDE4D,PDE7B,PDE8A,PLCB1,PLCE1,PLCG2,PLCL2,PPP1R14B,PPP1R1B,PPP1R3C,PPP1R3D,PRKAR1B,PRKCZ,PTPDC1,PTPN13,Ptpn14,PTPN22,PTPN3,PTPRC,PTPRD,PTPRK,PTPRZ1,SMO,SMPDL3A,SMPDL3B,Tcf7,TGFB2,TNNI2
Prostate Cancer Signaling	0.956		0.11	AR,CCND1,CCNE1,CREB5,HSP90AA1,HSP90AB1,KRAS,PA2G4,RASD1,SUV39H1
Prostanoid Biosynthesis	1.53		0.3	PTGDS,PTGES,PTGIS
Prolactin Signaling	0.922	0	0.111	FOS,FYN,KRAS,MYC,PLCG2,PRKCZ,RASD1,SOCS3,STAT3
Production of Nitric Oxide and Reactive Oxygen Species in Macrophages	1.84	-1.96396	0.117	CLU,FOS,IKBKB,MAP3K5,MAPK10,PLCG2,PPM1J,PPM1L,PPP1R14B,PPP1R3C,PPP1R3D,PPP2R2B,PPP2R3A,PPP2R5D,PRKCZ,RAC2,RBP4,RHOD,RHOH,RHOQ,RND3,TNFRSF11B
Primary Immunodeficiency Signaling	0		0.06	ADA,CD40,PTPRC
Pregnenolone Biosynthesis	0.63		0.154	MICAL2,MICAL3
PPARα/RXRα Activation	1.3	-1.29099	0.105	CD36,FASN,GHR,HSP90AA1,HSP90AB1,IKBKB,ITGB5,KRAS,MEF2C,NCOR1,PLCB1,PLCE1,PLCG2,PLCL2,PRKAR1B,RASD1,SLC27A1,TGFB2,TGFBR3,TRAF6
PPAR Signaling	0.692	-1	0.0962	FOS,HSP90AA1,HSP90AB1,IKBKB,KRAS,NCOR1,PDGFRB,RASD1,TNFRSF11B,TRAF6
Polyamine Regulation in Colon Cancer	0.328		0.0909	KRAS,MYC
PKCθ Signaling in T Lymphocytes	1.31	0	0.11	CACNA1C,CACNA1D,CACNA1E,CACNB3,CAMK2A,CD3G,FCER1G,FOS,FYN,IKBKB,KRAS,MAP3K5,NFAT5,NFATC4,PLCG2,RAC2,RASD1
PI3K/AKT Signaling	0.747	0.27735	0.0914	CCND1,GHR,HSP90AA1,HSP90AB1,IKBKB,IL9R,KRAS,MAP3K5,NOS3,PPM1J,PPM1L,PPP2R2B,PPP2R3A,PPP2R5D,RASD1,SYNJ1
PI3K Signaling in B Lymphocytes	2.05	-0.242536	0.13	ATF3,ATF5,Calm1 (includes others),CAMK2A,CD40,FOS,FYN,IKBKB,KRAS,NFAT5,NFATC4,PLCB1,PLCE1,PLCG2,PLCL2,PRKCZ,PTPRC,RASD1
Phototransduction Pathway	0		0.0377	OPN4,PRKAR1B
Phospholipases	1.48	-1.41421	0.143	GPLD1,LIPG,PLAAT1,PLAAT3,PLCB1,PLCE1,PLCG2,PLCL2,PLD4
Phospholipase C Signaling	1.57	0	0.105	ARHGEF1,ARHGEF5,Calm1 (includes others),CD3G,CREB5,FCER1G,FYN,GNG3,GPLD1,KRAS,MEF2C,MYL1,MYL9,NFAT5,NFATC4,PLCB1,PLCE1,PLCG2,PLD4,Ppp1r12a,PRKCZ,RAC2,RASD1,RHOD,RHOH,RHOQ,RND3
Phosphatidylethanolamine Biosynthesis II	0.315		0.111	ETNK1
Phagosome Maturation	0		0.0596	ATP6V1A,ATP6V1C2,CTSC,CTSH,CTSZ,RAB7B,TUBB,TUBB4B,TUBB6
Phagosome Formation	0.753		0.096	FCER1G,ITGAX,PLCB1,PLCE1,PLCG2,PLCL2,PRKCZ,RAC2,RHOD,RHOH,RHOQ,RND3
PFKFB4 Signaling Pathway	0.646	0.447214	0.109	CREB5,FBP1,FBP2,PRKAR1B,TGFB2
PEDF Signaling	0	1	0.061	IKBKB,KRAS,RASD1,SERPINF1,ZEB1
PDGF Signaling	1.08	1	0.116	CAV1,CSNK2A1,FOS,KRAS,MYC,PDGFRB,PLCG2,RASD1,STAT3,SYNJ1
PD-1, PD-L1 cancer immunotherapy pathway	0		0.0377	CBLB,CSNK2A1,TGFB2,TNFRSF11B
PCP pathway	0.881	1.63299	0.117	FZD1,MAPK10,PFN1,SMO,VANGL1,WNT5A,WNT9A
Paxillin Signaling	0.842	2.44949	0.102	ACTB,ACTN4,ITGA8,ITGAX,ITGB3,ITGB5,KRAS,MAPK10,PAK4,RASD1,VCL
Pathogenesis of Multiple Sclerosis	0.315		0.111	CCR1
Parkinson's Signaling	0		0.0625	SNCAIP
Pancreatic Adenocarcinoma Signaling	3.19	1.50756	0.165	BIRC5,CCND1,CCNE1,E2F2,E2F8,EGF,GPLD1,KRAS,MAPK10,MMP9,NOTCH1,PA2G4,PLD4,RAD51,STAT3,SUV39H1,TGFB2,VEGFA
Palmitate Biosynthesis I (Animals)	0.863		0.5	FASN
PAK Signaling	0.601	2.64575	0.0928	CFL1,EPHB3,KRAS,MAPK10,MYL1,MYL9,PAK4,PDGFRB,RASD1
p70S6K Signaling	1.69	-1.29099	0.124	AGT,AGTR1,F2R,GNAI2,KRAS,PLCB1,PLCE1,PLCG2,PLCL2,PPM1J,PPM1L,PPP2R2B,PPP2R3A,PPP2R5D,PRKCZ,RASD1
p53 Signaling	0.26	0	0.0714	BIRC5,CCND1,GADD45G,HIF1A,HIPK2,TOPBP1,TP53BP2
p38 MAPK Signaling	0.485	1	0.0847	CREB5,DUSP1,HSPB1,IRAK2,MAP3K5,MEF2C,MYC,RPS6KA2,TGFB2,TRAF6
P2Y Purigenic Receptor Signaling Pathway	1.45	-1.73205	0.118	CREB5,FOS,GNAI2,GNG3,ITGB3,KRAS,MYC,P2RY4,PLCB1,PLCE1,PLCG2,PLCL2,PRKAR1B,PRKCZ,RASD1
Oxidative Ethanol Degradation III	0.829		0.158	ACSS1,ACSS2,ALDH3B1
OX40 Signaling Pathway	0		0.0444	CD3G,FCER1G,H2-T24,MAPK10
Ovarian Cancer Signaling	1.42	-0.447214	0.115	CCND1,CD44,EGF,FZD1,KRAS,MMP9,PA2G4,PRKAR1B,RAD51,RASD1,SMO,SUV39H1,Tcf7,VEGFA,WNT5A,WNT9A
Osteoarthritis Pathway	4.04	1.29987	0.147	ADAMTS4,ADAMTS5,ANKH,ANXA2,CASP4,CASR,CCN4,CNMD,COL2A1,CREB5,FRZB,FZD1,GLI2,HES1,HIF1A,IHH,MEF2C,MMP10,MMP12,MMP3,MMP9,NOTCH1,PTHLH,RARRES2,RBP4,RBPJ,SDC4,SMO,SOX9,Tcf7,VEGFA
Opioid Signaling Pathway	1.14	0.654654	0.0972	CACNA1C,CACNA1D,CACNA1E,CACNB3,Calm1 (includes others),CAMK2A,CREB5,FOS,FOSB,FYN,GNAI2,GRK5,HCK,KRAS,MYC,NOS3,PENK,PLCB1,PRKAR1B,PRKCZ,RAC2,RASD1,RPS6KA2,SCN7A
Oncostatin M Signaling	0.727	0	0.116	CHI3L1,KRAS,MMP3,RASD1,STAT3
Oleate Biosynthesis II (Animals)	0.63		0.154	SCD,Scd2
Nur77 Signaling in T Lymphocytes	0		0.0678	Calm1 (includes others),CD3G,FCER1G,NR4A1
NRF2-mediated Oxidative Stress Response	0.572	0.377964	0.0847	ABCC4,ACTB,AOX1,CDC34,FOS,Gsta1,GSTM2,HSPB8,KRAS,MAP3K5,MGST2,MGST3,NQO1,PRKCZ,RASD1,SOD3
Notch Signaling	1.35		0.162	CNTN1,DTX4,HES1,MFNG,NOTCH1,RBPJ
Noradrenaline and Adrenaline Degradation	0.34		0.0857	ADHFE1,ALDH3B1,DHRS9
Non-Small Cell Lung Cancer Signaling	0.585		0.0959	CCND1,CDK6,EGF,KRAS,PA2G4,RASD1,SUV39H1
nNOS Signaling in Skeletal Muscle Cells	0.788		0.122	CACNA1C,CACNA1D,CACNA1E,CACNB3,Calm1 (includes others)
nNOS Signaling in Neurons	1.78	-1	0.17	Calm1 (includes others),CAMK2A,CAPN5,CAPN6,DLG2,DLG4,PRKCZ,RASD1
Nitric Oxide Signaling in the Cardiovascular System	2.38	-0.258199	0.152	ATP2A2,CACNA1C,CACNA1D,CACNA1E,Calm1 (includes others),CAV1,Flt1,FLT4,HSP90AA1,HSP90AB1,NOS3,PRKAR1B,PRKCZ,PRKG2,VEGFA
Nicotine Degradation III	0.245	0	0.0714	AOX1,CSGALNACT1,CYP51A1,Ugt1a7c
Nicotine Degradation II	0.306	-0.447214	0.0769	AOX1,CSGALNACT1,CYP51A1,FMO3,Ugt1a7c
NGF Signaling	0.731	0	0.0965	CREB5,IKBKB,KRAS,MAP3K5,MAPK10,PLCG2,PRKCZ,RASD1,RPS6KA2,TRAF6,TRIO
NF-κB Signaling	0.693	0.258199	0.0894	CD40,CSNK2A1,EGF,FCER1G,FLT4,GHR,IKBKB,KRAS,NTRK2,PDGFRB,PLCG2,PRKCZ,RASD1,TGFBR3,TNFRSF11B,TRAF6
NF-κB Activation by Viruses	0.275	0.447214	0.0732	IKBKB,ITGB3,ITGB5,KRAS,PRKCZ,RASD1
Neurotrophin/TRK Signaling	0.532	-1	0.0921	CREB5,CRYGA,FOS,KRAS,MAP3K5,NTRK2,RASD1
Neuroprotective Role of THOP1 in Alzheimer's Disease	0.681	-1.41421	0.094	ACE,AGT,CFD,ENDOU,FAP,HTRA3,MME,MMP9,PRKAR1B,Prss32,SERPINA3
Neuropathic Pain Signaling In Dorsal Horn Neurons	0.539	-1.66667	0.0891	CAMK2A,FOS,NTRK2,PLCB1,PLCE1,PLCG2,PLCL2,PRKAR1B,PRKCZ
Neuroinflammation Signaling Pathway	0.916	-0.426401	0.09	BACE2,BIRC5,CALB2,CD40,CREB5,CSF1R,FOS,FZD1,GABRE,GABRP,GLS,IKBKB,IRAK2,MAPK10,MFGE8,MMP3,MMP9,NFAT5,NFATC4,PLCG2,S100B,SLC1A3,SLC6A12,TGFB2,TGFBR3,TRAF6,TYROBP
Neuregulin Signaling	0.845	-0.816497	0.104	DLG4,EGF,ERBIN,HSP90AA1,HSP90AB1,KRAS,MYC,PLCG2,PRKCZ,RASD1
Netrin Signaling	1.8	0.632456	0.154	ABLIM3,CACNA1C,CACNA1D,CACNA1E,CACNB3,NFAT5,NFATC4,PRKAR1B,RAC2,UNC5B
NER Pathway	0		0.0388	POLD2,PRIM2,RFC5,TOP2A
Necroptosis Signaling Pathway	0	0.333333	0.0573	CAMK2A,CAPN5,CAPN6,DAPK1,IKBKB,MERTK,RIPK3,TNFRSF11B,TSPO
Natural Killer Cell Signaling	1.17	1.78885	0.102	CFL1,Col10a1,COL11A2,COL2A1,COL5A3,FCER1G,FYN,HCST,HSPA1A/HSPA1B,KRAS,MAP3K5,NFAT5,NFATC4,PAK4,PLCG2,RAC2,RASD1,TRAF6,TYROBP,Wasl
NAD Salvage Pathway II	0.252		0.0769	ACP5,NT5E
NAD Phosphorylation and Dephosphorylation	0.21		0.0769	ACP5
Myc Mediated Apoptosis Signaling	0.552	0.447214	0.1	BCL2L11,IKBKB,MYC,PRKAR1B,TNFRSF11B
mTOR Signaling	1.15	-0.258199	0.1	ARHGAP8/PRR5-ARHGAP8,EIF3A,EIF3C,GPLD1,HIF1A,KRAS,PLD4,PPM1J,PPM1L,PPP2R2B,PPP2R3A,PPP2R5D,PRKCZ,RAC2,RASD1,RHOD,RHOH,RHOQ,RND3,RPS6KA2,VEGFA
MSP-RON Signaling Pathway	0		0.0517	ACTB,PRKCZ,RPS6KA2
Mouse Embryonic Stem Cell Pluripotency	0.347	1.88982	0.0777	FZD1,ID3,KRAS,MYC,RASD1,SMO,STAT3,Tcf7
Molecular Mechanisms of Cancer	2.78		0.113	ARHGEF1,ARHGEF5,AURKA,BCL2L11,BMP3,BMP6,BMP7,BMP8A,CAMK2A,CCND1,CCNE1,CDK1,CDK6,E2F2,E2F8,FOS,FYN,FZD1,GNAI2,HIF1A,HIPK2,IHH,KRAS,MAP3K5,MAPK10,MYC,NOTCH1,PA2G4,PAK4,PLCB1,PRKAR1B,PRKCZ,RAC2,RASD1,RBPJ,RHOD,RHOH,RHOQ,RND3,SMO,SUV39H1,TGFB2,WNT5A,WNT9A
Mitotic Roles of Polo-Like Kinase	4.96	2.82843	0.242	CCNB1,CCNB2,CDC20,CDK1,HSP90AA1,HSP90AB1,KIF11,KIF23,PLK1,PLK4,PPM1J,PPM1L,PPP2R2B,PPP2R3A,PPP2R5D,PRC1
Mitochondrial L-carnitine Shuttle Pathway	0.465		0.118	ACSL6,SLC27A1
Mitochondrial Dysfunction	0		0.0234	ACO2,BACE2,MAPK10,NDUFA4L2
Mismatch Repair in Eukaryotes	1		0.188	EXO1,FEN1,RFC5
Mineralocorticoid Biosynthesis	0.683		0.167	EBP,Gsta1
MIF-mediated Glucocorticoid Regulation	0		0.0294	MIF
MIF Regulation of Innate Immunity	0.236		0.0714	FOS,MAPK10,MIF
Mevalonate Pathway I	1.85	2	0.286	ACAT2,HMGCS1,IDI1,MVD
Methylglyoxal Degradation III	0		0.0556	Akr1b7
Melatonin Signaling	1.17	-0.333333	0.125	Calm1 (includes others),CAMK2A,GNAI2,PLCB1,PLCE1,PLCG2,PLCL2,PRKAR1B,PRKCZ
Melatonin Degradation I	0		0.05	CSGALNACT1,CYP51A1,Ugt1a7c
Melanoma Signaling	0		0.06	CCND1,KRAS,RASD1
Melanocyte Development and Pigmentation Signaling	0	-0.447214	0.0638	CREB5,KRAS,PLCG2,PRKAR1B,RASD1,RPS6KA2
Mechanisms of Viral Exit from Host Cells	0.248		0.0732	ACTB,LMNB1,PRKCZ
Maturity Onset Diabetes of Young (MODY) Signaling	1.24		0.19	CACNA1C,CACNA1D,CACNA1E,FOXA2
Macropinocytosis Signaling	1.38	0.447214	0.132	ABI1,ACTN4,CSF1R,EGF,ITGB3,ITGB5,KRAS,PLCG2,PRKCZ,RASD1
Lysine Degradation II	0.511		0.2	AASS
Lymphotoxin β Receptor Signaling	0		0.0377	IKBKB,TRAF6
LXR/RXR Activation	1.93	-0.904534	0.132	AGT,C4A/C4B,CD36,CLU,CYP51A1,FASN,FDFT1,LDLR,MMP9,NCOR1,PLTP,PON3,RBP4,SCD,SERPINF1,TNFRSF11B
LPS/IL-1 Mediated Inhibition of RXR Function	0.932	-1.34164	0.0938	ABCC4,ACSL6,ALDH3B1,CHST11,CHST2,CHST3,FABP5,FMO3,Gsta1,GSTM2,HMGCS1,HS3ST1,HS3ST6,MGST2,MGST3,PLTP,PPARGC1B,SLC27A1,SOD3,TNFRSF11B,TRAF6
LPS-stimulated MAPK Signaling	0.439	-0.447214	0.0854	FOS,IKBKB,KRAS,MAP3K5,MAPK10,PRKCZ,RASD1
Lipid Antigen Presentation by CD1	0.252		0.0769	CD1D,FCER1G
Leukotriene Biosynthesis	1.22		0.231	GGT1,MGST2,MGST3
Leukocyte Extravasation Signaling	2.78	2.83683	0.132	ACTB,ACTN4,ARHGAP8/PRR5-ARHGAP8,CD44,CLDN11,CLDN22,EZR,GNAI2,ITGB3,MAPK10,MMP10,MMP12,MMP14,MMP3,MMP9,PLCG2,PRKCZ,RAC2,RDX,RHOH,SPN,THY1,TIMP1,TIMP4,VCL,Wasl
Leptin Signaling in Obesity	0.567		0.0946	PLCB1,PLCE1,PLCG2,PLCL2,PRKAR1B,SOCS3,STAT3
L-cysteine Degradation I	0.593		0.25	CDO1
Ketolysis	0.809		0.2	ACAT2,BDH1
Ketogenesis	1.42		0.273	ACAT2,BDH1,HMGCS1
JAK/Stat Signaling	0.296	0.447214	0.075	CISH,FOS,KRAS,RASD1,SOCS3,STAT3
Isoleucine Degradation I	0.539		0.133	ACADSB,ACAT2
Iron homeostasis signaling pathway	1.47		0.117	ACO2,ATP6V1A,ATP6V1C2,BMP3,BMP6,BMP7,BMP8A,CP,EGF,HBB,HBQ1,HIF1A,HP,PDGFRB,STAT3,TFR2
Intrinsic Prothrombin Activation Pathway	1.57	-1.63299	0.167	Col10a1,COL11A2,COL2A1,COL5A3,F10,F13A1,THBD
Integrin Signaling	3.6	3.8	0.141	ACTB,ACTN4,ACTR2,ASAP1,BCAR3,CAPN5,CAPN6,CAV1,FYN,ITGA8,ITGAX,ITGB3,ITGB5,KRAS,MYL9,NEDD9,PAK4,PFN1,PLCG2,Ppp1r12a,RAC2,RASD1,RHOD,RHOH,RHOQ,RND3,TSPAN6,TSPAN7,VCL,Wasl
Insulin Receptor Signaling	0.536	0.301511	0.0857	FYN,GRB10,KRAS,PPP1R14B,PPP1R3C,PPP1R3D,PRKAR1B,PRKCZ,RASD1,RHOQ,SOCS3,SYNJ1
iNOS Signaling	0.672	-1	0.111	Calm1 (includes others),FOS,IKBKB,IRAK2,TRAF6
Inhibition of Matrix Metalloproteases	3.52	-0.632456	0.256	A2M,MMP10,MMP12,MMP14,MMP3,MMP9,RECK,TFPI2,TIMP1,TIMP4
Inhibition of ARE-Mediated mRNA Degradation Pathway	0.299	-1	0.0738	PAPOLA,PPM1J,PPM1L,PPP2R2B,PPP2R3A,PPP2R5D,PRKAR1B,TNFRSF11B,ZFP36
Inhibition of Angiogenesis by TSP1	1.51	0	0.176	CD36,FYN,MAPK10,MMP9,NOS3,VEGFA
Inflammasome pathway	0		0.05	PANX1
Induction of Apoptosis by HIV1	0	-1	0.0656	IKBKB,MAP3K5,MAPK10,TNFRSF11B
ILK Signaling	7.27	0.870388	0.189	ACTB,ACTN4,CCND1,CFL1,CREB5,FERMT2,FLNA,FLNC,FOS,HIF1A,ITGB3,ITGB5,LIMS2,MAPK10,MMP9,MYC,MYH1,MYH14,MYH2,MYH9,MYL1,MYL9,PPM1J,PPM1L,PPP1R14B,PPP2R2B,PPP2R3A,PPP2R5D,RAC2,RHOD,RHOH,RHOQ,RND3,TMSB10/TMSB4X,VCL,VEGFA
IL-9 Signaling	0.69		0.121	CISH,IL9R,SOCS3,STAT3
IL-8 Signaling	3.72	2.11695	0.145	ANGPT1,ANGPT2,CCND1,EGF,Flt1,FLT4,FOS,GNAI2,GNG3,GPLD1,IKBKB,IRAK2,ITGAX,ITGB3,ITGB5,KRAS,MAPK10,MMP9,MYL9,PLD4,PRKCZ,RAC2,RASD1,RHOD,RHOH,RHOQ,RND3,TRAF6,VEGFA
IL-7 Signaling Pathway	0.318	1.34164	0.0769	BCL6,CCND1,EBF1,FYN,MYC,SLC2A1
IL-6 Signaling	1.22	0.27735	0.112	A2M,CSNK2A1,FOS,HSPB1,IKBKB,KRAS,MAPK10,RASD1,SOCS3,STAT3,TNFAIP6,TNFRSF11B,TRAF6,VEGFA
IL-4 Signaling	0		0.0588	KRAS,NFAT5,NFATC4,RASD1,SYNJ1
IL-3 Signaling	0	0	0.0633	FOS,KRAS,PRKCZ,RASD1,STAT3
IL-23 Signaling Pathway	0.419	0	0.0909	HIF1A,RUNX1,SOCS3,STAT3
IL-22 Signaling	0.619		0.125	MAPK10,SOCS3,STAT3
IL-2 Signaling	0		0.0656	CSNK2A1,FOS,KRAS,RASD1
IL-17A Signaling in Gastric Cells	0.269		0.08	FOS,MAPK10
IL-17A Signaling in Fibroblasts	0.34		0.0857	FOS,IKBKB,TRAF6
IL-17A Signaling in Airway Cells	0	1	0.0615	IKBKB,MAPK10,STAT3,TRAF6
IL-17 Signaling	0.296		0.075	KRAS,MAPK10,MMP3,RASD1,TIMP1,TRAF6
IL-15 Signaling	0	1	0.0533	KRAS,MYC,RASD1,STAT3
IL-15 Production	1.61	1.80739	0.124	CLK1,Clk4,CSF1R,EPHA2,EPHA4,EPHB3,Flt1,FLT4,FYN,HCK,MERTK,NTRK2,PDGFRB,PRKCZ,RET
IL-12 Signaling and Production in Macrophages	0		0.0682	CD40,CLU,FOS,IKBKB,MAPK10,PRKCZ,RBP4,TGFB2,TRAF6
IL-10 Signaling	0.437		0.087	CCR1,FOS,IKBKB,SOCS3,STAT3,TRAF6
IL-1 Signaling	0.497	-0.816497	0.0879	FOS,GNAI2,GNG3,IKBKB,IRAK2,MAPK10,PRKAR1B,TRAF6
IGF-1 Signaling	2.18	-0.333333	0.144	CCN1,CCN3,CSNK2A1,FOS,GRB10,IGF1,IGFBP3,IGFBP5,IGFBP6,KRAS,PRKAR1B,PRKCZ,RASD1,SOCS3,STAT3
iCOS-iCOSL Signaling in T Helper Cells	0.409	0	0.0811	Calm1 (includes others),CAMK2A,CD3G,CD40,FCER1G,IKBKB,NFAT5,NFATC4,PTPRC
Hypusine Biosynthesis	0.703		0.333	EIF5A
Hypoxia Signaling in the Cardiovascular System	1.83	-0.447214	0.149	CDC34,CREB5,HIF1A,HSP90AA1,HSP90AB1,NOS3,NQO1,UBE2C,UBE2S,UBE2T,VEGFA
Huntington's Disease Signaling	0	-0.377964	0.0633	CAPN5,CAPN6,CASP4,CREB5,DLG4,EGF,GLS,GNG3,HSPA1A/HSPA1B,IGF1,NCOR1,PENK,PLCB1,PRKCZ,UBE2S
Human Embryonic Stem Cell Pluripotency	1.25		0.111	BMP3,BMP6,BMP7,BMP8A,CRYGA,FGFRL1,FZD1,INHBA,NTRK2,PDGFRB,SMO,Tcf7,TGFB2,WNT5A,WNT9A
HOTAIR Regulatory Pathway	1.21	2.66789	0.106	AR,CD44,ESR1,MEX3B,MMP10,MMP12,MMP14,MMP3,MMP9,MTF2,MYC,STAT3,Tcf7,TWIST1,WIF1,WNT5A,WNT9A
HMGB1 Signaling	0.548	0.301511	0.0848	FOS,IL17B,IL25,KRAS,MAPK10,RAC2,RASD1,RHOD,RHOH,RHOQ,RND3,SERPINE1,TGFB2,TNFRSF11B
Histidine Degradation VI	0.539		0.133	MICAL2,MICAL3
Histamine Degradation	0		0.0588	ALDH3B1
HIPPO signaling	3.55	0.301511	0.188	AMOT,CD44,DLG2,DLG4,FRMD6,PATJ,PPM1J,PPM1L,PPP1R14B,PPP1R3C,PPP1R3D,PPP2R2B,PPP2R3A,PPP2R5D,TEAD2,TP53BP2
HIF1α Signaling	1.86		0.133	EGLN2,HIF1A,HSP90AA1,KRAS,MAPK10,MMP10,MMP12,MMP14,MMP3,MMP9,NOS3,RASD1,SLC2A1,SLC2A3,VEGFA
HGF Signaling	0.58	0	0.0901	CCND1,ELK3,FOS,KRAS,MAP3K5,MAPK10,PLCG2,PRKCZ,RASD1,STAT3
Hereditary Breast Cancer Signaling	0.913		0.1	ACTB,ARID2,BARD1,CCNB1,CCND1,CDK1,CDK6,FANCL,GADD45G,KRAS,RAD51,RASD1,RFC5,SMARCA4
HER-2 Signaling in Breast Cancer	1.46		0.131	CCND1,CCNE1,CDK6,EGF,ITGB3,ITGB5,KRAS,MAP3K5,PARD6G,PRKCZ,RASD1
Hepatic Fibrosis Signaling Pathway	5.13	1.28571	0.136	AGT,AGTR1,CACNA1C,CACNA1D,CACNA1E,Calm1 (includes others),CCDC88A,CCND1,CD40,COL11A2,COL2A1,COL5A3,CREB5,Flt1,FLT4,FOS,FZD1,GLI2,GNAI2,HIF1A,IKBKB,IRAK2,ITGB3,KRAS,MAPK10,MYC,MYL1,MYL9,PDGFRB,PLCG2,PRKAR1B,PRKCZ,RAC2,RASD1,RHOD,RHOH,RHOQ,RND3,SERPINE1,SMO,STAT3,Tcf7,TGFB2,TGFBR3,TIMP1,TNFRSF11B,TRAF6,VEGFA,WNT5A,WNT9A
Hepatic Fibrosis / Hepatic Stellate Cell Activation	10.9		0.226	A2M,AGT,AGTR1,CD40,COL11A1,COL11A2,COL13A1,COL22A1,COL24A1,COL27A1,COL2A1,COL4A1,COL5A1,COL5A3,COL6A2,COL6A5,COL8A1,COL9A1,COL9A2,COL9A3,EDNRB,EGF,Flt1,FLT4,IGF1,IGF2,IGFBP3,IGFBP5,KLF6,MMP9,MYH1,MYH14,MYH2,MYH9,MYL1,MYL9,PDGFRB,SERPINE1,TGFB2,TIMP1,TNFRSF11B,VEGFA
Hepatic Cholestasis	0.355		0.0757	ESR1,IKBKB,IL17B,IL25,IRAK2,MAPK10,PRKAR1B,PRKCZ,SLC10A2,SLC4A2,SLCO3A1,TGFB2,TNFRSF11B,TRAF6
Heparan Sulfate Biosynthesis (Late Stages)	0.623	-0.377964	0.0986	CHST11,CHST2,CHST3,EXT1,EXTL1,HS3ST1,HS3ST6
Heparan Sulfate Biosynthesis	0.499	-0.377964	0.0897	CHST11,CHST2,CHST3,EXT1,EXTL1,HS3ST1,HS3ST6
Hematopoiesis from Pluripotent Stem Cells	0		0.0408	CD3G,FCER1G
Gαs Signaling	0	0	0.0467	CREB5,GNG3,HCK,PRKAR1B,PTGER4
Gαq Signaling	1.02	0	0.101	ADRA1B,AGTR1,Calm1 (includes others),GNG3,GPLD1,IKBKB,NFATC4,PLCB1,PLCG2,PLD4,PRKCZ,RAC2,RHOD,RHOH,RHOQ,RND3
Gαi Signaling	0.563	0.707107	0.088	AGTR1,AGTR2,CAV1,DRD4,GNAI2,GNG3,KRAS,NPY1R,PRKAR1B,RASD1,STAT3
Gα12/13 Signaling	1.66	-0.774597	0.123	ARHGEF1,CDH11,CDH13,CDH15,CDH17,CDH2,F2R,IKBKB,KRAS,LPAR4,MAP3K5,MAPK10,MEF2C,MYL1,MYL9,RASD1
Gustation Pathway	0.524		0.0844	CACNA1C,CACNA1D,CACNA1E,CACNB3,P2RY4,PANX1,PDE10A,PDE4D,PDE7B,PDE8A,PRKAR1B,SMPDL3A,SMPDL3B
Guanosine Nucleotides Degradation III	0.232		0.0833	NT5E
Growth Hormone Signaling	1.96	-0.333333	0.155	A2M,FOS,GHR,IGF1,IGF2,IGFBP3,PLCG2,PRKCZ,RPS6KA2,SOCS3,STAT3
Granzyme B Signaling	0		0.0625	LMNB1
Granzyme A Signaling	0		0.0526	SET
Granulocyte Adhesion and Diapedesis	1.51		0.111	Ccl2,Ccl27a,CLDN11,CLDN22,CXCL13,CXCL14,EZR,GNAI2,ICAM2,ITGB3,MMP10,MMP12,MMP14,MMP3,MMP9,RDX,SDC4,SELP,THY1,TNFRSF11B
Graft-versus-Host Disease Signaling	0		0.0208	FCER1G
GPCR-Mediated Nutrient Sensing in Enteroendocrine Cells	1.27	-1.38675	0.116	CACNA1C,CACNA1D,CACNA1E,CACNB3,CASR,GNAI2,GNG3,PLCB1,PLCE1,PLCG2,PLCL2,PRKAR1B,PRKCZ
GPCR-Mediated Integration of Enteroendocrine Signaling Exemplified by an L Cell	0.585	-0.377964	0.0959	GAL,GNAI2,PLCB1,PLCE1,PLCG2,PLCL2,PRKAR1B
GP6 Signaling Pathway	6.11	1.4	0.21	APBB1IP,Calm1 (includes others),COL11A1,COL11A2,COL13A1,COL22A1,COL24A1,COL27A1,COL2A1,COL4A1,COL5A1,COL5A3,COL6A2,COL6A5,COL8A1,COL9A1,COL9A2,COL9A3,FCER1G,FYN,ITGB3,LAMA2,LAMB1,PLCG2,PRKCZ
GNRH Signaling	1.18	-1.1547	0.104	CACNA1C,CACNA1D,CACNA1E,CACNB3,Calm1 (includes others),CAMK2A,CREB5,EGR1,FOS,GNAI2,KRAS,MAP3K5,MAPK10,PAK4,PLCB1,PRKAR1B,PRKCZ,RASD1
GM-CSF Signaling	0.914	1.88982	0.114	CAMK2A,CCND1,CISH,HCK,KRAS,RASD1,RUNX1,STAT3
Glycolysis I	0.252		0.0769	FBP1,FBP2
Glycogen Degradation III	0.192		0.0714	GAA
Glycine Cleavage Complex	0.447		0.167	AMT
Glutathione-mediated Detoxification	1.14	0.447214	0.156	ANPEP,Gsta1,GSTM2,MGST2,MGST3
Glutathione Redox Reactions I	1.61	0.447214	0.208	GPX3,Gsta1,GSTM2,MGST2,MGST3
Glutaryl-CoA Degradation	0		0.0625	ACAT2
Glutamine Degradation I	0.863		0.5	GLS
Glutamate Receptor Signaling	1.33		0.14	Calm1 (includes others),DLG4,GLS,HOMER1,HOMER2,SLC1A1,SLC1A3,SLC38A1
Gluconeogenesis I	0.963	-1	0.154	FBP1,FBP2,ME1,ME2
Glucocorticoid Receptor Signaling	0.453		0.0774	A2M,ACTB,AGT,AR,ARID2,CD3G,DUSP1,ESR1,FOS,HSP90AA1,HSP90AB1,HSPA1A/HSPA1B,IKBKB,KRAS,KRT8,MAPK10,NCOR1,NFAT5,NFATC4,PCK2,RASD1,SERPINE1,SMARCA4,STAT3,TGFB2,TRAF6
Glucocorticoid Biosynthesis	0.63		0.154	EBP,Gsta1
Glioma Signaling	2.33	-0.333333	0.145	Calm1 (includes others),CAMK2A,CCND1,CDK6,E2F2,E2F8,EGF,IGF1,IGF2,KRAS,PA2G4,PDGFRB,PLCG2,PRKCZ,RASD1,SUV39H1
Glioma Invasiveness Signaling	3.73	2.49615	0.203	CD44,F2R,HMMR,ITGB3,ITGB5,KRAS,MMP9,RAC2,RASD1,RHOD,RHOH,RHOQ,RND3,TIMP1,TIMP4
Glioblastoma Multiforme Signaling	3.59	1.14708	0.152	CCND1,CCNE1,CDK6,E2F2,E2F8,EGF,FZD1,IGF1,IGF2,KRAS,MYC,PDGFRB,PLCB1,PLCE1,PLCG2,PLCL2,RAC2,RASD1,RHOD,RHOH,RHOQ,RND3,SMO,WNT5A,WNT9A
Germ Cell-Sertoli Cell Junction Signaling	2.31		0.129	A2M,ACTB,ACTN4,CDH2,CFL1,KRAS,MAP3K5,MAPK10,PAK4,RAB8B,RAC2,RASD1,RHOD,RHOH,RHOQ,RND3,SORBS1,TGFB2,TUBB,TUBB4B,TUBB6,VCL
GDNF Family Ligand-Receptor Interactions	1.38	-1	0.132	DOK1,DOK5,FOS,GFRA1,KRAS,MAPK10,NRTN,PLCG2,RASD1,RET
Gap Junction Signaling	0.954		0.096	ACTB,CAV1,CCN3,DBN1,EGF,GJA3,GNAI2,KRAS,PLCB1,PLCE1,PLCG2,PLCL2,PRKAR1B,PRKCZ,PRKG2,RASD1,TUBB,TUBB4B,TUBB6
Galactose Degradation I (Leloir Pathway)	0.511		0.2	GALK1
GADD45 Signaling	2.05		0.263	CCNB1,CCND1,CCNE1,CDK1,GADD45G
GABA Receptor Signaling	0.287		0.0737	CACNA1C,CACNA1D,CACNA1E,CACNB3,GABRE,GABRP,SLC6A12
G-Protein Coupled Receptor Signaling	0.658		0.0846	ADRA1B,AGTR1,AGTR2,CAMK2A,CREB5,DRD4,DUSP1,FYN,GNAI2,IKBKB,KRAS,NPY1R,PDE10A,PDE4D,PDE7B,PDE8A,PLCB1,PRKAR1B,PTGER4,RASD1,SMPDL3A,SMPDL3B,STAT3
G Protein Signaling Mediated by Tubby	0.421		0.0968	GNG3,PLCB1,PLCG2
G Beta Gamma Signaling	1.03	0.57735	0.107	CACNA1C,CACNA1D,CACNA1E,CACNB3,CAV1,CAV2,GNAI2,GNG3,KRAS,PLCG2,PRKAR1B,PRKCZ,RASD1
FXR/RXR Activation	1.47		0.119	AGT,C4A/C4B,CLU,FASN,FBP1,FOXA2,MAPK10,PCK2,PLTP,PON3,RBP4,SERPINF1,SLC10A2,SLC4A2,VLDLR
Folate Polyglutamylation	0.511		0.2	FPGS
fMLP Signaling in Neutrophils	0.51	0.707107	0.0862	ACTR2,Calm1 (includes others),GNAI2,GNG3,KRAS,NFAT5,NFATC4,PLCB1,PRKCZ,RASD1
FLT3 Signaling in Hematopoietic Progenitor Cells	0	1	0.0625	CREB5,KRAS,RASD1,RPS6KA2,STAT3
FGF Signaling	0	-1.34164	0.0595	CREB5,FGF13,FGFRL1,MAP3K5,STAT3
FcγRIIB Signaling in B Lymphocytes	1.08	1	0.12	CACNA1C,CACNA1D,CACNA1E,CACNB3,DOK1,KRAS,MAPK10,PLCG2,RASD1
Fcγ Receptor-mediated Phagocytosis in Macrophages and Monocytes	0.888	1.89737	0.106	ACTB,ACTR2,EZR,FYN,GPLD1,HCK,MYO5A,PLD4,PRKCZ,RAC2
Fc Epsilon RI Signaling	0.345	0.707107	0.0769	FCER1G,FYN,KRAS,MAPK10,PLCG2,PRKCZ,RAC2,RASD1,SYNJ1
Fatty Acid β-oxidation I	0		0.0625	ACSL6,SLC27A1
Fatty Acid α-oxidation	0		0.05	ALDH3B1
Fatty Acid Biosynthesis Initiation II	0.863		0.5	FASN
Fatty Acid Activation	0.63		0.154	ACSL6,SLC27A1
FAT10 Cancer Signaling Pathway	0.978	-0.816497	0.13	IKBKB,MAD2L1,STAT3,TGFB2,TGFBR3,TNFRSF11B
FAK Signaling	1.44		0.126	ACTB,ASAP1,CAPN5,CAPN6,EGF,FYN,HMMR,KRAS,PAK4,PLCG2,RASD1,VCL
Factors Promoting Cardiogenesis in Vertebrates	3.04	0.426401	0.147	BMP3,BMP6,BMP7,BMP8A,CAMK2A,CCND1,CREB5,FZD1,MAPK10,MEF2C,MYC,PLCB1,PLCE1,PLCG2,PLCL2,PRKCZ,SMO,Tcf7,TGFB2,TGFBR3,WNT5A,WNT9A
Extrinsic Prothrombin Activation Pathway	1		0.188	F10,F13A1,THBD
Eumelanin Biosynthesis	0.511		0.2	MIF
Ethanol Degradation IV	0.655		0.13	ACSS1,ACSS2,ALDH3B1
Ethanol Degradation II	1.14	0.447214	0.156	ACSS1,ACSS2,ADHFE1,ALDH3B1,DHRS9
Estrogen-mediated S-phase Entry	4.34	1.66667	0.346	CCNA1,CCNA2,CCND1,CCNE1,CDK1,E2F2,E2F8,ESR1,MYC
Estrogen-Dependent Breast Cancer Signaling	1.45	0	0.135	Akr1b7,CCND1,CREB5,ESR1,FOS,HSD17B11,HSD17B7,IGF1,KRAS,RASD1
Estrogen Receptor Signaling	3.24	-0.821995	0.122	AGT,CACNA1C,CACNA1D,CACNA1E,CAV1,CCND1,CFL1,CREB5,DLG4,EGF,ESR1,FOS,GNAI2,HES1,HIF1A,HSP90AA1,HSP90AB1,IGF1,IGF2,KRAS,MMP10,MMP12,MMP14,MMP3,MMP9,MYC,MYL1,MYL9,NCOR1,NOS3,NOTCH1,PLCB1,PLCE1,PLCG2,PLCL2,Ppp1r12a,PRKAR1B,PRKCZ,RASD1,VEGFA
Estrogen Biosynthesis	0.479	0	0.0976	Akr1b7,CYP51A1,HSD17B11,HSD17B7
Erythropoietin Signaling	0.341		0.0789	FOS,KRAS,PLCG2,PRKCZ,RASD1,SOCS3
ERK5 Signaling	0.863	0.377964	0.111	CREB5,EGF,FOS,KRAS,MEF2C,MYC,RASD1,RPS6KA2
ERK/MAPK Signaling	2.28	0.208514	0.124	CREB5,DUSP1,ELK3,ESR1,FOS,FYN,HSPB1,KRAS,MYC,MYCN,PAK4,PLCG2,PPM1J,PPM1L,PPP1R14B,PPP1R3C,PPP1R3D,PPP2R2B,PPP2R3A,PPP2R5D,PRKAR1B,RAC2,RASD1,STAT3
ErbB4 Signaling	0		0.0597	KRAS,PLCG2,PRKCZ,RASD1
ErbB2-ErbB3 Signaling	0.503	1.34164	0.0923	CCND1,ETV4,KRAS,MYC,RASD1,STAT3
ErbB Signaling	0.455	-0.377964	0.0851	EGF,FOS,KRAS,MAPK10,PAK4,PLCG2,PRKCZ,RASD1
Epoxysqualene Biosynthesis	2.3		1	FDFT1,SQLE
Epithelial Adherens Junction Signaling	3.34		0.151	ACTB,ACTN4,ACTR2,CDH2,EGF,KRAS,LMO7,MYH1,MYH14,MYH2,MYH9,MYL1,MYL9,NOTCH1,RASD1,SORBS1,Tcf7,TGFB2,TGFBR3,TUBB,TUBB4B,TUBB6,VCL
Ephrin Receptor Signaling	2.05	2.32379	0.122	ABI1,ACTR2,ANGPT1,CFL1,CREB5,DOK1,EGF,EPHA2,EPHA4,EPHB3,FYN,GNAI2,GNG3,KRAS,PAK4,PTPN13,RAC2,RASD1,SORBS1,STAT3,VEGFA,Wasl
Ephrin B Signaling	0.604	1.34164	0.0972	ABI1,CAP1,CFL1,EPHB3,GNAI2,GNG3,RAC2
Ephrin A Signaling	0.366		0.0851	CFL1,EPHA2,EPHA4,FYN
eNOS Signaling	1.23	-1.1547	0.107	AQP1,Calm1 (includes others),CAV1,CCNA1,CCNA2,ESR1,Flt1,FLT4,HSP90AA1,HSP90AB1,HSPA1A/HSPA1B,LPAR4,NOS3,PLCG2,PRKAR1B,PRKCZ,VEGFA
Endothelin-1 Signaling	0.92	0	0.0957	CASP4,EDNRB,FOS,GNAI2,GPLD1,KRAS,MAPK10,MYC,NOS3,PLAAT1,PLAAT3,PLCB1,PLCE1,PLCG2,PLCL2,PLD4,PRKCZ,RASD1
Endoplasmic Reticulum Stress Pathway	0		0.0476	MAP3K5
Endometrial Cancer Signaling	0.373		0.0833	APC2,CCND1,KRAS,MYC,RASD1
Endocannabinoid Neuronal Synapse Pathway	0.523	0.301511	0.0859	CACNA1C,CACNA1D,CACNA1E,CACNB3,GNAI2,MAPK10,PLCB1,PLCE1,PLCG2,PLCL2,PRKAR1B
Endocannabinoid Developing Neuron Pathway	0.365	1.88982	0.0783	CCND1,CREB5,GNAI2,KRAS,MAPK10,PRKAR1B,RAC2,RASD1,STAT3
Endocannabinoid Cancer Inhibition Pathway	0.666	-0.27735	0.0909	ATF3,CASP4,CCND1,CCNE1,CREB5,GNAI2,HIF1A,MYC,NOS3,PRKAR1B,Tcf7,TWIST1,VEGFA
EIF2 Signaling	0	1.41421	0.0625	ACTB,ATF3,ATF5,CCND1,EIF3A,EIF3C,EIF5,EIF5B,KRAS,MYC,MYCN,RASD1,RPL3L,VEGFA
Eicosanoid Signaling	0.73		0.106	GGT1,PLAAT1,PLAAT3,PTGDS,PTGER4,PTGES,PTGIS
EGF Signaling	0.256	0	0.0727	CSNK2A1,EGF,FOS,STAT3
Dopamine-DARPP32 Feedback in cAMP Signaling	3.28	-0.852803	0.147	ATP2A2,CACNA1C,CACNA1D,CACNA1E,Calm1 (includes others),CREB5,DRD4,GNAI2,PLCB1,PLCE1,PLCG2,PLCL2,PPM1J,PPM1L,PPP1R14B,PPP1R1B,PPP1R3C,PPP1R3D,PPP2R2B,PPP2R3A,PPP2R5D,PRKAR1B,PRKCZ,PRKG2
Dopamine Receptor Signaling	2.11		0.156	DDC,DRD4,PPM1J,PPM1L,PPP1R14B,PPP1R1B,PPP1R3C,PPP1R3D,PPP2R2B,PPP2R3A,PPP2R5D,PRKAR1B
Dopamine Degradation	0		0.0333	ALDH3B1
Docosahexaenoic Acid (DHA) Signaling	0		0.0263	SERPINF1
DNA Double-Strand Break Repair by Homologous Recombination	0.192		0.0714	RAD51
DNA damage-induced 14-3-3σ Signaling	1.38		0.211	CCNB1,CCNB2,CCNE1,CDK1
Dermatan Sulfate Degradation (Metazoa)	0		0.0588	FGFRL1
Dermatan Sulfate Biosynthesis (Late Stages)	0.646	-0.447214	0.109	CHST11,CHST2,CHST3,HS3ST1,HS3ST6
Dermatan Sulfate Biosynthesis	0.62	-0.816497	0.102	CHST11,CHST2,CHST3,CSGALNACT1,HS3ST1,HS3ST6
Dendritic Cell Maturation	0.81	-0.5	0.0929	CD1D,CD40,Col10a1,COL11A2,COL2A1,COL5A3,CREB5,FCER1G,IKBKB,MAPK10,PLCB1,PLCE1,PLCG2,PLCL2,TNFRSF11B,TRAF6,TYROBP
Death Receptor Signaling	0	-0.816497	0.0659	ACTB,HSPB1,IKBKB,LMNA,MAP3K5,PARP8
D-myo-inositol-5-phosphate Metabolism	1.83	1.60591	0.122	ACP5,DUSP1,DUSP15,DUSP27,MTMR9,PLCB1,PLCE1,PLCG2,PPFIBP2,PPP1R14B,PPP1R1B,PPP2R3A,PPP2R5D,PTPN13,PTPN22,PTPRC,SET,SOCS3,SYNJ1
D-myo-inositol (3,4,5,6)-tetrakisphosphate Biosynthesis	1.37	2.5	0.113	ACP5,DUSP1,DUSP15,DUSP27,MTMR9,PPFIBP2,PPP1R14B,PPP1R1B,PPP2R3A,PPP2R5D,PTPN13,PTPN22,PTPRC,SET,SOCS3,SYNJ1
D-myo-inositol (1,4,5)-trisphosphate Degradation	0		0.0588	SYNJ1
D-myo-inositol (1,4,5)-Trisphosphate Biosynthesis	0.585		0.12	PLCB1,PLCE1,PLCG2
D-myo-inositol (1,4,5,6)-Tetrakisphosphate Biosynthesis	1.37	2.5	0.113	ACP5,DUSP1,DUSP15,DUSP27,MTMR9,PPFIBP2,PPP1R14B,PPP1R1B,PPP2R3A,PPP2R5D,PTPN13,PTPN22,PTPRC,SET,SOCS3,SYNJ1
D-myo-inositol (1,3,4)-trisphosphate Biosynthesis	0		0.0556	SYNJ1
Cytotoxic T Lymphocyte-mediated Apoptosis of Target Cells	0		0.0588	CD3G,FCER1G
Cyclins and Cell Cycle Regulation	4.93	1	0.222	CCNA1,CCNA2,CCNB1,CCNB2,CCND1,CCNE1,CDK1,CDK6,E2F2,E2F8,PA2G4,PPM1J,PPM1L,PPP2R2B,PPP2R3A,PPP2R5D,SUV39H1,TGFB2
CXCR4 Signaling	1.3	1.38675	0.108	EGR1,ELMO3,FOS,GNAI2,GNG3,KRAS,MAPK10,MYL1,MYL9,PAK4,PLCB1,PRKCZ,RAC2,RASD1,RHOD,RHOH,RHOQ,RND3
CTLA4 Signaling in Cytotoxic T Lymphocytes	1.3		0.124	AP1S2,AP1S3,CD3G,FCER1G,FYN,PPM1J,PPM1L,PPP2R2B,PPP2R3A,PPP2R5D,PTPN22
Crosstalk between Dendritic Cells and Natural Killer Cells	0		0.0449	ACTB,CAMK2A,CD40,TYROBP
CREB Signaling in Neurons	0.521	-0.904534	0.0821	CACNA1C,CACNA1D,CACNA1E,CACNB3,Calm1 (includes others),CAMK2A,CREB5,GNAI2,GNG3,KRAS,PLCB1,PLCE1,PLCG2,PLCL2,PRKAR1B,PRKCZ,RASD1
Creatine-phosphate Biosynthesis	1.36		0.4	CKB,CKMT2
Corticotropin Releasing Hormone Signaling	1.55	-1.29099	0.117	CACNA1C,CACNA1D,CACNA1E,CACNB3,Calm1 (includes others),CREB5,FOS,GLI2,GNAI2,MEF2C,NOS3,NR4A1,PLCG2,PRKAR1B,PRKCZ,SMO,VEGFA
Complement System	0.574		0.108	C1S,C4A/C4B,CFD,ITGAX
Communication between Innate and Adaptive Immune Cells	0		0.0208	CD40,FCER1G
Colorectal Cancer Metastasis Signaling	2.13	2.2	0.115	BIRC5,CCND1,EGF,FOS,FZD1,GNG3,KRAS,MAPK10,MMP10,MMP12,MMP14,MMP3,MMP9,MYC,PRKAR1B,PTGER4,RAC2,RASD1,RHOD,RHOH,RHOQ,RND3,SMO,STAT3,Tcf7,TGFB2,VEGFA,WNT5A,WNT9A
Colanic Acid Building Blocks Biosynthesis	0.192		0.0714	GALK1
Coagulation System	1.46	-0.816497	0.171	A2M,F10,F13A1,F2R,SERPINE1,THBD
CNTF Signaling	0		0.0702	KRAS,RASD1,RPS6KA2,STAT3
Cleavage and Polyadenylation of Pre-mRNA	0.683		0.167	CPSF6,PAPOLA
Clathrin-mediated Endocytosis Signaling	0.845		0.0933	ACTB,ACTR2,AP1S2,CLU,CSNK2A1,DAB2,EGF,F2R,FGF13,IGF1,ITGB3,ITGB5,LDLR,RBP4,SH3KBP1,STON2,SYNJ1,VEGFA
Citrulline-Nitric Oxide Cycle	0.511		0.2	NOS3
Citrulline Biosynthesis	0.315		0.111	GLS
Circadian Rhythm Signaling	0.378		0.0909	CREB5,CRY1,PER3
Chronic Myeloid Leukemia Signaling	0.945		0.107	CCND1,CDK6,E2F2,E2F8,IKBKB,KRAS,MYC,PA2G4,RASD1,SUV39H1,TGFB2
Chondroitin Sulfate Degradation (Metazoa)	0		0.0625	ARSB
Chondroitin Sulfate Biosynthesis (Late Stages)	0.912	-0.816497	0.125	CHST11,CHST2,CHST3,CSGALNACT1,HS3ST1,HS3ST6
Chondroitin Sulfate Biosynthesis	0.689	-0.816497	0.107	CHST11,CHST2,CHST3,CSGALNACT1,HS3ST1,HS3ST6
Chondroitin and Dermatan Biosynthesis	0.447		0.167	CSGALNACT1
Choline Degradation I	0.863		0.5	CHDH
Choline Biosynthesis III	0.539		0.133	GPLD1,PLD4
Cholesterol Biosynthesis III (via Desmosterol)	7.61	3	0.692	CYP51A1,DHCR24,DHCR7,EBP,FDFT1,HSD17B7,MSMO1,SC5D,SQLE
Cholesterol Biosynthesis II (via 24,25-dihydrolanosterol)	7.61	3	0.692	CYP51A1,DHCR24,DHCR7,EBP,FDFT1,HSD17B7,MSMO1,SC5D,SQLE
Cholesterol Biosynthesis I	7.61	3	0.692	CYP51A1,DHCR24,DHCR7,EBP,FDFT1,HSD17B7,MSMO1,SC5D,SQLE
Cholecystokinin/Gastrin-mediated Signaling	1.1	0.904534	0.109	EPHA4,FOS,KRAS,MAPK10,MEF2C,PLCB1,PRKCZ,RAC2,RASD1,RHOD,RHOH,RHOQ,RND3
Chemokine Signaling	1.25	-1	0.125	Calm1 (includes others),CAMK2A,CFL1,FOS,GNAI2,KRAS,PLCB1,PLCG2,Ppp1r12a,RASD1
Ceramide Signaling	1.03	0.333333	0.114	FOS,KRAS,PPM1J,PPM1L,PPP2R2B,PPP2R3A,PPP2R5D,PRKCZ,RASD1,TNFRSF11B
Ceramide Biosynthesis	0.447		0.167	KDSR
Cellular Effects of Sildenafil (Viagra)	3.03		0.153	ACTB,CACNA1C,CACNA1D,CACNA1E,Calm1 (includes others),MYH1,MYH14,MYH2,MYH9,MYL1,MYL9,NOS3,PDE4D,PLCB1,PLCE1,PLCG2,PLCL2,Ppp1r12a,PRKAR1B,PRKG2
Cell Cycle: G2/M DNA Damage Checkpoint Regulation	1.68	-1.88982	0.163	AURKA,CCNB1,CCNB2,CDK1,CKS2,HIPK2,PLK1,TOP2A
Cell Cycle: G1/S Checkpoint Regulation	1.33	-1.88982	0.134	CCND1,CCNE1,CDK6,E2F2,E2F8,MYC,PA2G4,SUV39H1,TGFB2
Cell Cycle Regulation by BTG Family Proteins	3.04	1	0.243	CCND1,CCNE1,E2F2,E2F8,PPM1J,PPM1L,PPP2R2B,PPP2R3A,PPP2R5D
Cell Cycle Control of Chromosomal Replication	1.37	2.82843	0.143	CDC45,CDK1,CDK6,CDT1,MCM5,MCM6,PRIM2,TOP2A
CDK5 Signaling	3.24	0.242536	0.167	CABLES1,EGR1,FOSB,KRAS,LAMB1,MAPK10,NTRK2,PPM1J,PPM1L,PPP1R14B,PPP1R1B,PPP1R3C,PPP1R3D,PPP2R2B,PPP2R3A,PPP2R5D,PRKAR1B,RASD1
Cdc42 Signaling	0.684	2.49615	0.0898	ACTR2,APC2,CD3G,CFL1,DIAPH3,FCER1G,FOS,H2-T24,IQGAP3,MAPK10,MYL1,MYL9,PAK4,Ppp1r12a,PRKCZ
CD40 Signaling	0.503	0.816497	0.0923	CD40,FOS,IKBKB,MAPK10,STAT3,TRAF6
CD28 Signaling in T Helper Cells	0.635	1	0.0917	ACTR2,Calm1 (includes others),CD3G,FCER1G,FOS,FYN,IKBKB,MAPK10,NFAT5,NFATC4,PTPRC
CD27 Signaling in Lymphocytes	0.28	-1	0.0755	FOS,IKBKB,MAP3K5,MAPK10
CCR5 Signaling in Macrophages	1.81	0	0.138	CACNA1C,CACNA1D,CACNA1E,CACNB3,Calm1 (includes others),CD3G,FCER1G,FOS,GNAI2,GNG3,MAPK10,PLCG2,PRKCZ
CCR3 Signaling in Eosinophils	0.414	0	0.0806	Calm1 (includes others),CFL1,GNAI2,GNG3,KRAS,PAK4,PLCB1,Ppp1r12a,PRKCZ,RASD1
Caveolar-mediated Endocytosis Signaling	1.48		0.137	ACTB,CAV1,EGF,FLNA,FLNC,FYN,ITGA8,ITGAX,ITGB3,ITGB5
Catecholamine Biosynthesis	0.593		0.25	DDC
Cardiomyocyte Differentiation via BMP Receptors	0.376		0.1	BMP7,MEF2C
Cardiac β-adrenergic Signaling	3.41	-1.78885	0.156	AKAP13,ATP2A2,CACNA1C,CACNA1D,CACNA1E,GNG3,PDE10A,PDE4D,PDE7B,PDE8A,PKIB,PPM1J,PPM1L,PPP1R14B,PPP1R3C,PPP1R3D,PPP2R2B,PPP2R3A,PPP2R5D,PRKAR1B,SMPDL3A,SMPDL3B
Cardiac Hypertrophy Signaling (Enhanced)	2.46	-0.282843	0.105	ACE,ADRA1B,AGT,AGTR1,AKAP13,ATP2A2,CACNA1C,CACNA1D,CACNA1E,Calm1 (includes others),CAMK2A,DIAPH3,EDNRB,FGF13,FGFRL1,FZD1,GHR,GNAI2,HSPB1,IGF1,IKBKB,IL17B,IL25,IL9R,KRAS,MAP3K5,MAPK10,MEF2C,MYC,NFAT5,NFATC4,PDE10A,PDE4D,PDE7B,PDE8A,PLCB1,PLCE1,PLCG2,PLCL2,PRKAR1B,PRKCZ,RASD1,SMO,SMPDL3A,SMPDL3B,STAT3,TGFB2,TGFBR3,TNFRSF11B,WNT5A,WNT9A
Cardiac Hypertrophy Signaling	2.18	1.4	0.117	ADRA1B,CACNA1C,CACNA1D,CACNA1E,Calm1 (includes others),GNAI2,GNG3,HSPB1,IGF1,KRAS,MAP3K5,MAPK10,MEF2C,MYL1,MYL9,NFATC4,PLCB1,PLCE1,PLCG2,PLCL2,PRKAR1B,RAC2,RASD1,RHOD,RHOH,RHOQ,RND3,TGFB2
Cancer Drug Resistance By Drug Efflux	0		0.0345	KRAS,RASD1
cAMP-mediated signaling	0.716	-0.229416	0.0877	AGTR1,AGTR2,AKAP13,Calm1 (includes others),CAMK2A,CREB5,DRD4,DUSP1,GNAI2,NPY1R,PDE10A,PDE4D,PDE7B,PDE8A,PKIB,PRKAR1B,PTGER4,SMPDL3A,SMPDL3B,STAT3
Calcium-induced T Lymphocyte Apoptosis	0.486	0.447214	0.0909	ATP2A2,Calm1 (includes others),CD3G,FCER1G,NR4A1,PRKCZ
Calcium Transport I	0.283		0.1	ATP2A2
Calcium Signaling	2.22	0	0.121	ATP2A2,CACNA1C,CACNA1D,CACNA1E,CACNB3,Calm1 (includes others),CAMK2A,CASQ2,CREB5,LETM1,MEF2C,MYH1,MYH14,MYH2,MYH9,MYL1,MYL9,NFAT5,NFATC4,PRKAR1B,RCAN2,TNNC2,TNNI2,Tnnt3,Tpm1
Bupropion Degradation	0		0.04	CYP51A1
Breast Cancer Regulation by Stathmin1	4		0.113	ACKR1,ACKR4,ADGRA2,ADGRD1,ADGRF4,ADGRG2,ADGRG6,ADRA1B,AGTR1,AGTR2,ARHGEF1,ARHGEF5,AURKA,AURKB,BMP6,CAMK2A,CASR,CCND1,CCR1,CDK1,CDK6,CMKLR1,CREB5,DRD4,E2F2,E2F8,EDNRB,EGF,F2R,FZD1,GALR2,GNG3,GPR146,GPR182,GPR19,GPR68,HIF1A,IGF1,KRAS,LPAR4,MAS1,MMP9,NPY1R,P2RY4,PLCB1,PPM1J,PPM1L,PPP1R14B,PPP1R3C,PPP1R3D,PPP2R2B,PPP2R3A,PPP2R5D,PRKAR1B,PRKCZ,PTGER4,RAC2,RASD1,SMO,SSTR1,SSTR2,STAT3,TGFB2,TUBB,TUBB4B,…
BMP signaling pathway	1.11	0.377964	0.118	BMP3,BMP6,BMP7,BMP8A,HOXC9,KRAS,MAPK10,PRKAR1B,RASD1,ZNF423
Bladder Cancer Signaling	2.47	1	0.155	CCND1,DAPK1,EGF,FGF13,KRAS,MMP10,MMP12,MMP14,MMP3,MMP9,MYC,PA2G4,RASD1,SUV39H1,VEGFA
Bile Acid Biosynthesis, Neutral Pathway	0.21		0.0769	AMACR
BEX2 Signaling Pathway	2.91	-0.534522	0.177	CCND1,CDH2,HIF1A,LGALS1,MAPK10,PLXNC1,PPM1J,PPM1L,PPP2R2B,PPP2R3A,PPP2R5D,STAT3,Tcf7,VEGFA
BER pathway	0.232		0.0833	FEN1
Basal Cell Carcinoma Signaling	2.35	1.63299	0.167	APC2,BMP3,BMP6,BMP7,BMP8A,FZD1,GLI2,HHIP,SMO,Tcf7,WNT5A,WNT9A
BAG2 Signaling Pathway	0.438	1	0.093	ANXA2,HSP90AA1,HSPA1A/HSPA1B,MYC
B Cell Receptor Signaling	1.17	-0.5	0.103	APBB1IP,BCL6,Calm1 (includes others),CAMK2A,CFL1,CREB5,EBF1,EGR1,IKBKB,KRAS,MAP3K5,MEF2C,NFAT5,NFATC4,PLCG2,PTPRC,RAC2,RASD1,SYNJ1
B Cell Development	0.323		0.0833	CD40,PTPRC,SPN
B Cell Activating Factor Signaling	1.17	0.447214	0.146	FOS,IKBKB,MAPK10,NFAT5,NFATC4,TRAF6
Axonal Guidance Signaling	9.92		0.155	ABLIM3,ACE,ACTR2,ADAM19,Adam22,ADAM23,ADAM33,ADAMTS12,ADAMTS2,ADAMTS4,ADAMTS5,ADAMTS7,BMP3,BMP6,BMP7,BMP8A,CFL1,EGF,EPHA2,EPHA4,EPHB3,FYN,FZD1,GLI2,GNAI2,GNG3,HHIP,IGF1,KRAS,LINGO1,MME,MMP10,MMP12,MMP14,MMP3,MMP9,MYL1,MYL9,MYSM1,NFAT5,NFATC4,NRP1,NRP2,NTNG1,NTRK2,PAK4,PAPPA2,PFN1,PLCB1,PLCE1,PLCG2,PLCL2,PLXNB1,PLXNC1,PRKAR1B,PRKCZ,RAC2,RASD1,RHOD,ROBO2,SEMA3A,SEMA3B,SEMA3E,SEMA4D,SLIT2,SLIT3,SMO,…
Autophagy	0		0.0492	CTSC,CTSH,CTSZ
Autoimmune Thyroid Disease Signaling	0		0.0408	CD40,FCER1G
ATM Signaling	2.9	-0.258199	0.165	CCNB1,CCNB2,CDK1,CREB5,GADD45G,MAPK10,MDC1,PPM1J,PPM1L,PPP2R2B,PPP2R3A,PPP2R5D,RAD51,SUV39H1,TOPBP1,ZEB1
Atherosclerosis Signaling	1.2		0.111	CD36,CD40,CLU,Col10a1,COL11A2,COL2A1,COL5A3,MMP3,MMP9,PLAAT1,PLAAT3,RBP4,SELP,TNFRSF12A
Assembly of RNA Polymerase II Complex	0		0.02	DR1
Asparagine Degradation I	2.3		1	ASPG,ASRGL1
Asparagine Biosynthesis I	1.15		1	ASNS
Aryl Hydrocarbon Receptor Signaling	2.56	-0.83205	0.14	ALDH3B1,CCNA1,CCNA2,CCND1,CCNE1,CDK6,ESR1,FOS,Gsta1,GSTM2,HSP90AA1,HSP90AB1,HSPB1,MGST2,MGST3,MYC,NFIA,NQO1,SMARCA4,TGFB2
April Mediated Signaling	1.26	0	0.154	FOS,IKBKB,MAPK10,NFAT5,NFATC4,TRAF6
Apoptosis Signaling	0.784	1	0.101	BCL2L11,CAPN5,CAPN6,CDK1,IKBKB,KRAS,LMNA,MAP3K5,PLCG2,RASD1
Apelin Pancreas Signaling Pathway	0		0.0455	MAPK10,PRKAR1B
Apelin Muscle Signaling Pathway	0		0.0526	NOS3
Apelin Liver Signaling Pathway	2.07	0	0.231	AGT,COL11A2,COL2A1,COL5A3,MAPK10,PDGFRB
Apelin Endothelial Signaling Pathway	0.938	0.904534	0.104	ANGPT1,Calm1 (includes others),FOS,GNAI2,HIF1A,KRAS,MAPK10,MEF2C,NOS3,PLCB1,PRKCZ,RASD1
Apelin Cardiomyocyte Signaling Pathway	1.32	0.904534	0.121	ATP2A2,GNAI2,HIF1A,MAPK10,MYL1,MYL9,NOS3,PLCB1,PLCE1,PLCG2,PLCL2,PRKCZ
Apelin Cardiac Fibroblast Signaling Pathway	1.69	-0.447214	0.217	AGTR1,ANGPT2,NOS3,SERPINE1,TGFB2
Apelin Adipocyte Signaling Pathway	0.898	1	0.11	GNAI2,GPX3,Gsta1,GSTM2,HIF1A,MAPK10,MGST2,MGST3,PRKAR1B
Antiproliferative Role of TOB in T Cell Signaling	1.73	-0.816497	0.179	CCNA1,CCNA2,CCNE1,CD3G,CDC34,FCER1G,TGFB2
Antiproliferative Role of Somatostatin Receptor 2	0		0.0519	GNG3,KRAS,RASD1,SSTR2
Antioxidant Action of Vitamin C	1.35	1	0.119	GPLD1,IKBKB,MAPK10,NXN,PLAAT1,PLAAT3,PLCB1,PLCE1,PLCG2,PLCL2,PLD4,SLC2A1,SLC2A3
Angiopoietin Signaling	0.792	1.88982	0.107	ANGPT1,ANGPT2,BIRC5,IKBKB,KRAS,NOS3,PAK4,RASD1
Androgen Signaling	0.587	-1	0.0882	AR,CACNA1C,CACNA1D,CACNA1E,CACNB3,Calm1 (includes others),CCND1,GNAI2,GNG3,HSP90AA1,PRKAR1B,PRKCZ
Androgen Biosynthesis	0.501		0.125	EBP,Gsta1
Amyotrophic Lateral Sclerosis Signaling	0.269	-1	0.0722	CACNA1C,CACNA1D,CACNA1E,CAPN5,CAPN6,IGF1,VEGFA
Amyloid Processing	0.85		0.12	BACE2,CAPN5,CAPN6,CSNK2A1,MARK1,PRKAR1B
AMPK Signaling	0.898	-1.60357	0.0935	ACTB,ADRA1B,AK1,AK4,AK5,ARID2,CCNA2,CCND1,CREB5,FASN,NOS3,PCK2,PPM1J,PPM1L,PPP2R2B,PPP2R3A,PPP2R5D,PRKAR1B,SLC2A1,SMARCA4
Altered T Cell and B Cell Signaling in Rheumatoid Arthritis	0		0.0333	CD40,CXCL13,FCER1G
Allograft Rejection Signaling	0		0.0349	CD40,FCER1G,H2-T24
Aldosterone Signaling in Epithelial Cells	0.635	-0.816497	0.0886	DNAJC22,DUSP1,HSP90AA1,HSP90AB1,HSPA1A/HSPA1B,HSPB1,HSPB8,KRAS,PLCB1,PLCE1,PLCG2,PLCL2,PRKCZ,SMO
Alanine Degradation III	2.3		1	GPT,GPT2
Alanine Biosynthesis II	2.3		1	GPT,GPT2
Airway Pathology in Chronic Obstructive Pulmonary Disease	0.351		0.125	MMP9
Agrin Interactions at Neuromuscular Junction	0.972	2.44949	0.114	ACTB,ITGB3,KRAS,LAMA2,LAMB1,MAPK10,PAK4,RAC2,RASD1
Agranulocyte Adhesion and Diapedesis	2.59		0.13	ACTB,Ccl2,Ccl27a,CLDN11,CLDN22,CXCL13,CXCL14,EZR,GNAI2,ICAM2,MMP10,MMP12,MMP14,MMP3,MMP9,MYH1,MYH14,MYH2,MYH9,MYL1,MYL9,PODXL2,RDX,SDC4,SELP
Adrenomedullin signaling pathway	0.369	-0.534522	0.0761	ADM,Calm1 (includes others),FOS,GPR182,HIF1A,KRAS,MAPK10,NOS3,PLCB1,PLCE1,PLCG2,PLCL2,PRKAR1B,PRKG2,RASD1
Adipogenesis pathway	0.807		0.097	BMP7,EBF1,FGFRL1,FZD1,HIF1A,LPIN1,NFATC4,NR1D2,RUNX1T1,SMO,SOX9,WNT5A,ZNF423
Adenosine Nucleotides Degradation II	0.539		0.133	ADA,NT5E
Adenine and Adenosine Salvage III	0.447		0.167	ADA
Acute Phase Response Signaling	1.53	0	0.112	A2M,AGT,C1S,C4A/C4B,CP,CRABP1,FOS,HP,IKBKB,KRAS,MAP3K5,RASD1,RBP4,SERPINA3,SERPINE1,SERPINF1,SOCS3,STAT3,TNFRSF11B,TRAF6
Acute Myeloid Leukemia Signaling	0.746	1.13389	0.101	CCNA1,CCND1,CSF1R,KRAS,MYC,RASD1,RUNX1,STAT3,Tcf7
Activation of IRF by Cytosolic Pattern Recognition Receptors	0	1	0.0635	CD40,IKBKB,MAPK10,TRAF6
Actin Nucleation by ARP-WASP Complex	0.863	1.63299	0.111	ACTR2,KRAS,RAC2,RASD1,RHOD,RHOH,RHOQ,RND3
Actin Cytoskeleton Signaling	3.43	2.6	0.138	ACTB,ACTN4,ACTR2,APC2,ARHGEF1,CFL1,DIAPH3,EGF,EZR,F2R,FGF13,FLNA,IQGAP3,KRAS,MYH1,MYH14,MYH2,MYH9,MYL1,MYL9,NCKAP1L,PAK4,PFN1,Ppp1r12a,RAC2,RASD1,RDX,TMSB10/TMSB4X,TRIO,VCL
Acetone Degradation I (to Methylglyoxal)	0		0.0333	CYP51A1
Acetate Conversion to Acetyl-CoA	1.56		0.5	ACSS1,ACSS2
4-1BB Signaling in T Lymphocytes	0.399		0.0938	IKBKB,MAP3K5,MAPK10
3-phosphoinositide Degradation	1.31	2.18282	0.11	ACP5,DUSP1,DUSP15,DUSP27,MTMR3,MTMR9,PPFIBP2,PPP1R14B,PPP1R1B,PPP2R3A,PPP2R5D,PTPN13,PTPN22,PTPRC,SET,SOCS3,SYNJ1
3-phosphoinositide Biosynthesis	0.898	2.5	0.097	ACP5,DUSP1,DUSP15,DUSP27,MTMR9,PPFIBP2,PPP1R14B,PPP1R1B,PPP2R3A,PPP2R5D,PTPN13,PTPN22,PTPRC,SET,SOCS3,SYNJ1
2-ketoglutarate Dehydrogenase Complex	0.511		0.2	DHTKD1
1D-myo-inositol Hexakisphosphate Biosynthesis II (Mammalian)	0		0.0556	SYNJ1
14-3-3-mediated Signaling	1.45	-1	0.118	FOS,GFAP,KRAS,MAP3K5,MAPK10,PLCB1,PLCE1,PLCG2,PLCL2,PRKCZ,RASD1,SRPK2,TUBB,TUBB4B,TUBB6

## Sheet: Supplementary Table 6
Supplementary Table 6: Full list of Canonical Pathways identified by IPA for PZ vs C pairwise comparison
Output: 548 canonical pathways identified
Ingenuity Canonical Pathways	-log(p-value) ??????? B-H p-value (FDR)	z-Score	Ratio: differentially expressed/all pathway genes	Molecules
γ-linolenate Biosynthesis II (Animals)	0.741		0.176	ACSL1,ACSL6,SLC27A1
γ-glutamyl Cycle	0.197		0.0909	GGT1
α-Adrenergic Signaling	0.663	-1.66667	0.115	ADCY9,GNAI2,GNAS,KRAS,Phkg2,PLCG2,PRKAR1B,PRKCZ,PYGB,PYGL,RRAS
Zymosterol Biosynthesis	1.04		0.333	CYP51A1,HSD17B7
Xenobiotic Metabolism Signaling	0		0.0836	CHST11,CHST3,CREBBP,CYP1B1,FMO3,Gsta1,GSTM2,GSTP1,HS3ST1,HS3ST6,HSP90AB1,KRAS,MAP3K5,MGST2,MGST3,NCOR2,PPM1J,PPM1L,PPP2CB,PPP2R1A,PPP2R2B,PRKCZ,RRAS,SOD3
Xenobiotic Metabolism PXR Signaling Pathway	0.287	-0.242536	0.0885	CDK5,CHST11,CHST3,CREBBP,Gsta1,GSTM2,GSTP1,HS3ST1,HS3ST6,HSP90AB1,MGST2,MGST3,NCOR2,PPP1R14B,PPP1R3C,PRKAR1B,PRKCZ
Xenobiotic Metabolism General Signaling Pathway	0	-0.632456	0.0699	CREBBP,Gsta1,GSTM2,GSTP1,KRAS,MAP3K5,MGST2,MGST3,PRKCZ,RRAS
Xenobiotic Metabolism CAR Signaling Pathway	0.663	-0.894427	0.106	ABCC1,CHST11,CHST3,CREBBP,FMO3,Gsta1,GSTM2,GSTP1,HS3ST1,HS3ST6,HSP90AB1,MGST2,MGST3,PPM1J,PPM1L,PPP2CB,PPP2R1A,PPP2R2B,PRKCZ,SOD3
Wnt/β-catenin Signaling	7.53	1.66667	0.225	APC2,APPL1,AXIN2,BTRC,CCND1,CD44,CDH2,CREBBP,CSNK2A1,CSNK2A2,CSNK2B,CTNNB1,FZD8,LEF1,MYC,PPM1J,PPM1L,PPP2CB,PPP2R1A,PPP2R2B,SFRP5,SMO,SOX4,SOX5,SOX6,SOX9,Tcf7,TCF7L2,TGFB2,TGFBR3,TLE1,TLE3,TP53,WIF1,WNT4,WNT5A,WNT5B,WNT7B,WNT9A
Wnt/Ca+ pathway	2.17	-1.1547	0.194	ATF4,CREB5,CREBBP,FZD8,NFAT5,PLCB1,PLCE1,PLCG2,PLCL2,SMO,WNT5A,WNT5B
White Adipose Tissue Browning Pathway	2.07	-1.34164	0.155	ADCY9,ATF4,BMP7,CACNA1C,CACNA1D,CACNA1E,CACNB3,CACNB4,CAMKK2,CAMP,CREB5,CREBBP,FGFR1,FGFRL1,FNDC5,GNAS,HOXC9,PRKAR1B,RUNX1T1,VEGFA
Vitamin-C Transport	0.815	-1	0.167	SLC23A2,SLC2A1,STOM,TXNRD3
Virus Entry via Endocytic Pathways	2.65		0.178	ACTB,AP1S2,AP2B1,AP2M1,AP3S1,CXADR,FLNC,FYN,ITGA1,ITGA5,ITGB3,ITGB5,ITGB6,KRAS,PLCG2,PRKCZ,RAC2,RRAS,TFRC
VEGF Signaling	0.607	0	0.111	ACTB,ACTN4,Flt1,FLT4,HIF1A,KRAS,PLCG2,RRAS,VCL,VEGFA,YWHAE
VEGF Family Ligand-Receptor Interactions	0.704	-1.41421	0.119	FLT4,KRAS,NRP1,NRP2,PLA2G5,PLA2G6,PLCG2,PRKCZ,RRAS,VEGFA
VDR/RXR Activation	2.14	0.377964	0.179	CAMP,CASR,CDKN1B,COL13A1,CSNK2A1,HES1,IGFBP3,IGFBP5,NCOR2,PRKCZ,PSMC5,SEMA3B,SPP1,TGFB2
Valine Degradation I	0		0.0556	ACADSB
UVC-Induced MAPK Signaling	0.543	-0.816497	0.118	BRAF,KRAS,MAPK10,PRKCZ,RRAS,TP53
UVB-Induced MAPK Signaling	0	-1	0.0769	EIF4EBP1,MAPK10,PRKCZ,TP53
UVA-Induced MAPK Signaling	0.451	-0.377964	0.102	KRAS,MAPK10,PARP8,PLCB1,PLCE1,PLCG2,PLCL2,RPS6KA2,RRAS,TP53
Urate Biosynthesis/Inosine 5'-phosphate Degradation	0		0.0769	NT5E
Unfolded protein response	0.947	-0.377964	0.143	ATF4,HSPA1A/HSPA1B,HSPA2,MAP3K5,MBTPS1,OS9,SREBF1,TRAF2
UDP-N-acetyl-D-glucosamine Biosynthesis II	3.12	-2	0.667	FMO3,GFPT1,GFPT2,UAP1
UDP-N-acetyl-D-galactosamine Biosynthesis II	1.01		0.231	GPI,HK1,UAP1
Ubiquinol-10 Biosynthesis (Eukaryotic)	0.351		0.118	CYP26B1,MICAL3
Tyrosine Degradation I	0.435		0.2	FAH
Type II Diabetes Mellitus Signaling	0.939	-1	0.12	ACSL1,ACSL6,ADIPOR1,CACNA1C,CACNA1D,CACNA1E,CACNB3,CACNB4,CD36,IKBKB,MAP3K5,MAPK10,PKM,PRKCZ,SLC27A1,TNFRSF11B,TRAF2
Type I Diabetes Mellitus Signaling	0	-0.377964	0.0631	IKBKB,JAK1,MAP3K5,MAPK10,TNFRSF11B,TRAF2,TRAF6
TWEAK Signaling	0		0.0857	IKBKB,TRAF2,XIAP
Tryptophan Degradation X (Mammalian, via Tryptamine)	0		0.04	DDC
tRNA Splicing	1.96	-0.707107	0.209	GDE1,MPPED2,PDE10A,PDE4D,PDE7A,PDE7B,PDE8A,SMPDL3A,SMPDL3B
tRNA Charging	0		0.0256	EPRS1
Triacylglycerol Degradation	0		0.0426	LIPG,PLA1A
Triacylglycerol Biosynthesis	0.803	-2.23607	0.143	ASPG,GPAT4,LPIN1,PLPP3,PLPPR4,PORCN
TREM1 Signaling	0	0.447214	0.0667	CD40,ITGA5,ITGAX,PLCG2,STAT3
Trehalose Degradation II (Trehalase)	0.325		0.143	HK1
Transcriptional Regulatory Network in Embryonic Stem Cells	0		0.0556	RIF1,STAT3,ZFHX3
TR/RXR Activation	1.52		0.155	ENO1,F10,FASN,HIF1A,HP,LDLR,ME1,NCOR2,PFKP,RCAN2,SLC2A1,SREBF1,STRBP
Toll-like Receptor Signaling	0		0.0395	IKBKB,IRAK2,TRAF6
TNFR2 Signaling	0.305		0.1	IKBKB,TRAF2,XIAP
TNFR1 Signaling	0.349	-0.447214	0.1	CASP2,IKBKB,PAK4,TRAF2,XIAP
Tight Junction Signaling	2.51		0.155	ACTB,BET1L,CDK4,CLDN22,CPSF6,CSTF3,CTNNB1,GOSR1,JAM2,MYH1,MYH14,MYH2,MYL1,MYL9,NSF,PATJ,PPM1J,PPM1L,PPP2CB,PPP2R1A,PPP2R2B,PRKAR1B,PRKCZ,TGFB2,TNFRSF11B,VCL
Thyroid Hormone Metabolism II (via Conjugation and/or Degradation)	0		0.0263	CSGALNACT1
Thyroid Cancer Signaling	2.93	-0.5	0.203	BRAF,CCND1,CRYGA,CTNNB1,IGF1,KRAS,LEF1,MYC,NTRK2,NTRK3,PDK1,RET,RRAS,Tcf7,TCF7L2,TP53
Thrombopoietin Signaling	0.321	0	0.0952	KRAS,MYC,PLCG2,PRKCZ,RRAS,STAT3
Thrombin Signaling	0.839	-2.06474	0.111	ADCY9,ARHGEF1,ARHGEF5,EGF,F2R,GNAI2,GNAS,IKBKB,KRAS,MYL1,MYL9,PLCB1,PLCE1,PLCG2,PLCL2,Ppp1r12a,PRKCZ,RAC2,RHOB,RHOD,RHOJ,RND3,RRAS
Thiosulfate Disproportionation III (Rhodanese)	0.619		0.333	MPST
Thioredoxin Pathway	0.325		0.143	TXNRD3
The Visual Cycle	0		0.05	DHRS9
Th2 Pathway	0	-0.447214	0.0441	CD40,IL25,JAK1,NOTCH1,STAT6,TGFBR3
Th17 Activation Pathway	0.261	-0.377964	0.0879	HIF1A,HSP90AB1,IRAK2,JAK1,NFAT5,RUNX1,STAT3,TRAF6
Th1 Pathway	0	1	0.0331	CD40,JAK1,NOTCH1,STAT3
Th1 and Th2 Activation Pathway	0		0.0409	CD40,IL25,JAK1,NOTCH1,STAT3,STAT6,TGFBR3
TGF-β Signaling	1.12	1.41421	0.135	AMHR2,BMP7,CREBBP,HOXC9,INHBA,KRAS,RNF111,RRAS,SERPINE1,TGFB2,TGIF1,TRAF6,ZNF423
Tetrapyrrole Biosynthesis II	0.435		0.2	ALAS2
Telomerase Signaling	0.648	0.57735	0.112	EGF,ELK3,HSP90AB1,KRAS,MYC,PPM1J,PPM1L,PPP2CB,PPP2R1A,PPP2R2B,RRAS,TP53
Tec Kinase Signaling	0.897	-0.242536	0.116	ACTB,FYN,GNAI2,GNAS,HCK,ITGA5,JAK1,MAPK10,PAK4,PLCG2,PRKCZ,RAC2,RHOB,RHOD,RHOJ,RND3,STAT3,STAT6,VAV2
TCA Cycle II (Eukaryotic)	0.815	-1	0.167	ACO1,DHTKD1,SDHAF4,SDHD
T Helper Cell Differentiation	0		0.0822	BCL6,CD40,IL6ST,STAT3,STAT6,TNFRSF11B
T Cell Receptor Signaling	0		0.0667	FYN,IKBKB,KRAS,NFAT5,RRAS,SHB,VAV2
T Cell Exhaustion Signaling Pathway	0.441	0	0.0971	BCL6,BTLA,JAK1,KRAS,MAPK10,NFAT5,PDK1,PLCG2,PPM1J,PPM1L,PPP2CB,PPP2R1A,PPP2R2B,RRAS,STAT3,TGFBR3,VEGFA
Systemic Lupus Erythematosus Signaling	0		0.0393	C7,CD40,EFTUD2,KRAS,LSM11,LSM4,NFAT5,PLCG2,RRAS
Systemic Lupus Erythematosus In T Cell Signaling Pathway	0	0.2	0.0751	ATF4,BCL6,CASP2,CASP4,CD44,CREB5,CREBBP,ESR1,GNAI2,KRAS,ORAI1,PDK1,PPM1J,PPM1L,PPP2CB,PPP2R1A,PPP2R2B,RAC2,RDX,RHOB,RHOD,RHOJ,RND3,RRAS,STAT3
Systemic Lupus Erythematosus In B Cell Signaling Pathway	0	0.816497	0.0873	CCND1,CD40,CTNNB1,FYN,HCK,IL17B,IL25,IL6ST,JAK1,KRAS,MYC,NFAT5,PIK3AP1,PLCG2,PRKCZ,RAC2,RRAS,SHC2,SHC3,STAT3,SYNJ1,TGFB2,TRAF2,TRAF6
Synaptogenesis Signaling Pathway	3.49	0.152499	0.147	ACTR2,ADCY9,AP2B1,AP2M1,ARPC1B,ARPC5L,ATF4,BET1L,BRAF,CACNB3,CACNB4,CADM1,CDH11,CDH13,CDH15,CDH17,CDH2,CDK5,COMP,CREB5,CREBBP,CTNNB1,DAB1,DLG4,EIF4EBP1,EIF4EBP2,EPHA2,EPHA4,EPHB3,EPHB4,FYN,GOSR1,HCK,KRAS,NAP1L1,NSF,NTRK2,PLCG2,PRKAR1B,RRAS,SHC2,SHC3,STXBP6,SYT8,THBS4,VLDLR
Synaptic Long Term Potentiation	0.624	-1.38675	0.109	ATF4,CACNA1C,CREB5,CREBBP,KRAS,PLCB1,PLCE1,PLCG2,PLCL2,PPP1R14B,PPP1R3C,PRKAR1B,PRKCZ,RRAS
Synaptic Long Term Depression	1.61	-1.22474	0.132	CACNA1C,CACNA1D,CACNA1E,CACNB3,CACNB4,GNAI2,GNAS,IGF1,KRAS,NPR2,PLA2G5,PLA2G6,PLAAT1,PLAAT3,PLCB1,PLCE1,PLCG2,PLCL2,PPM1J,PPM1L,PPP2CB,PPP2R1A,PPP2R2B,PRKCZ,RRAS
Superpathway of Methionine Degradation	0.389	0	0.108	AHCYL1,GOT1,GOT2,PRMT8
Superpathway of Melatonin Degradation	0	0	0.0615	CSGALNACT1,CYP1B1,CYP2U1,CYP51A1
Superpathway of Inositol Phosphate Compounds	0	-0.242536	0.0859	ACP6,CDC25B,DUSP1,DUSP15,DUSP2,DUSP27,DUSP8,MDP1,PI4K2B,PLCB1,PLCE1,PLCG2,PPP1R14B,PPP1R1B,PTPN13,PTPN22,SYNJ1
Superpathway of Geranylgeranyldiphosphate Biosynthesis I (via Mevalonate)	0.323		0.111	HMGCS1,MVD
Superpathway of D-myo-inositol (1,4,5)-trisphosphate Metabolism	0		0.0435	SYNJ1
Superpathway of Citrulline Metabolism	0		0.0667	GLS
Superpathway of Cholesterol Biosynthesis	1.96	2.64575	0.241	CYP51A1,DHCR24,DHCR7,FDFT1,HMGCS1,HSD17B7,MVD
Superoxide Radicals Degradation	0.822		0.25	SOD1,SOD3
Sumoylation Pathway	1.46	-0.27735	0.146	AR,ARHGDIB,CREBBP,MAP3K5,MAPK10,RAC2,RFC5,RHOB,RHOD,RHOJ,RND3,SUMO2,TP53,XIAP,ZEB1
Sulfate Activation for Sulfonation	0.776		0.5	PAPSS1
Sucrose Degradation V (Mammalian)	0.738		0.222	ALDOA,ALDOC
Stearate Biosynthesis I (Animals)	0.948	0	0.149	ACSL1,ACSL6,ASPG,DHCR24,FASN,PORCN,SLC27A1
STAT3 Pathway	2.83	0	0.17	BMP6,CISH,EGF,FGFR1,FLT4,GHR,IGF1,IL11RA,IL13RA2,IL17RE,IL6ST,IL9R,KRAS,MAPK10,MYC,NTRK2,NTRK3,PDGFRB,RRAS,STAT3,TGFB2,TGFBR3,VEGFA
SPINK1 Pancreatic Cancer Pathway	0.569	-0.377964	0.117	CPA2,CPA3,CPD,CPM,CPZ,CTRC,CTSB
SPINK1 General Cancer Pathway	0	0.447214	0.0725	JAK1,KRAS,Mt1m/Mt2A,RRAS,STAT3
Sphingosine-1-phosphate Signaling	0.845	-0.27735	0.12	ADCY9,CASP2,CASP4,GNAI2,PDGFRB,PLCB1,PLCE1,PLCG2,PLCL2,RAC2,RHOB,RHOD,RHOJ,RND3
Sphingomyelin Metabolism	0.285		0.125	SGMS2
Spermine Biosynthesis	0.776		0.5	SMS
Spermine and Spermidine Degradation I	0.513		0.25	SAT1
Sperm Motility	2.7	-2.11058	0.148	CLK1,CLK2,CSF2RA,DSTYK,EPHA2,EPHA4,EPHB3,EPHB4,FES,FGFR1,Flt1,FLT4,FYN,GNAS,HCK,JAK1,MERTK,NTRK2,NTRK3,PDE4D,PDGFRB,PLA2G5,PLA2G6,PLAAT1,PLAAT3,PLCB1,PLCE1,PLCG2,PLCL2,PRKAR1B,PRKCZ,RET,ZAN
Sonic Hedgehog Signaling	0.981		0.172	CCNB1,CDK1,GLI2,PRKAR1B,SMO
Small Cell Lung Cancer Signaling	1.36	1.13389	0.155	CCND1,CCNE1,CDK4,CDK6,CDKN1B,IKBKB,MYC,PA2G4,TP53,TRAF2,TRAF6
Sirtuin Signaling Pathway	2.08	-0.19245	0.131	ABCA1,ACADL,ADAM10,ATP5PB,BPGM,CPT1A,G6PD,GABARAP,GABARAPL1,GADD45G,GLS,GOT2,HIF1A,MAP1LC3B,MAPK6,MT-ND2,MYC,MYCN,NDUFB10,NDUFS2,NDUFV2,PCK2,PDK1,PFKFB3,SDHD,SLC25A4,SLC2A1,SOD1,SOD3,SREBF1,STAT3,TIMM23,TIMM50,TP53,TSPO,UQCRFS1,VDAC2,XPA
Signaling by Rho Family GTPases	1.25	0.784465	0.119	ACTB,ACTR2,ARHGEF1,ARHGEF5,ARPC1B,ARPC5L,CDH11,CDH13,CDH15,CDH17,CDH2,DIAPH3,GFAP,GNAI2,GNAS,ITGA5,MAPK10,MYL1,MYL9,PAK4,PRKCZ,RAC2,RDX,RHOB,RHOD,RHOJ,RND3,SEPTIN7,SEPTIN8
Sertoli Cell-Sertoli Cell Junction Signaling	0		0.0865	ACTB,ACTN4,CLDN22,CTNNB1,ITGA5,JAM2,KRAS,MAP3K5,MAPK10,PRKAR1B,RAB8B,RRAS,SORBS1,SPTBN1,TGFBR3,VCL
Serotonin Receptor Signaling	0		0.0698	ADCY9,DDC,SLC6A4
Serotonin Degradation	0		0.0448	ADHFE1,CSGALNACT1,DHRS9
Serotonin and Melatonin Biosynthesis	0.374		0.167	DDC
Senescence Pathway	5.53	-1.60451	0.175	ANAPC11,ASXL1,ATF3,BRAF,CACNA1C,CACNA1D,CACNA1E,CAPN5,CAPN6,CAPNS1,CCNB1,CCNB2,CCND1,CDC25B,CDK1,CDK4,CDK6,CDKN1B,CREBBP,DHCR24,E2F2,E2F8,EIF4EBP1,ELK3,GADD45G,HIPK2,IKBKB,KRAS,MAPK6,NFAT5,PCGF1,PDK1,PDK2,PDK4,PPM1J,PPM1L,PPP2CB,PPP2R1A,PPP2R2B,PRKCZ,RRAS,SERPINE1,SQSTM1,TGFB2,TGFBR3,TP53,TRAF6,YPEL3
Semaphorin Signaling in Neurons	2.76		0.217	CDK5,CRMP1,FES,FYN,NRP1,PAK4,PLXNB1,RAC2,RHOB,RHOD,RHOJ,RND3,SEMA3A
SAPK/JNK Signaling	0.267	0.707107	0.0882	DUSP8,KRAS,MAP3K5,MAPK10,MAPK8IP3,RAC2,RRAS,TP53,TRAF2
Salvage Pathways of Pyrimidine Ribonucleotides	0.644	-0.904534	0.113	AK4,AK5,APOBEC2,BRAF,CDK1,CDK4,CDK5,CDK6,GRK5,MAPK6,TTK
Salvage Pathways of Pyrimidine Deoxyribonucleotides	0.285		0.125	TK1
S-methyl-5'-thioadenosine Degradation II	0.776		0.5	Mtap
Role of Wnt/GSK-3β Signaling in the Pathogenesis of Influenza	1.42	1	0.154	APC2,CTNNB1,FZD8,LEF1,SMO,Tcf7,TCF7L2,WNT4,WNT5A,WNT5B,WNT7B,WNT9A
Role of Tissue Factor in Cancer	0.652		0.111	CCN1,EGR1,F10,FYN,HCK,ITGB3,ITGB5,KRAS,PLCB1,RPS6KA2,RRAS,TP53,VEGFA
Role of RIG1-like Receptors in Antiviral Innate Immunity	0.468	1	0.114	CREBBP,IKBKB,TRAF2,TRAF6,TRIM25
Role of PKR in Interferon Induction and Antiviral Response	0.652	1.1547	0.111	ATF3,HSP90AB1,HSPA1A/HSPA1B,HSPA2,IKBKB,JAK1,MAPK10,NPM1,PDGFRB,SCARA5,STAT3,TP53,TRAF6
Role of PI3K/AKT Signaling in the Pathogenesis of Influenza	0		0.0156	GNAI2
Role of Pattern Recognition Receptors in Recognition of Bacteria and Viruses	0	0	0.0519	IL17B,IL25,MAPK10,PLCG2,PRKCZ,RNASEL,TGFB2,TRAF6
Role of p14/p19ARF in Tumor Suppression	0		0.069	NPM1,TP53
Role of Osteoblasts, Osteoclasts and Chondrocytes in Rheumatoid Arthritis	3.09		0.155	ADAMTS4,ADAMTS5,APC2,BMP6,BMP7,BMP8A,COL1A1,CTNNB1,FZD8,IGF1,IKBKB,ITGA5,ITGB3,LEF1,MAP3K5,MAPK10,MMP14,MMP3,NFAT5,SFRP5,SMO,SPP1,Tcf7,TCF7L2,TNFRSF11B,TRAF2,TRAF6,WIF1,WNT4,WNT5A,WNT5B,WNT7B,WNT9A,XIAP
Role of Oct4 in Mammalian Embryonic Stem Cell Pluripotency	0.675		0.13	MEF2A,PHC1,PHC3,SPP1,TP53,WWP2
Role of NFAT in Regulation of the Immune Response	0	-0.904534	0.0663	FYN,GNAI2,GNAS,IKBKB,KRAS,MEF2A,NFAT5,ORAI1,PLCB1,PLCG2,RCAN2,RRAS
Role of NFAT in Cardiac Hypertrophy	0.612	-0.852803	0.103	ADCY9,CACNA1C,CACNA1D,CACNA1E,CACNB3,CACNB4,GNAI2,GNAS,IGF1,IL6ST,KRAS,MAPK10,MEF2A,PLCB1,PLCE1,PLCG2,PLCL2,PRKAR1B,PRKCZ,RCAN2,RRAS,TGFB2
Role of NANOG in Mammalian Embryonic Stem Cell Pluripotency	1.81	-0.377964	0.151	BMP6,BMP7,BMP8A,CTNNB1,FZD8,IL6ST,JAK1,KRAS,RIF1,RRAS,SMO,STAT3,TP53,WNT4,WNT5A,WNT5B,WNT7B,WNT9A
Role of MAPK Signaling in the Pathogenesis of Influenza	0.578		0.113	KRAS,MAP3K5,MAPK10,PLA2G5,PLA2G6,PLAAT1,PLAAT3,RABGEF1,RRAS
Role of Macrophages, Fibroblasts and Endothelial Cells in Rheumatoid Arthritis	2.24		0.131	ADAMTS4,APC2,ATF4,CCND1,CREB5,CREBBP,CTNNB1,FN1,FZD8,IKBKB,IL6ST,IRAK2,KRAS,LEF1,LTBR,MIF,MMP3,MYC,NFAT5,PLCB1,PLCE1,PLCG2,PLCL2,PRKCZ,RRAS,SFRP5,SMO,STAT3,Tcf7,TCF7L2,TNFRSF11B,TRAF2,TRAF6,VCAM1,VEGFA,WIF1,WNT4,WNT5A,WNT5B,WNT7B,WNT9A
Role of JAK2 in Hormone-like Cytokine Signaling	0.764		0.147	EPOR,GHR,JAK1,SH2B2,STAT3
Role of JAK1, JAK2 and TYK2 in Interferon Signaling	0		0.0833	JAK1,STAT3
Role of JAK1 and JAK3 in γc Cytokine Signaling	0.398		0.101	FES,IL9R,JAK1,KRAS,RRAS,STAT3,STAT6
Role of JAK family kinases in IL-6-type Cytokine Signaling	0.768		0.16	IL6ST,JAK1,MAPK10,STAT3
Role of IL-17F in Allergic Inflammatory Airway Diseases	0.803	0.447214	0.143	ATF4,CREB5,CREBBP,IGF1,RPS6KA2,TRAF6
Role of IL-17A in Psoriasis	0.499		0.154	S100A8,S100A9
Role of IL-17A in Arthritis	0		0.0182	MAPK10
Role of Cytokines in Mediating Communication between Immune Cells	0		0.0185	IL25
Role of CHK Proteins in Cell Cycle Checkpoint Control	1.6	-1.66667	0.175	CDK1,E2F2,E2F8,PPM1J,PPM1L,PPP2CB,PPP2R1A,PPP2R2B,RFC5,TP53
Role of BRCA1 in DNA Damage Response	1.05	-1.63299	0.138	ACTB,ARID2,BARD1,E2F2,E2F8,FANCL,RAD51,RFC5,SMARCA4,TOPBP1,TP53
RhoGDI Signaling	2.7	-0.784465	0.156	ACTB,ACTR2,ARHGAP8/PRR5-ARHGAP8,ARHGDIB,ARHGEF1,ARHGEF5,ARPC1B,ARPC5L,CD44,CDH11,CDH13,CDH15,CDH17,CDH2,CREBBP,ESR1,GNAI2,GNAS,ITGA5,MYL1,MYL9,PAK4,RAC2,RDX,RHOB,RHOD,RHOJ,RND3
RhoA Signaling	1.98	-0.727607	0.154	ACTB,ACTR2,ARHGAP8/PRR5-ARHGAP8,ARHGEF1,ARPC1B,ARPC5L,IGF1,LPAR1,LPAR4,MYL1,MYL9,NRP2,PFN1,Ppp1r12a,RDX,RND3,RTKN,SEPTIN7,SEPTIN8
Retinol Biosynthesis	0		0.0476	DHRS9,LIPG
Retinoic acid Mediated Apoptosis Signaling	0		0.0333	CRABP1,PARP8
Retinoate Biosynthesis I	0		0.0294	DHRS9
Renin-Angiotensin Signaling	1.04	-0.83205	0.127	ACE,ADCY9,AGT,AGTR1,AGTR2,KRAS,MAPK10,PAK4,PLCG2,PRKAR1B,PRKCZ,RRAS,SHC2,SHC3,STAT3
Renal Cell Carcinoma Signaling	0.397		0.1	CREBBP,EGLN3,HIF1A,KRAS,PAK4,RRAS,SLC2A1,VEGFA
Remodeling of Epithelial Adherens Junctions	0.414	1	0.103	ACTB,ACTN4,ACTR2,ARPC1B,ARPC5L,CTNNB1,VCL
Relaxin Signaling	0.788	-1.88982	0.113	ADCY9,BRAF,GDE1,GNAI2,GNAS,MPPED2,NPR2,PDE10A,PDE4D,PDE7A,PDE7B,PDE8A,PRKAR1B,PRKCZ,SMPDL3A,SMPDL3B,VEGFA
Regulation of the Epithelial-Mesenchymal Transition Pathway	3.88		0.172	BRAF,CDH2,CTNNB1,EGF,EGR1,FGF13,FGF9,FGFR1,FGFRL1,FZD8,HIF1A,ID2,JAK1,KRAS,LEF1,LOX,NOTCH1,PARD6G,PDGFRB,RBPJ,RRAS,SMO,STAT3,Tcf7,TCF7L2,TGFB2,WNT4,WNT5A,WNT5B,WNT7B,WNT9A,ZEB1,ZEB2
Regulation of IL-2 Expression in Activated and Anergic T Lymphocytes	0.425		0.101	FYN,IKBKB,KRAS,MAPK10,NFAT5,PLCG2,RRAS,TGFB2,VAV2
Regulation of eIF4 and p70S6K Signaling	1.48	-0.333333	0.134	AGO1,EIF3C,EIF3M,EIF4A3,EIF4EBP1,EIF4EBP2,FAU,ITGA5,KRAS,PAIP1,PPM1J,PPM1L,PPP2CB,PPP2R1A,PPP2R2B,PRKCZ,RPS15,RPS15A,RPS24,RPS5,RRAS
Regulation of Cellular Mechanics by Calpain Protease	4.51	-1.73205	0.262	ACTN4,CAPN5,CAPN6,CAPNS1,CCNA1,CCNA2,CCND1,CCNE1,CDK1,CDK4,CDK6,CDKN1B,EGF,ITGA5,KRAS,RRAS,VCL
Regulation of Actin-based Motility by Rho	2.14	0.5	0.17	ACTB,ACTR2,ARPC1B,ARPC5L,ITGA5,MYL1,MYL9,PAK4,PFN1,Ppp1r12a,RAC2,RHOB,RHOD,RHOJ,RND3,Wasl
Reelin Signaling in Neurons	2.4	-0.894427	0.163	ACTR2,ARHGEF1,ARHGEF5,ARPC1B,ARPC5L,CDH2,CDK5,DAB1,DCX,FYN,HCK,ITGA1,ITGA5,ITGB3,MAPK10,MAPK8IP3,PAFAH1B3,PDK1,PDK2,PDK4,VLDLR
RAR Activation	0.9		0.113	ACTB,ADCY9,ARID2,CRABP1,CREBBP,CSNK2A1,CSNK2A2,CSNK2B,DHRS9,DUSP1,IGFBP3,MAP3K5,MAPK10,NCOR2,PNRC1,PRKAR1B,PRKCZ,PSMC5,RBP4,SMARCA4,TGFB2,VEGFA
Rapoport-Luebering Glycolytic Shunt	0.374		0.167	BPGM
RANK Signaling in Osteoclasts	0	0.816497	0.0682	IKBKB,MAP3K5,MAPK10,TRAF2,TRAF6,XIAP
RAN Signaling	0.741		0.176	CSE1L,KPNA2,KPNB1
Rac Signaling	0.283	0.333333	0.0893	ACTR2,ARPC1B,ARPC5L,CD44,ITGA5,KRAS,MCF2L,PAK4,PRKCZ,RRAS
Pyruvate Fermentation to Lactate	0.374		0.167	Ldha/RGD1562690
Pyrimidine Ribonucleotides Interconversion	0.542	-0.447214	0.122	AK4,AK5,CTPS2,RECQL4,SMARCA1
Pyrimidine Ribonucleotides De Novo Biosynthesis	0.491	-0.447214	0.116	AK4,AK5,CTPS2,RECQL4,SMARCA1
Pyrimidine Deoxyribonucleotides De Novo Biosynthesis I	1.42	0.447214	0.227	AK4,AK5,DTYMK,RRM2,TYMS
Pyridoxal 5'-phosphate Salvage Pathway	0.686	-0.707107	0.123	BRAF,CDK1,CDK4,CDK5,CDK6,GRK5,MAPK6,TTK
PXR/RXR Activation	0		0.0615	CPT1A,GSTM2,PCK2,PRKAR1B
Putrescine Degradation III	0		0.0476	SAT1
Putrescine Biosynthesis III	0.776		0.5	ODC1
Purine Ribonucleosides Degradation to Ribose-1-phosphate	0.325		0.143	ADA
Purine Nucleotides Degradation II (Aerobic)	0.323		0.111	ADA,NT5E
PTEN Signaling	2.18	0	0.159	CCND1,CDKN1B,CSNK2A1,CSNK2A2,CSNK2B,FGFR1,FLT4,GHR,IKBKB,ITGA5,KRAS,MCRS1,NTRK2,NTRK3,PDGFRB,PRKCZ,RAC2,RRAS,SYNJ1,TGFBR3
PRPP Biosynthesis I	0.513		0.25	PRPS2
Protein Ubiquitination Pathway	2.54		0.139	ANAPC11,BTRC,CDC20,CDC34,DNAJC18,DNAJC22,DNAJC6,HSP90AB1,HSPA1A/HSPA1B,HSPA2,HSPB11,PSMA2,PSMA3,PSMB7,PSMC3,PSMC4,PSMC5,PSMD6,SMO,TRAF6,UBA1,UBE2D3,UBE2E3,UBE2H,UBE2Q1,UBE2S,UBE2T,USP1,USP11,USP24,USP28,USP32,USP42,USP48,USP7,USP8,USP9X,XIAP
Protein Kinase A Signaling	5.23	-2.38048	0.156	ADCY9,AKAP12,AKAP13,ANAPC11,ATF4,BRAF,CDC25B,Cdkn3,CREB5,CREBBP,CTNNB1,DUSP1,DUSP15,DUSP2,DUSP8,EYA1,FLNC,GDE1,GNAI2,GNAS,IHH,LEF1,MPPED2,MTMR3,MYH2,MYL1,MYL9,NFAT5,PDE10A,PDE4D,PDE7A,PDE7B,PDE8A,Phkg2,PLCB1,PLCE1,PLCG2,PLCL2,PPP1R14B,PPP1R1B,PPP1R3C,PRKAR1B,PRKCZ,PTPN13,Ptpn14,PTPN22,PTPN3,PTPRB,PTPRK,PTPRZ1,PYGB,PYGL,SMO,SMPDL3A,SMPDL3B,Tcf7,TCF7L2,TGFB2,TIMM50,TNNI2,YWHAB,YWHAE
Prostate Cancer Signaling	1.91		0.165	AR,ATF4,CCND1,CCNE1,CDKN1B,CREB5,CREBBP,CTNNB1,GSTP1,HSP90AB1,KRAS,LEF1,PA2G4,RRAS,TP53
Prostanoid Biosynthesis	1.3		0.3	PTGDS,PTGES,PTGIS
Prolactin Signaling	0.382	0.377964	0.0988	CREBBP,FYN,KRAS,MYC,PLCG2,PRKCZ,RRAS,STAT3
Production of Nitric Oxide and Reactive Oxygen Species in Macrophages	1.41	-1.4596	0.128	CLU,CREBBP,CYBA,IKBKB,JAK1,MAP3K5,MAPK10,PLCG2,PPM1J,PPM1L,PPP1R14B,PPP1R3C,PPP2CB,PPP2R1A,PPP2R2B,PRKCZ,RAC2,RBP4,RHOB,RHOD,RHOJ,RND3,S100A8,TNFRSF11B
Primary Immunodeficiency Signaling	0		0.04	ADA,CD40
Pregnenolone Biosynthesis	0.499		0.154	CYP26B1,MICAL3
PPARα/RXRα Activation	1.58	-0.654654	0.132	ABCA1,ACADL,ADCY9,ADIPOR1,CD36,CREBBP,FASN,GHR,GNAS,GOT2,HSP90AB1,IKBKB,ITGB5,KRAS,NCOR2,PLCB1,PLCE1,PLCG2,PLCL2,PRKAR1B,RRAS,SLC27A1,TGFB2,TGFBR3,TRAF6
PPAR Signaling	0.37	0	0.0962	CREBBP,HSP90AB1,IKBKB,KRAS,NCOR2,PDGFRB,RRAS,TNFRSF11B,TRAF2,TRAF6
Polyamine Regulation in Colon Cancer	2.69		0.318	CTNNB1,KRAS,MYC,ODC1,PSME3,PSME4,SAT1
PKCθ Signaling in T Lymphocytes	0.308	-0.333333	0.0903	CACNA1C,CACNA1D,CACNA1E,CACNB3,CACNB4,FYN,IKBKB,KRAS,MAP3K5,NFAT5,PLCG2,RAC2,RRAS,VAV2
PI3K/AKT Signaling	2.27	-1.60591	0.149	CCND1,CDKN1B,CTNNB1,EIF4EBP1,GHR,HSP90AB1,IKBKB,IL11RA,IL13RA2,IL17RE,IL6ST,IL9R,ITGA5,JAK1,KRAS,MAP3K5,PPM1J,PPM1L,PPP2CB,PPP2R1A,PPP2R2B,RRAS,SYNJ1,TP53,YWHAB,YWHAE
PI3K Signaling in B Lymphocytes	1.02	-0.727607	0.123	ATF3,ATF4,ATF5,ATF7,CD40,FYN,IKBKB,KRAS,NFAT5,PIK3AP1,PLCB1,PLCE1,PLCG2,PLCL2,PRKCZ,RRAS,VAV2
Phototransduction Pathway	0		0.0377	OPN4,PRKAR1B
Phospholipases	1.34	-2.33333	0.159	LIPG,PLA1A,PLA2G5,PLA2G6,PLAAT1,PLAAT3,PLCB1,PLCE1,PLCG2,PLCL2
Phospholipase C Signaling	0.873	-2.2	0.109	ADCY9,ARHGEF1,ARHGEF5,ATF4,CREB5,CREBBP,FYN,GNAS,ITGA5,KRAS,MEF2A,MYL1,MYL9,NFAT5,PLA2G5,PLA2G6,PLCB1,PLCE1,PLCG2,Ppp1r12a,PRKCZ,RAC2,RALGDS,RHOB,RHOD,RHOJ,RND3,RRAS
Phosphatidylglycerol Biosynthesis II (Non-plastidic)	0		0.0455	GPAT4
Phosphatidylethanolamine Biosynthesis II	0.251		0.111	ETNK1
Phosphatidylcholine Biosynthesis I	0.922		0.286	CHPT1,PCYT1A
Phenylalanine Degradation IV (Mammalian, via Side Chain)	0.456		0.143	GOT1,GOT2
Phagosome Maturation	0.771		0.113	ATP6AP1,ATP6V0A4,ATP6V0B,ATP6V0C,ATP6V1A,ATP6V1C2,BET1L,CTSB,CTSC,CTSZ,DYNLRB1,GOSR1,LAMP2,NSF,RAB7B,TSG101,VPS28
Phagosome Formation	0.525		0.104	FN1,ITGA5,ITGAX,PLCB1,PLCE1,PLCG2,PLCL2,PRKCZ,RAC2,RHOB,RHOD,RHOJ,RND3
PFKFB4 Signaling Pathway	3.34	0.301511	0.261	ATF4,CREB5,CREBBP,FBP1,FBP2,GNAS,GPI,HK1,PRKAR1B,TGFB2,TKT,TP53
Pentose Phosphate Pathway (Oxidative Branch)	0.513		0.25	G6PD
Pentose Phosphate Pathway (Non-oxidative Branch)	0.374		0.167	TKT
Pentose Phosphate Pathway	0.666		0.2	G6PD,TKT
PEDF Signaling	0	-0.377964	0.0854	ARHGAP22,IKBKB,KRAS,RRAS,TCF7L2,TP53,ZEB1
PDGF Signaling	0.888	0.904534	0.128	CSNK2A1,CSNK2A2,CSNK2B,JAK1,KRAS,MYC,PDGFRB,PLCG2,RRAS,STAT3,SYNJ1
PD-1, PD-L1 cancer immunotherapy pathway	0	-0.377964	0.0755	CBLB,CDKN1B,CSNK2A1,CSNK2A2,CSNK2B,JAK1,TGFB2,TNFRSF11B
PCP pathway	1.46	1	0.167	FZD8,MAPK10,PFN1,SMO,VANGL1,WNT4,WNT5A,WNT5B,WNT7B,WNT9A
Paxillin Signaling	1.31	1	0.139	ACTB,ACTN4,ITGA1,ITGA5,ITGA8,ITGAX,ITGB3,ITGB5,ITGB6,KRAS,MAPK10,NCK1,PAK4,RRAS,VCL
Parkinson's Signaling	0		0.0625	SNCAIP
Pancreatic Adenocarcinoma Signaling	2.56	0	0.174	CCND1,CCNE1,CDK4,CDKN1B,E2F2,E2F8,EGF,JAK1,KRAS,MAPK10,NOTCH1,PA2G4,RAD51,RALBP1,RALGDS,STAT3,TGFB2,TP53,VEGFA
Palmitate Biosynthesis I (Animals)	0.776		0.5	FASN
PAK Signaling	0.466	1.26491	0.103	EPHB3,ITGA5,KRAS,MAPK10,MYL1,MYL9,NCK1,PAK4,PDGFRB,RRAS
p70S6K Signaling	2.07	-0.942809	0.155	AGT,AGTR1,EEF2,F2R,GNAI2,JAK1,KRAS,PLCB1,PLCE1,PLCG2,PLCL2,PPM1J,PPM1L,PPP2CB,PPP2R1A,PPP2R2B,PRKCZ,RRAS,YWHAB,YWHAE
p53 Signaling	0.451	0	0.102	CCND1,CDK4,CTNNB1,GADD45G,HIF1A,HIPK2,PLAGL1,TOPBP1,TP53,TP53BP2
p38 MAPK Signaling	1.28	0.27735	0.136	ATF4,CDC25B,CREB5,CREBBP,DUSP1,IRAK2,MAP3K5,MEF2A,MYC,PLA2G5,PLA2G6,RPS6KA2,TGFB2,TP53,TRAF2,TRAF6
P2Y Purigenic Receptor Signaling Pathway	1.05	-1.29099	0.126	ADCY9,ATF4,CREB5,CREBBP,GNAI2,ITGB3,KRAS,MYC,P2RY4,PLCB1,PLCE1,PLCG2,PLCL2,PRKAR1B,PRKCZ,RRAS
Oxidative Phosphorylation	0.448	-3.31662	0.101	ATP5MC3,ATP5PB,ATP5PD,COX4I1,COX4I2,MT-ND2,NDUFB10,NDUFS2,NDUFV2,SDHD,UQCRFS1
Oxidative Ethanol Degradation III	0.297		0.105	ACSL1,ACSS1
OX40 Signaling Pathway	0		0.0222	MAPK10,TRAF2
Ovarian Cancer Signaling	3.02	-1.88982	0.173	BRAF,CCND1,CD44,CDK4,CTNNB1,EGF,FGF9,FZD8,KRAS,LEF1,PA2G4,PRKAR1B,RAD51,RRAS,SMO,Tcf7,TCF7L2,TP53,VEGFA,WNT4,WNT5A,WNT5B,WNT7B,WNT9A
Osteoarthritis Pathway	5.62	-0.333333	0.19	ADAMTS4,ADAMTS5,ANKH,ATF4,CASP2,CASP4,CASR,CNMD,COL2A1,CREB5,CREBBP,CTNNB1,DDIT4,FGFR1,FN1,FZD8,GLI2,HES1,HIF1A,IHH,ITGA5,LEF1,MMP10,MMP3,NOTCH1,PTH1R,PTHLH,RARRES2,RBP4,RBPJ,S100A8,S100A9,SDC4,SMO,SOX9,SPP1,Tcf7,TCF7L2,TIMP3,VEGFA
Opioid Signaling Pathway	2.02	-1.09545	0.134	ADCY9,AP2B1,AP2M1,ATF4,BRAF,CACNA1C,CACNA1D,CACNA1E,CACNB3,CACNB4,CDKN1B,CREB5,CREBBP,CTNNB1,FOSB,FYN,GNAI2,GNAS,GRK5,HCK,KRAS,MAPK6,MYC,PDK1,PENK,PLCB1,PRKAR1B,PRKCZ,RAC2,RGS16,RPS6KA2,RRAS,SCN7A
Oncostatin M Signaling	1.51	-1.41421	0.186	CHI3L1,IL6ST,JAK1,KRAS,MMP3,RRAS,STAT3,TIMP3
Nur77 Signaling in T Lymphocytes	0		0.0169	NR4A1
Nucleotide Excision Repair Pathway	0		0.0286	XPA
NRF2-mediated Oxidative Stress Response	1.85	-1.06904	0.138	ABCC1,ABCC4,ACTB,AOX1,ATF4,CDC34,CREBBP,DNAJC18,DNAJC6,ENC1,Gsta1,GSTM2,GSTP1,HERPUD1,KRAS,MAP3K5,MGST2,MGST3,PPIB,PRKCZ,RRAS,SOD1,SOD3,SQSTM1,STIP1,UBE2E3
Notch Signaling	1.88		0.216	CNTN1,DTX3,DTX4,HES1,HEY2,MAML2,NOTCH1,RBPJ
Noradrenaline and Adrenaline Degradation	0		0.0571	ADHFE1,DHRS9
Non-Small Cell Lung Cancer Signaling	0.73	0.816497	0.123	CCND1,CDK4,CDK6,EGF,KRAS,PA2G4,RRAS,STK4,TP53
nNOS Signaling in Skeletal Muscle Cells	0.542		0.122	CACNA1C,CACNA1D,CACNA1E,CACNB3,CACNB4
nNOS Signaling in Neurons	0.646		0.128	CAPN5,CAPN6,CAPNS1,DLG2,DLG4,PRKCZ
Nitric Oxide Signaling in the Cardiovascular System	0.607	-1.26491	0.111	ATP2A2,CACNA1C,CACNA1D,CACNA1E,Flt1,FLT4,HSP90AB1,PRKAR1B,PRKCZ,SLC7A1,VEGFA
Nicotine Degradation III	0.26	-0.447214	0.0893	AOX1,CSGALNACT1,CYP1B1,CYP2U1,CYP51A1
Nicotine Degradation II	0.294	-0.816497	0.0923	AOX1,CSGALNACT1,CYP1B1,CYP2U1,CYP51A1,FMO3
NGF Signaling	0.91	-0.534522	0.123	ATF4,CREB5,CREBBP,IKBKB,KRAS,MAP3K5,MAPK10,PLCG2,PRKCZ,RPS6KA2,RRAS,TP53,TRAF6,TRIO
NF-κB Signaling	1.88	-1	0.14	AZI2,BRAF,BTRC,CD40,CREBBP,CSNK2A1,CSNK2A2,CSNK2B,EGF,FGFR1,FLT4,GHR,IKBKB,KRAS,LTBR,NTRK2,NTRK3,PDGFRB,PLCG2,PRKCZ,RRAS,TGFBR3,TNFRSF11B,TRAF2,TRAF6
NF-κB Activation by Viruses	0.54	-0.333333	0.11	IKBKB,ITGA1,ITGA5,ITGB3,ITGB5,KRAS,PRKCZ,RRAS,TRAF2
Neurotrophin/TRK Signaling	0.661	-0.816497	0.118	ATF4,CREB5,CREBBP,CRYGA,KRAS,MAP3K5,NTRK2,NTRK3,RRAS
Neuroprotective Role of THOP1 in Alzheimer's Disease	0	-1.34164	0.0855	ACE,AGT,ENDOU,FAP,MME,NFYA,PREP,PRKAR1B,Prss32,YWHAE
Neuropathic Pain Signaling In Dorsal Horn Neurons	0	-0.707107	0.0792	KCNN1,NTRK2,PLCB1,PLCE1,PLCG2,PLCL2,PRKAR1B,PRKCZ
Neuroinflammation Signaling Pathway	0.723	-1.1767	0.103	ATF4,BACE2,CALB2,CD200,CD40,CREB5,CREBBP,CTNNB1,GABRE,GABRP,GLS,GLUL,IKBKB,IRAK2,JAK1,MAPK10,MAPK6,MFGE8,MMP3,NFAT5,PLA2G5,PLA2G6,PLCG2,S100B,SLC1A3,SLC6A12,TGFB2,TGFBR3,TRAF6,VCAM1,XIAP
Neuregulin Signaling	0.878	-1	0.125	CDK5,CDKN1B,DLG4,EGF,ERBIN,HSP90AB1,ITGA5,KRAS,MYC,PLCG2,PRKCZ,RRAS
Netrin Signaling	1.61	-0.301511	0.169	CACNA1C,CACNA1D,CACNA1E,CACNB3,CACNB4,NCK1,NFAT5,PRKAR1B,RAC2,UNC5B,UNC5C
NER Pathway	0	-0.377964	0.0874	COPS4,COPS7A,LIG4,POLE4,PRIM2,RFC5,RNF111,USP7,XPA
Necroptosis Signaling Pathway	1.73	-1.70561	0.14	CAPN5,CAPN6,CAPNS1,FKBP1A,GLUL,IKBKB,JAK1,MERTK,PLA2G5,PLA2G6,PYGL,RBCK1,RIPK3,SLC25A3,SLC25A4,TIMM23,TIMM50,TNFRSF11B,TP53,TRAF2,TSPO,VDAC2
Natural Killer Cell Signaling	0.337	0.471405	0.0914	CD48,Col10a1,COL1A1,COL2A1,FYN,HSPA1A/HSPA1B,HSPA2,KRAS,MAP3K5,NCK1,NFAT5,PAK4,PLCG2,RAC2,RRAS,TRAF6,VAV2,Wasl
NADH Repair	0.619		0.333	GAPDH
NAD Salvage Pathway III	0.325		0.143	NMRK1
NAD Salvage Pathway II	0.397		0.115	ACP6,NMRK1,NT5E
NAD Phosphorylation and Dephosphorylation	0		0.0769	ACP6
Myc Mediated Apoptosis Signaling	1.17	-0.707107	0.16	CASP2,CREBBP,IKBKB,MYC,PRKAR1B,TNFRSF11B,TP53,TRAF2
mTOR Signaling	2.02	-1.21268	0.138	ARHGAP8/PRR5-ARHGAP8,DDIT4,EIF3C,EIF3M,EIF4A3,EIF4EBP1,FAU,FKBP1A,HIF1A,KRAS,PPM1J,PPM1L,PPP2CB,PPP2R1A,PPP2R2B,PRKCZ,PRR5,RAC2,RHOB,RHOD,RHOJ,RND3,RPS15,RPS15A,RPS24,RPS5,RPS6KA2,RRAS,VEGFA
MSP-RON Signaling Pathway	0		0.0517	ACTB,PRKCZ,RPS6KA2
Mouse Embryonic Stem Cell Pluripotency	1.77	0	0.155	CREBBP,CTNNB1,FZD8,ID2,IL6ST,JAK1,KRAS,LEF1,MYC,RRAS,SMO,STAT3,Tcf7,TCF7L2,TP53,XIAP
Molecular Mechanisms of Cancer	4.31		0.148	ADCY9,ARHGEF1,ARHGEF5,AURKA,BMP6,BMP7,BMP8A,BRAF,CCND1,CCNE1,CDC25B,CDK1,CDK4,CDK5,CDK6,CDKN1B,CREBBP,CTNNB1,E2F2,E2F8,FYN,FZD8,GNAI2,GNAS,HIF1A,HIPK2,IHH,ITGA5,JAK1,KRAS,LEF1,MAP3K5,MAPK10,MYC,NOTCH1,PA2G4,PAK4,PLCB1,PRKAR1B,PRKCZ,RAC2,RALBP1,RALGDS,RBPJ,RHOB,RHOD,RHOJ,RND3,RRAS,SMO,TGFB2,TP53,WNT4,WNT5A,WNT5B,WNT7B,WNT9A,XIAP
Mitotic Roles of Polo-Like Kinase	4.42	1.66667	0.258	ANAPC11,CCNB1,CCNB2,CDC20,CDC25B,CDK1,HSP90AB1,KIF11,KIF23,PLK4,PPM1J,PPM1L,PPP2CB,PPP2R1A,PPP2R2B,PRC1,SMC1A
Mitochondrial L-carnitine Shuttle Pathway	1.26	-1	0.235	ACSL1,ACSL6,CPT1A,SLC27A1
Mitochondrial Dysfunction	0.621		0.105	ACO1,ATP5MC3,ATP5PB,ATP5PD,BACE2,COX4I1,COX4I2,CPT1A,FIS1,MAPK10,MT-ND2,NDUFB10,NDUFS2,NDUFV2,PRDX3,SDHD,UQCRFS1,VDAC2
Mismatch Repair in Eukaryotes	0.383		0.125	EXO1,RFC5
Mineralocorticoid Biosynthesis	0		0.0833	Gsta1
MIF-mediated Glucocorticoid Regulation	0.235		0.0882	MIF,PLA2G5,PLA2G6
MIF Regulation of Innate Immunity	0.516	-0.447214	0.119	MAPK10,MIF,PLA2G5,PLA2G6,TP53
Mevalonate Pathway I	0.456		0.143	HMGCS1,MVD
Methylglyoxal Degradation III	0		0.0556	Akr1b7
Methionine Degradation I (to Homocysteine)	0.233		0.0909	AHCYL1,PRMT8
Melatonin Signaling	0.533	-1.13389	0.111	BRAF,GNAI2,PLCB1,PLCE1,PLCG2,PLCL2,PRKAR1B,PRKCZ
Melatonin Degradation I	0	0	0.0667	CSGALNACT1,CYP1B1,CYP2U1,CYP51A1
Melanoma Signaling	0.568	0	0.12	BRAF,CCND1,CDK4,KRAS,RRAS,TP53
Melanocyte Development and Pigmentation Signaling	0.704	-0.632456	0.117	ADCY9,ATF4,CREB5,CREBBP,GNAS,KRAS,PLCG2,PRKAR1B,RPS6KA2,RRAS,SH2B2
Mechanisms of Viral Exit from Host Cells	1.62		0.195	ACTB,CHMP2A,CHMP4C,LMNB1,PDCD6IP,PRKCZ,TSG101,VPS28
Maturity Onset Diabetes of Young (MODY) Signaling	0.976		0.19	CACNA1C,CACNA1D,CACNA1E,GAPDH
Macropinocytosis Signaling	0.901	-1.34164	0.132	ACTN4,EGF,ITGA5,ITGB3,ITGB5,ITGB6,KRAS,PLCG2,PRKCZ,RRAS
Lysine Degradation II	0.435		0.2	AASS
Lymphotoxin β Receptor Signaling	0.498	-0.447214	0.113	CREBBP,IKBKB,LTBR,TRAF2,TRAF6,VCAM1
LXR/RXR Activation	0.971	-1.26491	0.124	ABCA1,AGT,C4A/C4B,CD36,CLU,CYP51A1,FASN,FDFT1,LDLR,NCOR2,PON3,RBP4,S100A8,SREBF1,TNFRSF11B
LPS/IL-1 Mediated Inhibition of RXR Function	0.62	-0.377964	0.103	ABCA1,ABCC4,ACSL1,ACSL6,CHST11,CHST3,CPT1A,FABP5,FMO3,Gsta1,GSTM2,GSTP1,HMGCS1,HS3ST1,HS3ST6,MGST2,MGST3,SLC27A1,SOD3,SREBF1,TNFRSF11B,TRAF2,TRAF6
LPS-stimulated MAPK Signaling	0	-0.447214	0.0732	IKBKB,KRAS,MAP3K5,MAPK10,PRKCZ,RRAS
Lipid Antigen Presentation by CD1	0.725		0.154	AP2B1,AP2M1,CD1D,PSAP
Leukotriene Biosynthesis	1.01		0.231	GGT1,MGST2,MGST3
Leukocyte Extravasation Signaling	2.7	1.96116	0.152	ACTB,ACTN4,ARHGAP8/PRR5-ARHGAP8,CD44,CLDN22,CTNNB1,CYBA,EDIL3,GNAI2,ITGA1,ITGA5,ITGB3,JAM2,MAPK10,MMP10,MMP14,MMP16,MMP28,MMP3,PLCG2,PRKCZ,RAC2,RDX,SPN,TIMP3,TIMP4,VAV2,VCAM1,VCL,Wasl
Leptin Signaling in Obesity	0.325		0.0946	ADCY9,PLCB1,PLCE1,PLCG2,PLCL2,PRKAR1B,STAT3
Lactose Degradation III	0.374		0.167	PSAP
L-serine Degradation	0.619		0.333	SRR
L-cysteine Degradation III	2.12		1	GOT1,MPST
L-cysteine Degradation I	1.39		0.5	GOT1,GOT2
Ketolysis	0.222		0.1	BDH1
Ketogenesis	0.603		0.182	BDH1,HMGCS1
JAK/Stat Signaling	0	0	0.075	CISH,JAK1,KRAS,RRAS,STAT3,STAT6
Isoleucine Degradation I	0		0.0667	ACADSB
Iron homeostasis signaling pathway	3.49		0.182	ACO1,ALAS2,ATP6AP1,ATP6V0A4,ATP6V0B,ATP6V0C,ATP6V1A,ATP6V1C2,BMP6,BMP7,BMP8A,BTRC,EGF,Hba-a2/Hba1,HBA1/HBA2,HBB,HBQ1,HIF1A,HP,JAK1,NUBP2,PDGFRB,SLC39A14,STAT3,TFRC
Intrinsic Prothrombin Activation Pathway	0.295	-1	0.0952	Col10a1,COL1A1,COL2A1,F10
Interferon Signaling	0		0.0556	IFITM3,JAK1
Integrin Signaling	4.02	1.06066	0.169	ACTB,ACTN4,ACTR2,ARF4,ARPC1B,ARPC5L,BRAF,CAPN5,CAPN6,CAPNS1,FYN,ITGA1,ITGA5,ITGA8,ITGAX,ITGB3,ITGB5,ITGB6,KRAS,MYL9,NCK1,NEDD9,PAK4,PFN1,PLCG2,Ppp1r12a,RAC2,RHOB,RHOD,RHOJ,RND3,RRAS,TSPAN3,TSPAN6,VCL,Wasl
Insulin Receptor Signaling	0.343	-0.904534	0.0929	EIF4EBP1,FYN,GRB10,JAK1,KRAS,NCK1,PPP1R14B,PPP1R3C,PRKAR1B,PRKCZ,RRAS,SYNJ1,TRIP10
iNOS Signaling	0.446	-0.447214	0.111	CREBBP,IKBKB,IRAK2,JAK1,TRAF6
Inhibition of Matrix Metalloproteases	3.43	-1.26491	0.282	ADAM10,MMP10,MMP14,MMP16,MMP28,MMP3,RECK,SDC1,TFPI2,TIMP3,TIMP4
Inhibition of ARE-Mediated mRNA Degradation Pathway	0.948	-0.774597	0.123	AGO1,MAPK6,PAPOLA,PPM1J,PPM1L,PPP2CB,PPP2R1A,PPP2R2B,PRKAR1B,PSME3,PSME4,TNFRSF11B,YWHAB,YWHAE,ZFP36
Inhibition of Angiogenesis by TSP1	1.14	-0.447214	0.176	CD36,FYN,MAPK10,SDC1,TP53,VEGFA
Inflammasome pathway	0.274		0.1	CTSB,NEK7
Induction of Apoptosis by HIV1	1.08	-1.66667	0.148	IKBKB,MAP3K5,MAPK10,SLC25A3,SLC25A4,TNFRSF11B,TP53,TRAF2,XIAP
ILK Signaling	5.53	0.169031	0.195	ACTB,ACTN4,ATF4,CCND1,CREB5,CREBBP,CTNNB1,FERMT2,FLNC,FN1,HIF1A,ITGB3,ITGB5,ITGB6,LEF1,LIMS2,MAPK10,MYC,MYH1,MYH14,MYH2,MYL1,MYL9,NACA,PPM1J,PPM1L,PPP1R14B,PPP2CB,PPP2R1A,PPP2R2B,RAC2,RHOB,RHOD,RHOJ,RND3,VCL,VEGFA
IL-9 Signaling	0.487		0.121	CISH,IL9R,JAK1,STAT3
IL-8 Signaling	1.8	0.19245	0.135	ANGPT1,BRAF,CCND1,EGF,EIF4EBP1,Flt1,FLT4,GNAI2,GNAS,IKBKB,IRAK2,ITGAX,ITGB3,ITGB5,KRAS,MAPK10,MYL9,PRKCZ,RAC2,RHOB,RHOD,RHOJ,RND3,RRAS,TRAF6,VCAM1,VEGFA
IL-7 Signaling Pathway	0.427	1.13389	0.103	BCL6,CCND1,CDKN1B,EBF1,FYN,JAK1,MYC,SLC2A1
IL-6 Signaling	0.691	-0.534522	0.112	COL1A1,CSNK2A1,CSNK2A2,CSNK2B,IKBKB,IL6ST,KRAS,MAPK10,RRAS,STAT3,TNFRSF11B,TRAF2,TRAF6,VEGFA
IL-4 Signaling	0		0.0706	JAK1,KRAS,NFAT5,RRAS,STAT6,SYNJ1
IL-3 Signaling	0	-0.816497	0.0759	JAK1,KRAS,PRKCZ,RRAS,STAT3,STAT6
IL-23 Signaling Pathway	0		0.0682	HIF1A,RUNX1,STAT3
IL-22 Signaling	0.454		0.125	JAK1,MAPK10,STAT3
IL-2 Signaling	0.351		0.0984	CSNK2A1,CSNK2A2,CSNK2B,JAK1,KRAS,RRAS
IL-17A Signaling in Gastric Cells	0		0.04	MAPK10
IL-17A Signaling in Fibroblasts	0		0.0857	IKBKB,LCN2,TRAF6
IL-17A Signaling in Airway Cells	0	0.447214	0.0769	IKBKB,JAK1,MAPK10,STAT3,TRAF6
IL-17 Signaling	0		0.075	JAK1,KRAS,MAPK10,MMP3,RRAS,TRAF6
IL-15 Signaling	0	0	0.08	JAK1,KRAS,MYC,RRAS,STAT3,STAT6
IL-15 Production	2.74	0.654654	0.174	CLK1,CLK2,CSF2RA,DSTYK,EPHA2,EPHA4,EPHB3,EPHB4,FES,FGFR1,Flt1,FLT4,FYN,HCK,JAK1,MERTK,NTRK2,NTRK3,PDGFRB,PRKCZ,RET
IL-12 Signaling and Production in Macrophages	0		0.0833	ALOX15,CD40,CLU,IKBKB,MAPK10,PRKCZ,RBP4,S100A8,STAT6,TGFB2,TRAF6
IL-10 Signaling	0		0.058	IKBKB,JAK1,STAT3,TRAF6
IL-1 Signaling	0.261	-0.816497	0.0879	ADCY9,GNAI2,GNAS,IKBKB,IRAK2,MAPK10,PRKAR1B,TRAF6
IGF-1 Signaling	2.42	-0.904534	0.173	CCN1,CCN3,CSNK2A1,CSNK2A2,CSNK2B,GRB10,IGF1,IGFBP3,IGFBP5,IGFBP7,JAK1,KRAS,PRKAR1B,PRKCZ,RRAS,STAT3,YWHAB,YWHAE
iCOS-iCOSL Signaling in T Helper Cells	0		0.027	CD40,IKBKB,NFAT5
Hypoxia Signaling in the Cardiovascular System	2.35	-0.816497	0.189	ATF4,CDC34,CREB5,CREBBP,HIF1A,HSP90AB1,TP53,UBE2D3,UBE2E3,UBE2H,UBE2Q1,UBE2S,UBE2T,VEGFA
Huntington's Disease Signaling	1.02	-0.27735	0.114	ATF4,ATP5PB,BET1L,CAPN5,CAPN6,CAPNS1,CASP2,CASP4,CDK5,CREB5,CREBBP,DLG4,EGF,GLS,GOSR1,HSPA1A/HSPA1B,HSPA2,IGF1,NCOR2,NSF,PENK,PLCB1,PRKCZ,PSME3,PSME4,TP53,UBE2S
Human Embryonic Stem Cell Pluripotency	2.83		0.17	BMP6,BMP7,BMP8A,CRYGA,CTNNB1,FGFR1,FGFRL1,FZD8,GNAS,INHBA,LEF1,NTRK2,NTRK3,PDGFRB,SMO,Tcf7,TCF7L2,TGFB2,WNT4,WNT5A,WNT5B,WNT7B,WNT9A
HOTAIR Regulatory Pathway	3.89	2.04265	0.181	AGO1,AR,CD44,COL1A1,CREBBP,CTNNB1,ESR1,JAM2,KMT2A,LEF1,MEX3B,MMP10,MMP14,MMP16,MMP28,MMP3,MTF2,MYC,SPP1,STAT3,Tcf7,TCF7L2,WIF1,WNT4,WNT5A,WNT5B,WNT7B,WNT9A,XIAP
HMGB1 Signaling	0.43	-1.60357	0.097	IL17B,IL25,Kat6b,KRAS,MAPK10,PLAT,RAC2,RHOB,RHOD,RHOJ,RND3,RRAS,SERPINE1,TGFB2,TNFRSF11B,VCAM1
Histidine Degradation VI	0.417		0.133	CYP26B1,MICAL3
HIPPO signaling	4.47	1.60357	0.235	AMOT,BTRC,CD44,DLG2,DLG3,DLG4,FRMD6,PATJ,PPM1J,PPM1L,PPP1R14B,PPP1R3C,PPP2CB,PPP2R1A,PPP2R2B,STK4,TEAD2,TP53BP2,YWHAB,YWHAE
HIF1α Signaling	2.04		0.159	CREBBP,EGLN1,EGLN2,EGLN3,HIF1A,KRAS,Ldha/RGD1562690,MAPK10,MAPK6,MMP10,MMP14,MMP16,MMP28,MMP3,RRAS,SLC2A1,TP53,VEGFA
HGF Signaling	0.292	-0.333333	0.0901	CCND1,ELK3,ITGA5,KRAS,MAP3K5,MAPK10,PLCG2,PRKCZ,RRAS,STAT3
Hereditary Breast Cancer Signaling	1.2		0.129	ACTB,ARID2,BARD1,CCNB1,CCND1,CDK1,CDK4,CDK6,CREBBP,FANCL,GADD45G,KRAS,NPM1,RAD51,RFC5,RRAS,SMARCA4,TP53
HER-2 Signaling in Breast Cancer	1.86		0.167	CCND1,CCNE1,CDK6,CDKN1B,EGF,ITGB3,ITGB5,ITGB6,KRAS,MAP3K5,PARD6G,PRKCZ,RRAS,TP53
Hepatic Fibrosis Signaling Pathway	6.73	0	0.171	AGT,AGTR1,ATF4,BRAF,CACNA1C,CACNA1D,CACNA1E,CCDC88A,CCND1,CD40,CDKN1B,COL1A1,COL2A1,CREB5,CREBBP,CTNNB1,FGFR1,Flt1,FLT4,FZD8,GLI2,GNAI2,HIF1A,IKBKB,IRAK2,ITGA5,ITGB3,JAK1,KRAS,LEF1,MAPK10,MYC,MYL1,MYL9,PDGFRB,PDK1,PLCG2,PRKAR1B,PRKCZ,RAC2,RHOB,RHOD,RHOJ,RND3,RRAS,SERPINE1,SMO,SPP1,STAT3,Tcf7,TCF7L2,TFRC,TGFB2,TGFBR3,TNFRSF11B,TRAF6,VCAM1,VEGFA,WNT4,WNT5A,WNT5B,WNT7B,WNT9A
Hepatic Fibrosis / Hepatic Stellate Cell Activation	6.19		0.204	AGT,AGTR1,CD40,COL11A1,COL12A1,COL13A1,COL1A1,COL24A1,COL27A1,COL2A1,COL4A1,COL4A2,COL6A2,COL6A5,COL8A1,COL9A1,COL9A2,EDNRB,EGF,FGFR1,Flt1,FLT4,FN1,IGF1,IGF2,IGFBP3,IGFBP5,MYH1,MYH14,MYH2,MYL1,MYL9,PDGFRB,SERPINE1,TGFB2,TNFRSF11B,VCAM1,VEGFA
Hepatic Cholestasis	0.576		0.103	ABCB4,ABCC1,ADCY9,ESR1,IKBKB,IL17B,IL25,IRAK2,MAPK10,PPRC1,PRKAR1B,PRKCZ,SLC10A2,SLC4A2,SREBF1,TGFB2,TNFRSF11B,TRAF2,TRAF6
Heparan Sulfate Biosynthesis (Late Stages)	0	-1.63299	0.0845	CHST11,CHST3,EXTL1,HS3ST1,HS3ST6,PLA1A
Heparan Sulfate Biosynthesis	0	-1.63299	0.0769	CHST11,CHST3,EXTL1,HS3ST1,HS3ST6,PLA1A
Heme Biosynthesis II	0.251		0.111	ALAS2
Gαs Signaling	0.335	-0.632456	0.0935	ADCY9,ATF4,BRAF,CREB5,CREBBP,GNAS,GPER1,HCK,PRKAR1B,PTH1R
Gαq Signaling	0.283	-2.49615	0.0886	ADRA1B,AGTR1,ARHGEF25,GNAS,IKBKB,PLCB1,PLCG2,PRKCZ,RAC2,RGS16,RHOB,RHOD,RHOJ,RND3
Gαi Signaling	0.525	-0.57735	0.104	ADCY9,AGTR1,AGTR2,DRD4,GNAI2,GNAS,KRAS,LPAR1,NPY1R,PRKAR1B,RALGDS,RRAS,STAT3
Gα12/13 Signaling	1.74	-1.14708	0.146	ARHGEF1,CDH11,CDH13,CDH15,CDH17,CDH2,CTNNB1,F2R,IKBKB,KRAS,LPAR1,LPAR4,MAP3K5,MAPK10,MEF2A,MYL1,MYL9,RRAS,VAV2
Gustation Pathway	0.72		0.11	ADCY9,CACNA1C,CACNA1D,CACNA1E,CACNB3,CACNB4,GDE1,MPPED2,P2RY4,PDE10A,PDE4D,PDE7A,PDE7B,PDE8A,PRKAR1B,SMPDL3A,SMPDL3B
Guanosine Nucleotides Degradation III	0		0.0833	NT5E
Growth Hormone Signaling	0.553	0	0.113	GHR,IGF1,IGF2,IGFBP3,PLCG2,PRKCZ,RPS6KA2,STAT3
Granzyme B Signaling	0		0.0625	LMNB1
Granzyme A Signaling	0		0.0526	CREBBP
Granulocyte Adhesion and Diapedesis	0.97		0.117	Ccl27a,Ccl9,CLDN22,CXCL13,CXCL14,GLG1,GNAI2,ICAM2,ITGA1,ITGA5,ITGB3,MMP10,MMP14,MMP16,MMP28,MMP3,RDX,SDC1,SDC4,TNFRSF11B,VCAM1
GPCR-Mediated Nutrient Sensing in Enteroendocrine Cells	1.19	-1.29099	0.134	ADCY9,CACNA1C,CACNA1D,CACNA1E,CACNB3,CACNB4,CASR,GNAI2,GNAS,PLCB1,PLCE1,PLCG2,PLCL2,PRKAR1B,PRKCZ
GPCR-Mediated Integration of Enteroendocrine Signaling Exemplified by an L Cell	0.73	-0.333333	0.123	ADCY9,GAL,GNAI2,GNAS,PLCB1,PLCE1,PLCG2,PLCL2,PRKAR1B
GP6 Signaling Pathway	3.22	0	0.185	ADAM10,APBB1IP,COL11A1,COL12A1,COL13A1,COL1A1,COL24A1,COL27A1,COL2A1,COL4A1,COL4A2,COL6A2,COL6A5,COL8A1,COL9A1,COL9A2,FYN,ITGB3,LAMA2,LAMB1,PLCG2,PRKCZ
GNRH Signaling	0.916	-0.774597	0.116	ADCY9,ATF4,CACNA1C,CACNA1D,CACNA1E,CACNB3,CACNB4,CREB5,CREBBP,EGR1,GNAI2,GNAS,KRAS,MAP3K5,MAPK10,PAK4,PLCB1,PRKAR1B,PRKCZ,RRAS
GM-CSF Signaling	0.806	2.12132	0.129	BCL2A1,CCND1,CISH,CSF2RA,HCK,KRAS,RRAS,RUNX1,STAT3
Glycolysis I	5.3	-3.31662	0.423	ALDOA,ALDOC,BPGM,ENO1,FBP1,FBP2,GAPDH,GPI,PFKL,PFKP,PKM
Glycogen Degradation III	0.929		0.214	GAA,PYGB,PYGL
Glycogen Degradation II	0.548		0.167	PYGB,PYGL
Glycine Betaine Degradation	0.222		0.1	SRR
Glutathione-mediated Detoxification	0.844	-0.447214	0.156	Gsta1,GSTM2,GSTP1,MGST2,MGST3
Glutathione Redox Reactions I	1.27	-0.447214	0.208	Gsta1,GSTM2,GSTP1,MGST2,MGST3
Glutamine Degradation I	0.776		0.5	GLS
Glutamine Biosynthesis I	1.06		1	GLUL
Glutamate Receptor Signaling	0.913		0.14	DLG4,GLS,GLUL,HOMER1,HOMER2,SLC1A1,SLC1A3,SLC38A1
Glutamate Degradation II	1.67		0.667	GOT1,GOT2
Glucose and Glucose-1-phosphate Degradation	0		0.0833	HK1
Gluconeogenesis I	4.43	-2.52982	0.385	ALDOA,ALDOC,BPGM,ENO1,FBP1,FBP2,GAPDH,GPI,ME1,ME2
Glucocorticoid Receptor Signaling	0		0.0804	ACTB,AGT,AR,ARID2,CREBBP,DUSP1,ESR1,HSP90AB1,HSPA1A/HSPA1B,HSPA2,IKBKB,JAK1,KRAS,KRT8,MAPK10,NCOR2,NFAT5,PCK2,RRAS,SERPINE1,SMARCA4,STAT3,TGFB2,TRAF2,TRAF6,TSG101,VCAM1
Glucocorticoid Biosynthesis	0		0.0769	Gsta1
Glioma Signaling	1.25	-1.41421	0.136	CCND1,CDK4,CDK6,E2F2,E2F8,EGF,IGF1,IGF2,KRAS,PA2G4,PDGFRB,PLCG2,PRKCZ,RRAS,TP53
Glioma Invasiveness Signaling	1.94	1.1547	0.176	CD44,F2R,ITGB3,ITGB5,KRAS,RAC2,RHOB,RHOD,RHOJ,RND3,RRAS,TIMP3,TIMP4
Glioblastoma Multiforme Signaling	5.26	-0.19245	0.2	CCND1,CCNE1,CDK4,CDK6,CDKN1B,CTNNB1,E2F2,E2F8,EGF,FZD8,IGF1,IGF2,KRAS,LEF1,MYC,PDGFRB,PLCB1,PLCE1,PLCG2,PLCL2,RAC2,RHOB,RHOD,RHOJ,RND3,RRAS,SMO,TP53,WNT4,WNT5A,WNT5B,WNT7B,WNT9A
Germ Cell-Sertoli Cell Junction Signaling	0.621		0.105	ACTB,ACTN4,CDH2,CTNNB1,KRAS,MAP3K5,MAPK10,PAK4,RAB8B,RAC2,RHOB,RHOD,RHOJ,RND3,RRAS,SORBS1,TGFB2,VCL
GDP-mannose Biosynthesis	0.374		0.167	GPI
GDP-glucose Biosynthesis	0.197		0.0909	HK1
GDNF Family Ligand-Receptor Interactions	1.18	-1.50756	0.145	DOK1,DOK5,GFRA1,GFRA2,KRAS,MAPK10,NCK1,NRTN,PLCG2,RET,RRAS
Gap Junction Signaling	0.43		0.096	ACTB,ADCY9,CCN3,CTNNB1,DBN1,EGF,GJA3,GNAI2,GNAS,KRAS,LPAR1,NPR2,PLCB1,PLCE1,PLCG2,PLCL2,PRKAR1B,PRKCZ,RRAS
Galactose Degradation I (Leloir Pathway)	0.435		0.2	GALK1
GADD45 Signaling	3.12		0.368	CCNB1,CCND1,CCNE1,CDK1,CDK4,GADD45G,TP53
GABA Receptor Signaling	1.75		0.158	ADCY9,AP2B1,AP2M1,CACNA1C,CACNA1D,CACNA1E,CACNB3,CACNB4,GABARAP,GABRE,GABRP,GNAS,KCNN1,NSF,SLC6A12
G-Protein Coupled Receptor Signaling	1.46		0.121	ADCY9,ADRA1B,AGTR1,AGTR2,ATF4,BRAF,CREB5,CREBBP,DRD4,DUSP1,FYN,GDE1,GNAI2,GNAS,GPER1,IKBKB,KRAS,LPAR1,MPPED2,NPY1R,PDE10A,PDE4D,PDE7A,PDE7B,PDE8A,PLCB1,PRKAR1B,PTH1R,RGS16,RRAS,SMPDL3A,SMPDL3B,STAT3
G Protein Signaling Mediated by Tubby	0.286		0.0968	GNAS,PLCB1,PLCG2
G Beta Gamma Signaling	0.42	-0.57735	0.0984	CACNA1C,CACNA1D,CACNA1E,CACNB3,CACNB4,GNAI2,GNAS,KRAS,PLCG2,PRKAR1B,PRKCZ,RRAS
FXR/RXR Activation	1.08		0.127	ABCB4,AGT,C4A/C4B,CLU,CREBBP,FASN,FBP1,MAPK10,PCK2,PON3,RBP4,SDC1,SLC10A2,SLC4A2,SREBF1,VLDLR
Folate Polyglutamylation	0.435		0.2	FPGS
fMLP Signaling in Neutrophils	0	-0.632456	0.0862	ACTR2,ARPC1B,ARPC5L,GNAI2,GNAS,KRAS,NFAT5,PLCB1,PRKCZ,RRAS
FLT3 Signaling in Hematopoietic Progenitor Cells	0.578	0.333333	0.113	ATF4,CREB5,CREBBP,EIF4EBP1,KRAS,RPS6KA2,RRAS,STAT3,STAT6
FGF Signaling	0.504	-1	0.107	ATF4,CREB5,CREBBP,FGF13,FGF9,FGFR1,FGFRL1,MAP3K5,STAT3
FcγRIIB Signaling in B Lymphocytes	0.929	0.447214	0.133	CACNA1C,CACNA1D,CACNA1E,CACNB3,CACNB4,DOK1,KRAS,MAPK10,PLCG2,RRAS
Fcγ Receptor-mediated Phagocytosis in Macrophages and Monocytes	0.927	1.1547	0.128	ACTB,ACTR2,ARPC1B,ARPC5L,FYN,HCK,MYO5A,NCK1,PLA2G6,PRKCZ,RAC2,VAV2
Fc Epsilon RI Signaling	0.349	-0.301511	0.094	FYN,KRAS,MAPK10,PLA2G5,PLA2G6,PLCG2,PRKCZ,RAC2,RRAS,SYNJ1,VAV2
Fatty Acid β-oxidation III (Unsaturated, Odd Number)	0.513		0.25	ECI2
Fatty Acid β-oxidation I	0.515	-1	0.125	ACSL1,ACSL6,ECI2,SLC27A1
Fatty Acid Biosynthesis Initiation II	0.776		0.5	FASN
Fatty Acid Activation	1.01		0.231	ACSL1,ACSL6,SLC27A1
FAT10 Signaling Pathway	1.78	-1	0.278	MAP1LC3B,PSME3,PSME4,SQSTM1,UBA1
FAT10 Cancer Signaling Pathway	1.35	-0.707107	0.174	CTNNB1,IKBKB,MAD2L1,STAT3,TGFB2,TGFBR3,TNFRSF11B,TP53
FAK Signaling	0.902		0.126	ACTB,CAPN5,CAPN6,CAPNS1,EGF,FYN,ITGA5,KRAS,PAK4,PLCG2,RRAS,VCL
Factors Promoting Cardiogenesis in Vertebrates	3.62	0.19245	0.18	ATF4,BMP6,BMP7,BMP8A,CCND1,CREB5,CREBBP,CTNNB1,FZD8,LEF1,MAPK10,MYC,PLCB1,PLCE1,PLCG2,PLCL2,PRKCZ,SMO,Tcf7,TCF7L2,TGFB2,TGFBR3,WNT4,WNT5A,WNT5B,WNT7B,WNT9A
Extrinsic Prothrombin Activation Pathway	0		0.0625	F10
Eumelanin Biosynthesis	0.435		0.2	MIF
Ethanol Degradation IV	0		0.087	ACSL1,ACSS1
Ethanol Degradation II	0.515	0	0.125	ACSL1,ACSS1,ADHFE1,DHRS9
Estrogen-mediated S-phase Entry	5.3	1.50756	0.423	CCNA1,CCNA2,CCND1,CCNE1,CDK1,CDK4,CDKN1B,E2F2,E2F8,ESR1,MYC
Estrogen-Dependent Breast Cancer Signaling	1.25	-0.707107	0.149	Akr1b7,ATF4,CCND1,CREB5,CREBBP,ESR1,HSD17B11,HSD17B7,IGF1,KRAS,RRAS
Estrogen Receptor Signaling	3.54	-1.31278	0.146	ADCY9,AGT,ATF4,ATP5PB,CACNA1C,CACNA1D,CACNA1E,CCND1,CREB5,CREBBP,DLG4,EGF,EIF4EBP1,ESR1,GNAI2,GNAS,GPER1,HES1,HIF1A,HSP90AB1,IGF1,IGF2,JAK1,KRAS,MMP10,MMP14,MMP16,MMP28,MMP3,MYC,MYL1,MYL9,NCOR2,NOTCH1,PLCB1,PLCE1,PLCG2,PLCL2,Ppp1r12a,PRKAR1B,PRKCZ,RRAS,SDHD,SHC2,SHC3,TP53,UQCRFS1,VEGFA
Estrogen Biosynthesis	0.839	0	0.146	Akr1b7,CYP1B1,CYP2U1,CYP51A1,HSD17B11,HSD17B7
Erythropoietin Signaling	0		0.0658	EPOR,KRAS,PLCG2,PRKCZ,RRAS
ERK5 Signaling	1.66	-0.57735	0.167	ATF4,CREB5,CREBBP,EGF,IL6ST,KRAS,MEF2A,MYC,RPS6KA2,RRAS,YWHAB,YWHAE
ERK/MAPK Signaling	2.84	0.185695	0.155	ATF4,BRAF,CREB5,CREBBP,DUSP1,DUSP2,EIF4EBP1,ELK3,ESR1,FYN,ITGA5,KRAS,MYC,MYCN,PAK4,PLA2G5,PLA2G6,PLCG2,PPM1J,PPM1L,PPP1R14B,PPP1R3C,PPP2CB,PPP2R1A,PPP2R2B,PRKAR1B,RAC2,RRAS,STAT3,YWHAB
ErbB4 Signaling	0	-1	0.0597	KRAS,PLCG2,PRKCZ,RRAS
ErbB2-ErbB3 Signaling	0.467	0.816497	0.108	CCND1,CDKN1B,ETV4,KRAS,MYC,RRAS,STAT3
ErbB Signaling	0	-0.707107	0.0851	EGF,KRAS,MAPK10,NCK1,PAK4,PLCG2,PRKCZ,RRAS
Epoxysqualene Biosynthesis	0.776		0.5	FDFT1
Epithelial Adherens Junction Signaling	3.15		0.171	ACTB,ACTN4,ACTR2,ARPC1B,ARPC5L,CDH2,CTNNB1,EGF,FGFR1,KRAS,LEF1,LMO7,MYH1,MYH14,MYH2,MYL1,MYL9,NOTCH1,RRAS,SORBS1,Tcf7,TCF7L2,TGFB2,TGFBR3,VAV2,VCL
Ephrin Receptor Signaling	2.7	0.447214	0.156	ACTR2,ADAM10,ANGPT1,ARPC1B,ARPC5L,ATF4,CREB5,CREBBP,DOK1,EGF,EPHA2,EPHA4,EPHB3,EPHB4,FYN,GNAI2,GNAS,ITGA5,KRAS,NCK1,PAK4,PTPN13,RAC2,RRAS,SORBS1,STAT3,VEGFA,Wasl
Ephrin B Signaling	0.353	0.377964	0.0972	CTNNB1,EPHB3,EPHB4,GNAI2,GNAS,RAC2,VAV2
Ephrin A Signaling	0.404		0.106	ADAM10,EPHA2,EPHA4,FYN,VAV2
eNOS Signaling	0.807	-1.38675	0.113	ADCY9,AQP1,CCNA1,CCNA2,ESR1,Flt1,FLT4,GNAS,HSP90AB1,HSPA1A/HSPA1B,HSPA2,LPAR1,LPAR4,PLCG2,PRKAR1B,PRKCZ,SLC7A1,VEGFA
Endothelin-1 Signaling	1.2	-1.2792	0.122	ADCY9,BRAF,CASP2,CASP4,EDNRB,GNAI2,GNAS,KRAS,MAPK10,MAPK6,MYC,PLA2G5,PLA2G6,PLAAT1,PLAAT3,PLCB1,PLCE1,PLCG2,PLCL2,PRKCZ,RRAS,SHC2,SHC3
Endoplasmic Reticulum Stress Pathway	0.976		0.19	ATF4,MAP3K5,MBTPS1,TRAF2
Endometrial Cancer Signaling	0.821	0.447214	0.133	APC2,CCND1,CTNNB1,KRAS,LEF1,MYC,RRAS,TP53
Endocannabinoid Neuronal Synapse Pathway	0.823	0.258199	0.117	ADCY9,CACNA1C,CACNA1D,CACNA1E,CACNB3,CACNB4,GNAI2,MAPK10,MAPK6,NDUFS2,PLCB1,PLCE1,PLCG2,PLCL2,PRKAR1B
Endocannabinoid Developing Neuron Pathway	1.37	0.258199	0.139	ADCY9,ATF4,BRAF,CCND1,CDKN1B,CREB5,CREBBP,CTNNB1,GNAI2,KRAS,MAPK10,MAPK6,PRKAR1B,RAC2,RRAS,STAT3
Endocannabinoid Cancer Inhibition Pathway	1.89	-0.654654	0.147	ADCY9,ATF3,ATF4,CAMKK2,CASP2,CASP4,CCND1,CCNE1,CDKN1B,CREB5,CREBBP,CTNNB1,GNAI2,HIF1A,LEF1,MYC,NUPR1,PRKAR1B,Tcf7,TCF7L2,VEGFA
EIF2 Signaling	1.9	-0.471405	0.134	ACTB,AGO1,ATF3,ATF4,ATF5,CCND1,EIF2AK1,EIF3C,EIF3M,EIF4A3,EIF5B,FAU,KRAS,MYC,MYCN,PAIP1,RPL13,RPL17,Rpl36a,RPL3L,RPL7,RPLP0,RPS15,RPS15A,RPS24,RPS5,RRAS,SREBF1,VEGFA,XIAP
Eicosanoid Signaling	0.92		0.136	ALOX15,GGT1,PLA2G5,PLA2G6,PLAAT1,PLAAT3,PTGDS,PTGES,PTGIS
EGF Signaling	0.457	0	0.109	CSNK2A1,CSNK2A2,CSNK2B,EGF,JAK1,STAT3
dTMP De Novo Biosynthesis	0.435		0.2	TYMS
Dopamine-DARPP32 Feedback in cAMP Signaling	3.03	-1.4	0.166	ADCY9,ATF4,ATP2A2,CACNA1C,CACNA1D,CACNA1E,CAMKK2,CDK5,CREB5,CREBBP,DRD4,GNAI2,GNAS,PLCB1,PLCE1,PLCG2,PLCL2,PPM1J,PPM1L,PPP1R14B,PPP1R1B,PPP1R3C,PPP2CB,PPP2R1A,PPP2R2B,PRKAR1B,PRKCZ
Dopamine Receptor Signaling	1.46	1	0.156	ADCY9,DDC,DRD4,PPM1J,PPM1L,PPP1R14B,PPP1R1B,PPP1R3C,PPP2CB,PPP2R1A,PPP2R2B,PRKAR1B
Docosahexaenoic Acid (DHA) Signaling	0		0.0526	ALOX15,BCL2A1
DNA Double-Strand Break Repair by Non-Homologous End Joining	0		0.0714	LIG4
DNA Double-Strand Break Repair by Homologous Recombination	0		0.0714	RAD51
DNA damage-induced 14-3-3σ Signaling	1.68		0.263	CCNB1,CCNB2,CCNE1,CDK1,TP53
Diphthamide Biosynthesis	0.619		0.333	EEF2
Differential Regulation of Cytokine Production in Intestinal Epithelial Cells by IL-17A and IL-17F	0		0.0435	LCN2
Dermatan Sulfate Degradation (Metazoa)	0.741		0.176	FGFRL1,GM2A,HEXB
Dermatan Sulfate Biosynthesis (Late Stages)	0	-1	0.087	CHST11,CHST3,HS3ST1,HS3ST6
Dermatan Sulfate Biosynthesis	0.383	-1.63299	0.102	CHST11,CHST3,CSGALNACT1,CSGALNACT2,HS3ST1,HS3ST6
Dendritic Cell Maturation	0.361	-0.727607	0.0929	ATF4,CD1D,CD40,Col10a1,COL1A1,COL2A1,CREB5,CREBBP,IKBKB,LTBR,MAPK10,PLCB1,PLCE1,PLCG2,PLCL2,TNFRSF11B,TRAF6
Death Receptor Signaling	0.396	-1	0.0989	ACTB,ARHGDIB,CASP2,IKBKB,LMNA,MAP3K5,PARP8,TRAF2,XIAP
D-myo-inositol-5-phosphate Metabolism	0.538	-0.5	0.103	ACP6,CDC25B,DUSP1,DUSP15,DUSP2,DUSP27,DUSP8,MDP1,PLCB1,PLCE1,PLCG2,PPP1R14B,PPP1R1B,PTPN13,PTPN22,SYNJ1
D-myo-inositol (3,4,5,6)-tetrakisphosphate Biosynthesis	0.333	0.27735	0.0922	ACP6,CDC25B,DUSP1,DUSP15,DUSP2,DUSP27,DUSP8,MDP1,PPP1R14B,PPP1R1B,PTPN13,PTPN22,SYNJ1
D-myo-inositol (1,4,5)-trisphosphate Degradation	0		0.0588	SYNJ1
D-myo-inositol (1,4,5)-Trisphosphate Biosynthesis	0.768	-1	0.16	PI4K2B,PLCB1,PLCE1,PLCG2
D-myo-inositol (1,4,5,6)-Tetrakisphosphate Biosynthesis	0.333	0.27735	0.0922	ACP6,CDC25B,DUSP1,DUSP15,DUSP2,DUSP27,DUSP8,MDP1,PPP1R14B,PPP1R1B,PTPN13,PTPN22,SYNJ1
D-myo-inositol (1,3,4)-trisphosphate Biosynthesis	0		0.0556	SYNJ1
Cysteine Biosynthesis III (mammalia)	0		0.0833	AHCYL1,PRMT8
Cyclins and Cell Cycle Regulation	5.36	2.06474	0.259	BTRC,CCNA1,CCNA2,CCNB1,CCNB2,CCND1,CCNE1,CDK1,CDK4,CDK6,CDKN1B,E2F2,E2F8,PA2G4,PPM1J,PPM1L,PPP2CB,PPP2R1A,PPP2R2B,TGFB2,TP53
CXCR4 Signaling	0.679	-0.5	0.108	ADCY9,EGR1,ELMO3,GNAI2,GNAS,KRAS,MAPK10,MYL1,MYL9,PAK4,PLCB1,PRKCZ,RAC2,RHOB,RHOD,RHOJ,RND3,RRAS
CTLA4 Signaling in Cytotoxic T Lymphocytes	0.814		0.124	AP1S2,AP1S3,AP2B1,AP2M1,FYN,PPM1J,PPM1L,PPP2CB,PPP2R1A,PPP2R2B,PTPN22
Crosstalk between Dendritic Cells and Natural Killer Cells	0		0.0337	ACTB,CD40,LTBR
CREB Signaling in Neurons	0.348	-1.06904	0.0918	ADCY9,ATF4,CACNA1C,CACNA1D,CACNA1E,CACNB3,CACNB4,CREB5,CREBBP,GNAI2,GNAS,KRAS,PLCB1,PLCE1,PLCG2,PLCL2,PRKAR1B,PRKCZ,RRAS
Creatine-phosphate Biosynthesis	1.19		0.4	CKB,CKMT2
Corticotropin Releasing Hormone Signaling	1.82	-1.78885	0.145	ADCY9,ATF4,BRAF,CACNA1C,CACNA1D,CACNA1E,CACNB3,CACNB4,CREB5,CREBBP,GLI2,GNAI2,GNAS,MEF2A,NPR2,NR4A1,PLCG2,PRKAR1B,PRKCZ,SMO,VEGFA
Complement System	0		0.0811	C4A/C4B,C7,ITGAX
Communication between Innate and Adaptive Immune Cells	0		0.0208	Ccl9,CD40
Colorectal Cancer Metastasis Signaling	3.44	-0.164399	0.154	ADCY9,APPL1,BRAF,CCND1,CTNNB1,EGF,FZD8,GNAS,IL6ST,JAK1,KRAS,LEF1,MAPK10,MMP10,MMP14,MMP16,MMP28,MMP3,MYC,PRKAR1B,RAC2,RALGDS,RHOB,RHOD,RHOJ,RND3,RRAS,SMO,STAT3,Tcf7,TCF7L2,TGFB2,TP53,VEGFA,WNT4,WNT5A,WNT5B,WNT7B,WNT9A
Colanic Acid Building Blocks Biosynthesis	0.456		0.143	GALK1,GPI
Coagulation System	0.435	-1	0.114	F10,F2R,PLAT,SERPINE1
CNTF Signaling	0.418	0	0.105	IL6ST,JAK1,KRAS,RPS6KA2,RRAS,STAT3
Cleavage and Polyadenylation of Pre-mRNA	1.09		0.25	CPSF6,CSTF3,PAPOLA
Clathrin-mediated Endocytosis Signaling	4.96		0.187	ACTB,ACTR2,AMPH,AP1S2,AP2B1,AP2M1,AP3S1,ARPC1B,ARPC5L,CD2AP,CLU,CSNK2A1,CSNK2A2,CSNK2B,DAB2,EGF,F2R,FGF13,FGF9,HIP1R,IGF1,ITGA5,ITGB3,ITGB5,ITGB6,LDLR,MYO6,RAB4B,RBP4,S100A8,STON2,SYNJ1,TFRC,TSG101,USP9X,VEGFA
Citrulline Biosynthesis	0.251		0.111	GLS
Circadian Rhythm Signaling	1.2		0.182	ADCYAP1R1,ATF4,CREB5,CREBBP,CRY1,PER3
Chronic Myeloid Leukemia Signaling	0.941		0.126	CCND1,CDK4,CDK6,CDKN1B,E2F2,E2F8,IKBKB,KRAS,MYC,PA2G4,RRAS,TGFB2,TP53
Chondroitin Sulfate Degradation (Metazoa)	0.383		0.125	GM2A,HEXB
Chondroitin Sulfate Biosynthesis (Late Stages)	0.619	-1.63299	0.125	CHST11,CHST3,CSGALNACT1,CSGALNACT2,HS3ST1,HS3ST6
Chondroitin Sulfate Biosynthesis	0.437	-1.63299	0.107	CHST11,CHST3,CSGALNACT1,CSGALNACT2,HS3ST1,HS3ST6
Chondroitin and Dermatan Biosynthesis	1.04		0.333	CSGALNACT1,CSGALNACT2
Choline Degradation I	0.776		0.5	CHDH
Choline Biosynthesis III	0.417		0.133	CHPT1,PCYT1A
Cholesterol Biosynthesis III (via Desmosterol)	2.44	2.23607	0.385	CYP51A1,DHCR24,DHCR7,FDFT1,HSD17B7
Cholesterol Biosynthesis II (via 24,25-dihydrolanosterol)	2.44	2.23607	0.385	CYP51A1,DHCR24,DHCR7,FDFT1,HSD17B7
Cholesterol Biosynthesis I	2.44	2.23607	0.385	CYP51A1,DHCR24,DHCR7,FDFT1,HSD17B7
Cholecystokinin/Gastrin-mediated Signaling	0.459	-0.301511	0.101	EPHA4,KRAS,MAPK10,MEF2A,PLCB1,PRKCZ,RAC2,RHOB,RHOD,RHOJ,RND3,RRAS
Chemokine Signaling	0	-0.816497	0.075	GNAI2,KRAS,PLCB1,PLCG2,Ppp1r12a,RRAS
Ceramide Signaling	0.44	-1	0.102	KRAS,PPM1J,PPM1L,PPP2CB,PPP2R1A,PPP2R2B,PRKCZ,RRAS,TNFRSF11B
Ceramide Biosynthesis	0.374		0.167	KDSR
Cellular Effects of Sildenafil (Viagra)	1.71		0.145	ACTB,ADCY9,CACNA1C,CACNA1D,CACNA1E,GNAS,KCNN1,MYH1,MYH14,MYH2,MYL1,MYL9,PDE4D,PLCB1,PLCE1,PLCG2,PLCL2,Ppp1r12a,PRKAR1B
Cell Cycle: G2/M DNA Damage Checkpoint Regulation	3.08	-0.904534	0.245	AURKA,BTRC,CCNB1,CCNB2,CDC25B,CDK1,CKS2,HIPK2,TP53,TRIP12,YWHAB,YWHAE
Cell Cycle: G1/S Checkpoint Regulation	1.9	-2.33333	0.179	BTRC,CCND1,CCNE1,CDK4,CDK6,CDKN1B,E2F2,E2F8,MYC,PA2G4,TGFB2,TP53
Cell Cycle Regulation by BTG Family Proteins	3.65	0.816497	0.297	BTG2,CCND1,CCNE1,CDK4,E2F2,E2F8,PPM1J,PPM1L,PPP2CB,PPP2R1A,PPP2R2B
Cell Cycle Control of Chromosomal Replication	0.666	1.13389	0.125	CDC45,CDK1,CDK4,CDK5,CDK6,CDT1,PRIM2
CDP-diacylglycerol Biosynthesis I	0		0.05	GPAT4
CDK5 Signaling	3.4	-0.654654	0.194	ADCY9,CABLES1,CDK5,EGR1,FOSB,GNAS,KRAS,LAMB1,MAPK10,MAPK6,NTRK2,PPM1J,PPM1L,PPP1R14B,PPP1R1B,PPP1R3C,PPP2CB,PPP2R1A,PPP2R2B,PRKAR1B,RRAS
Cdc42 Signaling	0	1.1547	0.0838	ACTR2,APC2,ARPC1B,ARPC5L,DIAPH3,EXOC5,ITGA5,MAPK10,MYL1,MYL9,PAK4,Ppp1r12a,PRKCZ,VAV2
CD40 Signaling	0.294	1.63299	0.0923	CD40,IKBKB,MAPK10,STAT3,TRAF2,TRAF6
CD28 Signaling in T Helper Cells	0	0.377964	0.0583	ACTR2,ARPC1B,ARPC5L,FYN,IKBKB,MAPK10,NFAT5
CD27 Signaling in Lymphocytes	0	0	0.0755	IKBKB,MAP3K5,MAPK10,TRAF2
CCR5 Signaling in Macrophages	0.513	-0.447214	0.106	CACNA1C,CACNA1D,CACNA1E,CACNB3,CACNB4,GNAI2,GNAS,MAPK10,PLCG2,PRKCZ
CCR3 Signaling in Eosinophils	0	-1.41421	0.0806	GNAI2,GNAS,KRAS,PAK4,PLA2G5,PLA2G6,PLCB1,Ppp1r12a,PRKCZ,RRAS
Caveolar-mediated Endocytosis Signaling	2.4		0.192	ACTB,CD48,COPA,COPG2,EGF,FLNC,FYN,ITGA1,ITGA5,ITGA8,ITGAX,ITGB3,ITGB5,ITGB6
Catecholamine Biosynthesis	0.513		0.25	DDC
Cardiomyocyte Differentiation via BMP Receptors	0		0.05	BMP7
Cardiac β-adrenergic Signaling	3.68	-0.625543	0.184	ADCY9,AKAP12,AKAP13,ATP2A2,CACNA1C,CACNA1D,CACNA1E,GDE1,GNAS,MPPED2,PDE10A,PDE4D,PDE7A,PDE7B,PDE8A,PKIB,PPM1J,PPM1L,PPP1R14B,PPP1R3C,PPP2CB,PPP2R1A,PPP2R2B,PRKAR1B,SMPDL3A,SMPDL3B
Cardiac Hypertrophy Signaling (Enhanced)	3.39	-1	0.133	ACE,ADCY9,ADRA1B,AGT,AGTR1,AKAP13,ATP2A2,CACNA1C,CACNA1D,CACNA1E,CTNNB1,DIAPH3,EDNRB,EIF4EBP1,FGF13,FGF9,FGFR1,FGFRL1,FZD8,GDE1,GHR,GNAI2,GNAS,IGF1,IKBKB,IL11RA,IL13RA2,IL17B,IL17RE,IL25,IL6ST,IL9R,ITGA5,KRAS,MAP3K5,MAPK10,MEF2A,MPPED2,MYC,NFAT5,PDE10A,PDE4D,PDE7A,PDE7B,PDE8A,PDK1,PLCB1,PLCE1,PLCG2,PLCL2,PRKAR1B,PRKCZ,RRAS,SMO,SMPDL3A,SMPDL3B,STAT3,TGFB2,TGFBR3,TNFRSF11B,WNT4,WNT5A,WNT5B,WNT7B,WN…
Cardiac Hypertrophy Signaling	0.975	-0.6	0.113	ADCY9,ADRA1B,CACNA1C,CACNA1D,CACNA1E,CREBBP,GNAI2,GNAS,IGF1,KRAS,MAP3K5,MAPK10,MEF2A,MYL1,MYL9,PLCB1,PLCE1,PLCG2,PLCL2,PRKAR1B,RAC2,RHOB,RHOD,RHOJ,RND3,RRAS,TGFB2
Cancer Drug Resistance By Drug Efflux	0.616		0.121	ABCC1,ABCG2,BRAF,KRAS,PDK1,RRAS,TP53
cAMP-mediated signaling	1.58	-0.784465	0.127	ADCY9,AGTR1,AGTR2,AKAP12,AKAP13,ATF4,BRAF,CREB5,CREBBP,DRD4,DUSP1,GDE1,GNAI2,GNAS,GPER1,LPAR1,MPPED2,NPY1R,PDE10A,PDE4D,PDE7A,PDE7B,PDE8A,PKIB,PRKAR1B,PTH1R,SMPDL3A,SMPDL3B,STAT3
Calcium-induced T Lymphocyte Apoptosis	0		0.0606	ATP2A2,NR4A1,ORAI1,PRKCZ
Calcium Transport I	0.222		0.1	ATP2A2
Calcium Signaling	1.23	0	0.121	ATF4,ATP2A2,CACNA1C,CACNA1D,CACNA1E,CACNB3,CACNB4,CAMKK2,CASQ2,CREB5,CREBBP,LETM1,MEF2A,MYH1,MYH14,MYH2,MYL1,MYL9,NFAT5,PRKAR1B,RCAN2,TNNI2,TNNT2,Tnnt3,Tpm1
Bupropion Degradation	0.425		0.12	CYP1B1,CYP2U1,CYP51A1
Breast Cancer Regulation by Stathmin1	1.62		0.112	ACKR1,ADCYAP1R1,ADGRD1,ADGRE1,ADGRF4,ADGRF5,ADGRG2,ADGRG6,ADRA1B,AGTR1,AGTR2,ARHGEF1,ARHGEF5,ATF4,AURKA,AURKB,BMP6,CASR,CCND1,CDK1,CDK4,CDK6,CDKN1B,CREB5,CREBBP,DRD4,E2F2,E2F8,EDNRB,EGF,F2R,FZD8,GALR2,GPER1,GPR146,GPR180,GPR182,HIF1A,IGF1,KRAS,LPAR1,LPAR4,MAS1,NPY1R,P2RY4,PLCB1,PPM1J,PPM1L,PPP1R14B,PPP1R3C,PPP2CB,PPP2R1A,PPP2R2B,PRKAR1B,PRKCZ,PTH1R,RAC2,RRAS,SMO,SSTR1,SSTR2,STAT3,TGFB2,TP53,TSG10…
BMP signaling pathway	0.913	0.333333	0.129	BMP6,BMP7,BMP8A,CREBBP,HOXC9,KRAS,MAPK10,PRKAR1B,RRAS,XIAP,ZNF423
Bladder Cancer Signaling	2.01	0.816497	0.165	CCND1,CDK4,EGF,FGF13,FGF9,KRAS,MMP10,MMP14,MMP16,MMP28,MMP3,MYC,PA2G4,RRAS,TP53,VEGFA
BEX2 Signaling Pathway	4.42	-0.229416	0.241	CCND1,CDH2,CTNNB1,HIF1A,ITGB6,LEF1,LGALS1,MAPK10,PLXNC1,PPM1J,PPM1L,PPP2CB,PPP2R1A,PPP2R2B,SPP1,STAT3,Tcf7,TCF7L2,VEGFA
Basal Cell Carcinoma Signaling	3.91	1.1547	0.236	APC2,BMP6,BMP7,BMP8A,CTNNB1,FZD8,GLI2,LEF1,SMO,Tcf7,TCF7L2,TP53,WNT4,WNT5A,WNT5B,WNT7B,WNT9A
BAG2 Signaling Pathway	1.11	-0.377964	0.163	CTSB,HSPA1A/HSPA1B,HSPA2,MYC,PSME3,PSME4,TP53
B Cell Receptor Signaling	0.451	-0.727607	0.0973	APBB1IP,ATF4,BCL2A1,BCL6,CREB5,CREBBP,EBF1,EGR1,IKBKB,KRAS,MAP3K5,NFAT5,PIK3AP1,PLCG2,RAC2,RRAS,SYNJ1,VAV2
B Cell Development	0		0.0556	CD40,SPN
B Cell Activating Factor Signaling	0.542	0.447214	0.122	IKBKB,MAPK10,NFAT5,TRAF2,TRAF6
Axonal Guidance Signaling	6.4		0.157	ACE,ACTR2,ADAM10,Adam22,ADAM23,ADAM33,ADAMTS2,ADAMTS4,ADAMTS5,ADAMTS7,ARPC1B,ARPC5L,BMP6,BMP7,BMP8A,CDK5,EGF,EPHA2,EPHA4,EPHB3,EPHB4,FES,FYN,FZD8,GLI2,GNAI2,GNAS,IGF1,ITGA5,KRAS,LINGO1,MME,MMP10,MMP14,MMP16,MMP28,MMP3,MYL1,MYL9,MYSM1,NCK1,NFAT5,NRP1,NRP2,NTRK2,NTRK3,PAK4,PAPPA2,PFN1,PLCB1,PLCE1,PLCG2,PLCL2,PLXNB1,PLXNC1,PRKAR1B,PRKCZ,RAC2,RHOD,ROBO2,RRAS,SEMA3A,SEMA3B,SEMA3E,SEMA3G,SLIT2,SMO,UNC5…
Autophagy	0.351		0.0984	CTSB,CTSC,CTSZ,LAMP2,MAP1LC3B,SQSTM1
Autoimmune Thyroid Disease Signaling	0		0.0204	CD40
ATM Signaling	3.62	0	0.206	ATF4,CBX5,CCNB1,CCNB2,CDK1,CREB5,CREBBP,GADD45G,MAPK10,PPM1J,PPM1L,PPP2CB,PPP2R1A,PPP2R2B,RAD51,SMC1A,TOPBP1,TP53,USP7,ZEB1
Atherosclerosis Signaling	1.08		0.127	ALOX15,CD36,CD40,CLU,Col10a1,COL1A1,COL2A1,GLG1,MMP3,PLA2G5,PLA2G6,PLAAT1,PLAAT3,RBP4,S100A8,VCAM1
Assembly of RNA Polymerase II Complex	0		0.02	DR1
Aspartate Degradation II	0.922		0.286	GOT1,GOT2
Aspartate Biosynthesis	1.67		0.667	GOT1,GOT2
Asparagine Degradation I	0.776		0.5	ASPG
Asparagine Biosynthesis I	1.06		1	ASNS
Aryl Hydrocarbon Receptor Signaling	1.89	0.774597	0.147	CCNA1,CCNA2,CCND1,CCNE1,CDK4,CDK6,CDKN1B,CYP1B1,ESR1,Gsta1,GSTM2,GSTP1,HSP90AB1,MGST2,MGST3,MYC,NCOR2,NFIA,SMARCA4,TGFB2,TP53
April Mediated Signaling	0.597	0.447214	0.128	IKBKB,MAPK10,NFAT5,TRAF2,TRAF6
Apoptosis Signaling	1.31	-0.534522	0.141	BCL2A1,CAPN5,CAPN6,CAPNS1,CASP2,CDK1,IKBKB,KRAS,LMNA,MAP3K5,PLCG2,RRAS,TP53,XIAP
Apelin Pancreas Signaling Pathway	0		0.0455	MAPK10,PRKAR1B
Apelin Muscle Signaling Pathway	0		0.0526	GNAS
Apelin Liver Signaling Pathway	1.15	0.447214	0.192	AGT,COL1A1,COL2A1,MAPK10,PDGFRB
Apelin Endothelial Signaling Pathway	0.688	-0.57735	0.113	ADCY9,ANGPT1,GNAI2,GNAS,HIF1A,KLF2,KRAS,MAPK10,MEF2A,PLCB1,PRKCZ,RRAS,VCAM1
Apelin Cardiomyocyte Signaling Pathway	1.04	0	0.131	ATP2A2,GNAI2,HIF1A,MAPK10,MAPK6,MYL1,MYL9,PLCB1,PLCE1,PLCG2,PLCL2,PRKCZ,SLC9A6
Apelin Cardiac Fibroblast Signaling Pathway	0.486		0.13	AGTR1,SERPINE1,TGFB2
Apelin Adipocyte Signaling Pathway	1.28	-0.57735	0.146	ADCY9,GNAI2,Gsta1,GSTM2,GSTP1,HIF1A,MAPK10,MAPK6,MGST2,MGST3,PRKAR1B,SOD1
Antiproliferative Role of TOB in T Cell Signaling	0.916	-0.816497	0.154	CCNA1,CCNA2,CCNE1,CDC34,CDKN1B,TGFB2
Antiproliferative Role of Somatostatin Receptor 2	0	0.447214	0.0779	BRAF,CDKN1B,KRAS,NPR2,RRAS,SSTR2
Antioxidant Action of Vitamin C	1.03	1.26491	0.128	CSF2RA,IKBKB,MAPK10,PLA2G5,PLA2G6,PLAAT1,PLAAT3,PLCB1,PLCE1,PLCG2,PLCL2,SLC23A2,SLC2A1,TXNRD3
Angiopoietin Signaling	0	0.816497	0.08	ANGPT1,IKBKB,KRAS,NCK1,PAK4,RRAS
Androgen Signaling	0.274	-0.904534	0.0882	AR,CACNA1C,CACNA1D,CACNA1E,CACNB3,CACNB4,CCND1,CREBBP,GNAI2,GNAS,PRKAR1B,PRKCZ
Androgen Biosynthesis	0		0.0625	Gsta1
Amyotrophic Lateral Sclerosis Signaling	0.854	-0.707107	0.124	CACNA1C,CACNA1D,CACNA1E,CAPN5,CAPN6,CAPNS1,GLUL,IGF1,SOD1,TP53,VEGFA,XIAP
Amyloid Processing	1.99	-1	0.2	BACE2,CAPN5,CAPN6,CAPNS1,CDK5,CSNK2A1,CSNK2A2,CSNK2B,MARK1,PRKAR1B
AMPK Signaling	2.43	-1.4596	0.145	ACTB,ADRA1B,AK4,AK5,ARID2,ATF4,CAMKK2,CCNA2,CCND1,CPT1A,CREB5,CREBBP,EEF2,EIF4EBP1,FASN,GNAS,ORAI1,ORAI2,PCK2,PFKFB3,PFKL,PFKP,PPM1J,PPM1L,PPP2CB,PPP2R1A,PPP2R2B,PRKAR1B,RAB27A,SLC2A1,SMARCA4
Altered T Cell and B Cell Signaling in Rheumatoid Arthritis	0		0.0333	CD40,CXCL13,SPP1
Allograft Rejection Signaling	0		0.0116	CD40
All-trans-decaprenyl Diphosphate Biosynthesis	0.776		0.5	PDSS2
Aldosterone Signaling in Epithelial Cells	0.387	-0.816497	0.0949	DNAJC18,DNAJC22,DNAJC6,DUSP1,HSP90AB1,HSPA1A/HSPA1B,HSPA2,HSPB11,KRAS,PLCB1,PLCE1,PLCG2,PLCL2,PRKCZ,SMO
Alanine Degradation III	0.776		0.5	GPT2
Alanine Biosynthesis II	0.776		0.5	GPT2
Agrin Interactions at Neuromuscular Junction	1.38	0.632456	0.152	ACTB,AGRN,ITGA1,ITGA5,ITGB3,KRAS,LAMA2,LAMB1,MAPK10,PAK4,RAC2,RRAS
Agranulocyte Adhesion and Diapedesis	1.99		0.14	ACTB,Ccl27a,Ccl9,CLDN22,CXCL13,CXCL14,FN1,GLG1,GNAI2,ICAM2,ITGA1,ITGA5,MMP10,MMP14,MMP16,MMP28,MMP3,MYH1,MYH14,MYH2,MYL1,MYL9,Podxl,PODXL2,RDX,SDC4,VCAM1
Adrenomedullin signaling pathway	0.56	-0.894427	0.102	ADCY9,ADM,BRAF,GNAS,GPR182,HIF1A,KCNN1,KRAS,MAPK10,MAPK6,NPR2,PLCB1,PLCE1,PLCG2,PLCL2,PRKAR1B,RAMP2,RRAS,SHC2,SHC3
Adipogenesis pathway	1.61		0.142	BMP7,CDK5,CTNNB1,EBF1,FGFR1,FGFRL1,FZD8,HIF1A,Kat6b,KLF3,LPIN1,NR1D2,RUNX1T1,SMO,SOX9,SREBF1,TP53,WNT5A,ZNF423
Adenosine Nucleotides Degradation II	0.417		0.133	ADA,NT5E
Adenine and Adenosine Salvage VI	1.06		1	ADK
Adenine and Adenosine Salvage III	0.374		0.167	ADA
Acute Phase Response Signaling	0.299	-0.83205	0.0894	AGT,C4A/C4B,CRABP1,FN1,HP,IKBKB,IL6ST,KRAS,MAP3K5,RBP4,RRAS,SERPINE1,STAT3,TNFRSF11B,TRAF2,TRAF6
Acute Myeloid Leukemia Signaling	1.34	0.301511	0.146	BRAF,CCNA1,CCND1,CSF2RA,EIF4EBP1,KRAS,LEF1,MYC,RRAS,RUNX1,STAT3,Tcf7,TCF7L2
Activation of IRF by Cytosolic Pattern Recognition Receptors	0.321	0.816497	0.0952	CD40,CREBBP,IKBKB,MAPK10,PPIB,TRAF6
Actin Nucleation by ARP-WASP Complex	1.66	-0.632456	0.167	ACTR2,ARPC1B,ARPC5L,ITGA5,KRAS,NCK1,RAC2,RHOB,RHOD,RHOJ,RND3,RRAS
Actin Cytoskeleton Signaling	2.05	1.1767	0.138	ACTB,ACTN4,ACTR2,APC2,ARHGAP24,ARHGEF1,ARPC1B,ARPC5L,DIAPH3,EGF,F2R,FGF13,FGF9,FN1,ITGA5,KRAS,MYH1,MYH14,MYH2,MYL1,MYL9,PAK4,PFN1,Ppp1r12a,RAC2,RDX,RRAS,TRIO,VAV2,VCL
Acetone Degradation I (to Methylglyoxal)	0.305		0.1	CYP1B1,CYP2U1,CYP51A1
Acetate Conversion to Acetyl-CoA	1.39		0.5	ACSL1,ACSS1
4-1BB Signaling in T Lymphocytes	0.515	0	0.125	IKBKB,MAP3K5,MAPK10,TRAF2
3-phosphoinositide Degradation	0.419	-0.258199	0.0968	ACP6,CDC25B,DUSP1,DUSP15,DUSP2,DUSP27,DUSP8,INPP4B,MDP1,MTMR3,PPP1R14B,PPP1R1B,PTPN13,PTPN22,SYNJ1
3-phosphoinositide Biosynthesis	0	0.534522	0.0848	ACP6,CDC25B,DUSP1,DUSP15,DUSP2,DUSP27,DUSP8,MDP1,PI4K2B,PPP1R14B,PPP1R1B,PTPN13,PTPN22,SYNJ1
2-ketoglutarate Dehydrogenase Complex	0.435		0.2	DHTKD1
1D-myo-inositol Hexakisphosphate Biosynthesis II (Mammalian)	0		0.0556	SYNJ1
14-3-3-mediated Signaling	1.05	-0.83205	0.126	CDKN1B,GFAP,KRAS,MAP3K5,MAPK10,PDCD6IP,PLCB1,PLCE1,PLCG2,PLCL2,PRKCZ,RRAS,SRPK2,TRAF2,YWHAB,YWHAE

## Sheet: Supplementary Table 7
Supplementary Table 7: Full list of Canonical Pathways identified by IPA for MZ vs C pairwise comparison
Output: 526 canonical pathways identified
Ingenuity Canonical Pathways	-log(p-value) ??????? B-H p-value (FDR)	z-Score	Ratio: differentially expressed/all pathway genes	Molecules
4-1BB Signaling in T Lymphocytes	0		0.0312	IKBKB
AMPK Signaling	0	-0.83205	0.0841	ACTB,AK4,AK5,CCNA2,CCND1,CPT1A,CREB5,CREBBP,NOS3,ORAI2,PFKFB3,PFKP,PIK3CB,PPM1J,PPM1L,PRKAR1B,SLC2A1,SMARCA4
Activation of IRF by Cytosolic Pattern Recognition Receptors	0	1	0.0635	CD40,CREBBP,IKBKB,TRAF6
Adrenomedullin signaling pathway	0	0	0.0812	ADCY2,ADM,Calm1 (includes others),FOS,GPR182,GUCY1A1,GUCY1B1,HIF1A,KRAS,NOS3,PIK3CB,PLCB1,PLCE1,PLCG2,PLCL2,PRKAR1B
Assembly of RNA Polymerase II Complex	0		0.02	DR1
Autophagy	0		0.0656	CTSC,CTSE,CTSH,CTSZ
BAG2 Signaling Pathway	0		0.0465	HSP90AA1,MYC
BER pathway	0		0.0833	FEN1
CD27 Signaling in Lymphocytes	0		0.0377	FOS,IKBKB
CNTF Signaling	0	2	0.0702	KRAS,PIK3CB,RPS6KA2,STAT3
Cancer Drug Resistance By Drug Efflux	0		0.069	ABCG2,KRAS,PIK3CB,PTGS2
Colanic Acid Building Blocks Biosynthesis	0		0.0714	GPI
Cysteine Biosynthesis III (mammalia)	0		0.0417	PRMT8
DNA Double-Strand Break Repair by Homologous Recombination	0		0.0714	RAD51
DNA Double-Strand Break Repair by Non-Homologous End Joining	0		0.0714	LIG4
DNA Methylation and Transcriptional Repression Signaling	0		0.0571	H4-16,MTA2
Death Receptor Signaling	0	0.377964	0.0769	ACTB,ARHGDIB,IKBKB,LMNA,PARP10,PARP8,XIAP
Docosahexaenoic Acid (DHA) Signaling	0		0.0789	BCL2A1,PIK3CB,SERPINF1
Dopamine Degradation	0		0.0667	ALDH1A2,ALDH3B1
EIF2 Signaling	0	1.89737	0.0714	ACTB,ATF3,ATF5,CCND1,EIF3A,EIF3C,EIF5,EIF5B,KRAS,MYC,PAIP1,PIK3CB,Rpl39l,RPL3L,VEGFA,XIAP
Endometrial Cancer Signaling	0	2	0.0833	APC2,CCND1,KRAS,MYC,PIK3CB
Endoplasmic Reticulum Stress Pathway	0		0.0476	ERN1
ErbB2-ErbB3 Signaling	0	2.23607	0.0769	CCND1,KRAS,MYC,PIK3CB,STAT3
Glucocorticoid Receptor Signaling	0		0.0655	A2M,ACTB,AGT,AR,CD3G,CREBBP,DUSP1,ESR1,FCGR1A,FOS,HSP90AA1,IKBKB,KRAS,KRT8,NCOR1,NFATC2,PIK3CB,PLAU,PTGS2,SMARCA4,STAT3,TRAF6
Glycogen Degradation II	0		0.0833	PYGL
Glycogen Degradation III	0		0.0714	PYGL
Graft-versus-Host Disease Signaling	0		0.0833	FCER1G,HLA-DQA1,HLA-DRA,LOC100909630/RT1-DMb
Granzyme B Signaling	0		0.0625	LMNB1
Guanosine Nucleotides Degradation III	0		0.0833	NT5E
HMGB1 Signaling	0	-0.333333	0.0727	FOS,IL17B,IL25,KRAS,PIK3CB,RAC2,RHOH,RHOJ,Rhou,RND3,TNFRSF11B,TNFSF13
Hematopoiesis from Pluripotent Stem Cells	0		0.0612	CD3G,CD4,FCER1G
Huntington's Disease Signaling	0	-0.333333	0.0675	ATP5F1A,CAPN5,CAPN6,CREB5,CREBBP,DLG4,EGF,GLS,GNB3,NCOR1,PENK,PIK3CB,PLCB1,PRKCB,PRKCQ,PRKCZ
IL-17A Signaling in Airway Cells	0	1.34164	0.0769	IKBKB,IL17RA,PIK3CB,STAT3,TRAF6
IL-17A Signaling in Gastric Cells	0		0.08	FOS,IL17RA
IL-22 Signaling	0		0.0833	SOCS3,STAT3
Induction of Apoptosis by HIV1	0	-0.447214	0.082	CXCR4,IKBKB,SLC25A5,TNFRSF11B,XIAP
Inflammasome pathway	0		0.05	PANX1
Inhibition of ARE-Mediated mRNA Degradation Pathway	0	0.377964	0.0574	PAPOLA,PPM1J,PPM1L,PRKAR1B,TNFRSF11B,TNFSF13,ZFP36
Interferon Signaling	0		0.0556	IRF1,PSMB8
Isoleucine Degradation I	0		0.0667	ACADSB
MSP-RON Signaling Pathway	0		0.069	ACTB,PIK3CB,PRKCZ,RPS6KA2
Melanoma Signaling	0		0.08	CCND1,KRAS,MITF,PIK3CB
Melatonin Degradation I	0	1.34164	0.0833	CSGALNACT1,CYP2J2,CYP2S1,CYP2U1,Ugt1a7c
Methionine Degradation I (to Homocysteine)	0		0.0455	PRMT8
Methylglyoxal Degradation III	0		0.0556	Akr1b7
Mevalonate Pathway I	0		0.0714	IDI1
Mitochondrial Dysfunction	0		0.0468	ACO2,ATP5F1A,BACE2,COX4I2,COX5A,CPT1A,NDUFA4L2,UCP2
NAD Phosphorylation and Dephosphorylation	0		0.0769	ACP5
NAD Salvage Pathway II	0		0.0769	ACP5,NT5E
NER Pathway	0		0.0583	H4-16,LIG4,PRIM2,RFC4,RFC5,TOP2A
Necroptosis Signaling Pathway	0	0.301511	0.0701	CAMK2A,CAPN5,CAPN6,CYBB,DAPK1,IKBKB,PLA2G2A,PYGL,RIPK3,SLC25A5,TNFRSF11B
Oleate Biosynthesis II (Animals)	0		0.0769	SCD
Oxidative Phosphorylation	0		0.0275	ATP5F1A,COX4I2,COX5A
PEDF Signaling	0	0.816497	0.0732	ARHGAP22,IKBKB,KRAS,PIK3CB,SERPINF1,TCF7L2
PXR/RXR Activation	0		0.0615	CPT1A,GSTM2,PRKAR1B,SCD
Protein Ubiquitination Pathway	0		0.0733	B2M,CDC20,CDC34,DNAJC22,DNAJC6,HSP90AA1,HSPB11,NEDD4L,PSMB8,PSMB9,SASS6,SMO,TAP2,TRAF6,UBE2C,USP1,USP24,USP8,USP9X,XIAP
Regulation of eIF4 and p70S6K Signaling	0	0.447214	0.0573	EIF3A,EIF3C,EIF4EBP2,KRAS,PAIP1,PIK3CB,PPM1J,PPM1L,PRKCZ
Retinoic acid Mediated Apoptosis Signaling	0		0.0667	CRABP1,IRF1,PARP10,PARP8
Retinol Biosynthesis	0		0.0714	DHRS9,LIPC,LIPG
Role of Cytokines in Mediating Communication between Immune Cells	0		0.0185	IL25
Role of Hypercytokinemia/hyperchemokinemia in the Pathogenesis of Influenza	0		0.0233	CCR1
Role of IL-17A in Arthritis	0		0.0545	IL17RA,PIK3CB,PTGS2
Role of JAK family kinases in IL-6-type Cytokine Signaling	0		0.08	SOCS3,STAT3
Role of JAK1, JAK2 and TYK2 in Interferon Signaling	0		0.0833	PTPN6,STAT3
Role of MAPK Signaling in the Pathogenesis of Influenza	0		0.05	KRAS,PLA2G2A,PLAAT1,PTGS2
Role of Oct4 in Mammalian Embryonic Stem Cell Pluripotency	0		0.0652	MEF2A,SPP1,WWP2
Role of PI3K/AKT Signaling in the Pathogenesis of Influenza	0		0.0469	GNAI2,PIK3CB,PLAC8
Role of Pattern Recognition Receptors in Recognition of Bacteria and Viruses	0	1.13389	0.0844	C1QC,CLEC7A,IL17B,IL25,PIK3CB,PLCG2,PRKCB,PRKCQ,PRKCZ,RNASEL,SYK,TNFSF13,TRAF6
Role of p14/p19ARF in Tumor Suppression	0		0.0345	PIK3CB
SAPK/JNK Signaling	0	1.88982	0.0784	FCER1G,GNB3,KRAS,LCK,MAP4K1,MAPK8IP3,PIK3CB,RAC2
SPINK1 General Cancer Pathway	0	1.34164	0.0725	KRAS,Mt1m/Mt2A,Mt3,PIK3CB,STAT3
SPINK1 Pancreatic Cancer Pathway	0		0.05	CPD,CTRC,MMP12
Sirtuin Signaling Pathway	0	1.06904	0.0653	ABCA1,ADAM10,ATP5F1A,BCL2L11,CPT1A,DUSP6,GLS,HIF1A,MYC,NDUFA4L2,NOS3,PFKFB3,SLC25A5,SLC2A1,SOD3,STAT3,SUV39H1,TUBA4A,UCP2
Superpathway of Cholesterol Biosynthesis	0		0.0345	IDI1
Superpathway of Geranylgeranyldiphosphate Biosynthesis I (via Mevalonate)	0		0.0556	IDI1
Superpathway of Melatonin Degradation	0	1.34164	0.0769	CSGALNACT1,CYP2J2,CYP2S1,CYP2U1,Ugt1a7c
Superpathway of Methionine Degradation	0		0.0541	CDO1,PRMT8
Systemic Lupus Erythematosus Signaling	0		0.0786	C7,CD3G,CD40,FCER1G,FCGR1A,FOS,INPP5D,KRAS,LAT,LCK,LSM11,NFATC2,PIK3CB,PLCG2,PTPN6,PTPRC,TNFRSF13C,ZCRB1
TNFR1 Signaling	0	-1	0.08	FOS,IKBKB,PAK4,XIAP
TREM1 Signaling	0	1.63299	0.08	CD40,CD83,ITGAX,PLCG2,STAT3,TYROBP
TWEAK Signaling	0		0.0571	IKBKB,XIAP
The Visual Cycle	0		0.05	DHRS9
Thyroid Hormone Metabolism II (via Conjugation and/or Degradation)	0		0.0526	CSGALNACT1,Ugt1a7c
Toll-like Receptor Signaling	0	-1	0.0658	FOS,IKBKB,IRAK2,TRAF4,TRAF6
Transcriptional Regulatory Network in Embryonic Stem Cells	0		0.0556	H4-16,SET,STAT3
Triacylglycerol Degradation	0		0.0426	LIPC,LIPG
Tumoricidal Function of Hepatic Natural Killer Cells	0		0.0417	ITGAL
UDP-N-acetyl-D-galactosamine Biosynthesis II	0		0.0769	GPI
Unfolded protein response	0		0.0179	ERN1
Urate Biosynthesis/Inosine 5'-phosphate Degradation	0		0.0769	NT5E
Valine Degradation I	0		0.0556	ACADSB
Xenobiotic Metabolism General Signaling Pathway	0	2.11058	0.0769	CREBBP,GSTM2,HMOX1,KRAS,MGST1,MGST3,PIK3CB,PRKCB,PRKCQ,PRKCZ,Ugt1a7c
Xenobiotic Metabolism Signaling	0		0.0836	ALDH1A2,ALDH3B1,CAMK2A,CHST10,CHST11,CHST2,CHST3,CREBBP,FMO3,GSTM2,HMOX1,HS3ST3B1,HSP90AA1,KRAS,MGST1,MGST3,PIK3CB,PPM1J,PPM1L,PRKCB,PRKCQ,PRKCZ,SOD3,Ugt1a7c
p53 Signaling	0	-0.447214	0.0714	BIRC5,CCND1,HIF1A,HIPK2,PIK3CB,TOPBP1,TP53BP2
tRNA Charging	0		0.0256	EPRS1
Ketogenesis	0.206		0.0909	BDH1
Superpathway of D-myo-inositol (1,4,5)-trisphosphate Metabolism	0.228		0.087	INPP5D,SYNJ1
Tryptophan Degradation III (Eukaryotic)	0.228		0.087	CA1,CYP2S1
Ketolysis	0.231		0.1	BDH1
Stearate Biosynthesis I (Animals)	0.242	-1	0.0851	ACSL6,ELOVL6,SLC27A1,SLC27A5
Polyamine Regulation in Colon Cancer	0.246		0.0909	KRAS,MYC
Cytotoxic T Lymphocyte-mediated Apoptosis of Target Cells	0.252		0.0882	B2M,CD3G,FCER1G
MIF-mediated Glucocorticoid Regulation	0.252		0.0882	CD74,PLA2G2A,PTGS2
Retinoate Biosynthesis I	0.252		0.0882	ALDH1A2,BMP2,DHRS9
LPS-stimulated MAPK Signaling	0.26	0.377964	0.0854	FOS,IKBKB,KRAS,PIK3CB,PRKCB,PRKCQ,PRKCZ
Pathogenesis of Multiple Sclerosis	0.26		0.111	CCR1
Phosphatidylethanolamine Biosynthesis II	0.26		0.111	ETNK1
Sucrose Degradation V (Mammalian)	0.26		0.111	ALDOC
Putrescine Degradation III	0.266		0.0952	ALDH1A2,ALDH3B1
Role of PKR in Interferon Induction and Antiviral Response	0.27	1.26491	0.0855	ATF3,FCGR1A,FOS,HSP90AA1,IKBKB,IRF1,PDGFA,PDGFRB,STAT3,TRAF6
FLT3 Signaling in Hematopoietic Progenitor Cells	0.282	1.13389	0.0875	CREB5,CREBBP,INPP5D,KRAS,PIK3CB,RPS6KA2,STAT3
IL-17 Signaling	0.282		0.0875	IL17RA,KRAS,MMP3,PIK3CB,PTGS2,TIMP1,TRAF6
JAK/Stat Signaling	0.282	0.377964	0.0875	CISH,FOS,KRAS,PIK3CB,PTPN6,SOCS3,STAT3
Apelin Pancreas Signaling Pathway	0.285	2	0.0909	APLNR,ERN1,PIK3CB,PRKAR1B
Role of RIG1-like Receptors in Antiviral Innate Immunity	0.285		0.0909	CREBBP,IKBKB,TRAF6,TRIM25
Fatty Acid β-oxidation I	0.286		0.0938	ACSL6,SLC27A1,SLC27A5
IL-1 Signaling	0.291	-1.34164	0.0879	ADCY2,FOS,GNAI2,GNB3,IKBKB,IRAK2,PRKAR1B,TRAF6
Airway Pathology in Chronic Obstructive Pulmonary Disease	0.294		0.125	MMP9
Salvage Pathways of Pyrimidine Deoxyribonucleotides	0.294		0.125	TK1
Superoxide Radicals Degradation	0.294		0.125	SOD3
ErbB4 Signaling	0.295	0.816497	0.0896	KRAS,PIK3CB,PLCG2,PRKCB,PRKCQ,PRKCZ
Serotonin Degradation	0.295	0.816497	0.0896	ADHFE1,ALDH1A2,ALDH3B1,CSGALNACT1,DHRS9,Ugt1a7c
Serotonin Receptor Signaling	0.301		0.093	ADCY2,DDC,Htr5b,SLC6A4
Heparan Sulfate Biosynthesis	0.305	-1.13389	0.0897	CHST10,CHST11,CHST2,CHST3,EXT1,EXTL1,HS3ST3B1
Apelin Muscle Signaling Pathway	0.312		0.105	APLNR,NOS3
Granzyme A Signaling	0.312		0.105	CREBBP,SET
Crosstalk between Dendritic Cells and Natural Killer Cells	0.314	1.63299	0.0899	ACTB,CAMK2A,CD40,CD83,HLA-DRA,IL2RG,ITGAL,TYROBP
MIF Regulation of Innate Immunity	0.317	1	0.0952	CD74,FOS,PLA2G2A,PTGS2
Acetone Degradation I (to Methylglyoxal)	0.325		0.1	CYP2J2,CYP2S1,CYP2U1
TNFR2 Signaling	0.325		0.1	FOS,IKBKB,XIAP
Lymphotoxin β Receptor Signaling	0.327	1	0.0943	CREBBP,IKBKB,PIK3CB,TRAF4,TRAF6
Type I Diabetes Mellitus Signaling	0.329	0.377964	0.0901	CD3G,FCER1G,HLA-DQA1,HLA-DRA,IKBKB,IRF1,LOC100909630/RT1-DMb,SOCS3,TNFRSF11B,TRAF6
Neurotrophin/TRK Signaling	0.33	0.447214	0.0921	CREB5,CREBBP,FOS,KRAS,NTRK2,NTRK3,PIK3CB
Estrogen Biosynthesis	0.335	1	0.0976	Akr1b7,CYP2J2,CYP2S1,CYP2U1
Phosphatidylcholine Biosynthesis I	0.335		0.143	CHPT1
Purine Ribonucleosides Degradation to Ribose-1-phosphate	0.335		0.143	ADA
Thioredoxin Pathway	0.335		0.143	TXNRD3
1D-myo-inositol Hexakisphosphate Biosynthesis II (Mammalian)	0.339		0.111	INPP5D,SYNJ1
D-myo-inositol (1,3,4)-trisphosphate Biosynthesis	0.339		0.111	INPP5D,SYNJ1
Purine Nucleotides Degradation II (Aerobic)	0.339		0.111	ADA,NT5E
UVB-Induced MAPK Signaling	0.343	0.447214	0.0962	FOS,PIK3CB,PRKCB,PRKCQ,PRKCZ
IL-15 Signaling	0.343	2.64575	0.0933	IL2RG,KRAS,LCK,MYC,PIK3CB,STAT3,SYK
Allograft Rejection Signaling	0.35		0.093	B2M,CD40,FCER1G,H2-T24,HLA-DQA1,HLA-DRA,LOC100909630/RT1-DMb,RT1-EC2
Amyotrophic Lateral Sclerosis Signaling	0.357	0	0.0928	CACNA1C,CACNA1D,CACNA1E,CAPN5,CAPN6,GRIA2,PIK3CB,VEGFA,XIAP
D-myo-inositol (1,4,5)-trisphosphate Degradation	0.368		0.118	INPP5D,SYNJ1
Dermatan Sulfate Degradation (Metazoa)	0.368		0.118	FGFRL1,GM2A
Histamine Degradation	0.368		0.118	ALDH1A2,ALDH3B1
RAN Signaling	0.368		0.118	KPNA2,KPNB1
Communication between Innate and Adaptive Immune Cells	0.369		0.0938	B2M,Ccl9,CD4,CD40,CD83,FCER1G,HLA-DRA,TNFRSF13C,TNFSF13
Non-Small Cell Lung Cancer Signaling	0.371	1	0.0959	CCND1,CDK6,EGF,KRAS,PA2G4,PIK3CB,SUV39H1
Telomerase Signaling	0.375	1.66667	0.0935	EGF,ELK3,HSP90AA1,IL2RG,KRAS,MYC,PIK3CB,PPM1J,PPM1L,TPP1
FGF Signaling	0.377	0	0.0952	CREB5,CREBBP,FGF13,FGF9,FGFRL1,PIK3CB,PTPN6,STAT3
Adenine and Adenosine Salvage III	0.385		0.167	ADA
GDP-mannose Biosynthesis	0.385		0.167	GPI
Serotonin and Melatonin Biosynthesis	0.385		0.167	DDC
Insulin Receptor Signaling	0.389	0	0.0929	FYN,GRB10,INPP5D,KRAS,PIK3CB,PPP1R14B,PPP1R3C,PPP1R3D,PRKAR1B,PRKCZ,SOCS3,SYNJ1,TRIP10
ErbB Signaling	0.395	0.333333	0.0957	EGF,FOS,KRAS,PAK4,PIK3CB,PLCG2,PRKCB,PRKCQ,PRKCZ
Autoimmune Thyroid Disease Signaling	0.395		0.102	CD40,FCER1G,HLA-DQA1,HLA-DRA,LOC100909630/RT1-DMb
Chondroitin Sulfate Degradation (Metazoa)	0.4		0.125	ARSB,GM2A
Glutaryl-CoA Degradation	0.4		0.125	CA1,CYP2S1
Heparan Sulfate Biosynthesis (Late Stages)	0.402	-1.13389	0.0986	CHST10,CHST11,CHST2,CHST3,EXT1,EXTL1,HS3ST3B1
Atherosclerosis Signaling	0.419		0.0952	ALOX12,CD40,CLU,COL2A1,CXCR4,MMP3,MMP9,PDGFA,PLA2G2A,PLAAT1,RBP4,S100A8
Lipid Antigen Presentation by CD1	0.419		0.115	B2M,CD1D,FCER1G
Chronic Myeloid Leukemia Signaling	0.425		0.0971	CCND1,CDK6,E2F2,E2F8,IKBKB,KRAS,MYC,PA2G4,PIK3CB,SUV39H1
IL-6 Signaling	0.432	-0.57735	0.096	A2M,CSNK2A1,CSNK2A2,FOS,IKBKB,KRAS,PIK3CB,SOCS3,STAT3,TNFRSF11B,TRAF6,VEGFA
Adenosine Nucleotides Degradation II	0.435		0.133	ADA,NT5E
2-ketoglutarate Dehydrogenase Complex	0.446		0.2	DHTKD1
Citrulline-Nitric Oxide Cycle	0.446		0.2	NOS3
Creatine-phosphate Biosynthesis	0.446		0.2	CKB
Folate Polyglutamylation	0.446		0.2	FPGS
Tetrapyrrole Biosynthesis II	0.446		0.2	HMBS
Trans, trans-farnesyl Diphosphate Biosynthesis	0.446		0.2	IDI1
dTMP De Novo Biosynthesis	0.446		0.2	TYMS
Bupropion Degradation	0.448		0.12	CYP2J2,CYP2S1,CYP2U1
Tryptophan Degradation X (Mammalian, via Tryptamine)	0.448		0.12	ALDH1A2,ALDH3B1,DDC
Altered T Cell and B Cell Signaling in Rheumatoid Arthritis	0.452		0.1	CD40,CXCL13,FCER1G,HLA-DQA1,HLA-DRA,LOC100909630/RT1-DMb,SPP1,TNFRSF13C,TNFSF13
OX40 Signaling Pathway	0.452		0.1	B2M,CD3G,CD4,FCER1G,H2-T24,HLA-DQA1,HLA-DRA,LOC100909630/RT1-DMb,RT1-EC2
Dermatan Sulfate Biosynthesis (Late Stages)	0.455	-1.34164	0.109	CHST10,CHST11,CHST2,CHST3,HS3ST3B1
IL-17A Signaling in Fibroblasts	0.462		0.114	FOS,IKBKB,IL17RA,TRAF6
Noradrenaline and Adrenaline Degradation	0.462	1	0.114	ADHFE1,ALDH1A2,ALDH3B1,DHRS9
IL-7 Signaling Pathway	0.467	1.88982	0.103	BCL6,CCND1,EBF1,FYN,IL2RG,MYC,PIK3CB,SLC2A1
HGF Signaling	0.469	1	0.0991	CCND1,ELK3,FOS,KRAS,PIK3CB,PLCG2,PRKCB,PRKCQ,PRKCZ,PTGS2,STAT3
Nicotine Degradation III	0.472	0.816497	0.107	AOX1,CSGALNACT1,CYP2J2,CYP2S1,CYP2U1,Ugt1a7c
TCA Cycle II (Eukaryotic)	0.478		0.125	ACO2,DHTKD1,SDHAF4
RANK Signaling in Osteoclasts	0.483	1.41421	0.102	Calm1 (includes others),FOS,IKBKB,MITF,NFATC2,PIK3CB,SRC,TRAF6,XIAP
Antiproliferative Role of Somatostatin Receptor 2	0.484	1.63299	0.104	GNB3,GUCY1A1,GUCY1B1,KRAS,PIK3CB,PTPN6,SRC,SSTR2
IL-12 Signaling and Production in Macrophages	0.484		0.0985	ALOX12,CD40,CLU,FOS,IKBKB,IRF1,PIK3CB,PRKCB,PRKCQ,PRKCZ,RBP4,S100A8,TRAF6
Eicosanoid Signaling	0.487		0.106	ALOX12,GGT1,PLA2G2A,PLAAT1,PTGDS,PTGER4,PTGS2
IL-23 Signaling Pathway	0.5	-0.447214	0.114	HIF1A,PIK3CB,RORA,SOCS3,STAT3
CD40 Signaling	0.506	0.816497	0.108	CD40,FOS,IKBKB,PIK3CB,PTGS2,STAT3,TRAF6
Nicotine Degradation II	0.506	0.377964	0.108	AOX1,CSGALNACT1,CYP2J2,CYP2S1,CYP2U1,FMO3,Ugt1a7c
Ethanol Degradation IV	0.51		0.13	ACSS3,ALDH1A2,ALDH3B1
Paxillin Signaling	0.512	2.64575	0.102	ACTB,ACTN4,ITGAL,ITGAX,ITGB3,ITGB5,KRAS,PAK4,PIK3CB,SRC,VCL
PAK Signaling	0.514	1.66667	0.103	CFL1,EPHA3,EPHB3,KRAS,MYL1,MYL9,PAK4,PDGFA,PDGFRB,PIK3CB
Hepatic Cholestasis	0.515		0.0973	ABCB4,ADCY2,CYP27A1,ESR1,IKBKB,IL17B,IL25,IRAK2,PRKAR1B,PRKCB,PRKCQ,PRKCZ,SLC10A2,SLC4A2,SLCO3A1,TNFRSF11B,TNFSF13,TRAF6
Bile Acid Biosynthesis, Neutral Pathway	0.518		0.154	CYP27A1,SLC27A5
Phagosome Maturation	0.525		0.0993	ATP6V0A4,ATP6V1A,ATP6V1B2,ATP6V1C2,ATP6V1G3,B2M,CTSC,CTSE,CTSH,CTSZ,CYBB,HLA-DRA,TUBA4A,TUBB,TUBB6
Acetate Conversion to Acetyl-CoA	0.525		0.25	ACSS3
Catecholamine Biosynthesis	0.525		0.25	DDC
Heme Biosynthesis from Uroporphyrinogen-III I	0.525		0.25	CPOX
Heme Degradation	0.525		0.25	HMOX1
L-cysteine Degradation I	0.525		0.25	CDO1
Phenylethylamine Degradation I	0.525		0.25	AOC3
α-tocopherol Degradation	0.525		0.25	CYP4F3
p38 MAPK Signaling	0.526	2.11058	0.102	CREB5,CREBBP,DUSP1,IRAK2,MAP4K1,MEF2A,MEF2C,MYC,PLA2G2A,RPS6KA2,TIFA,TRAF6
Phototransduction Pathway	0.535		0.113	GNB3,GUCY1A1,GUCY1B1,OPN4,PDE6H,PRKAR1B
Hypoxia Signaling in the Cardiovascular System	0.539	-0.447214	0.108	CDC34,CREB5,CREBBP,HIF1A,HSP90AA1,NOS3,UBE2C,VEGFA
Neuroprotective Role of THOP1 in Alzheimer's Disease	0.541	-0.333333	0.103	ACE,AGT,CFD,DPP4,ENDOU,FAP,HTRA3,MME,MMP9,PRKAR1B,Prss32,TPP1
Glutathione-mediated Detoxification	0.544	1	0.125	ANPEP,GSTM2,MGST1,MGST3
GABA Receptor Signaling	0.546		0.105	ADCY2,CACNA1C,CACNA1D,CACNA1E,CACNB3,CACNB4,GABRE,GABRP,SLC6A1,SLC6A12
Intrinsic Prothrombin Activation Pathway	0.55	1	0.119	COL2A1,F10,F13A1,F5,THBD
Role of IL-17F in Allergic Inflammatory Airway Diseases	0.55	1	0.119	CREB5,CREBBP,IL17RA,RPS6KA2,TRAF6
Triacylglycerol Biosynthesis	0.55	-2.23607	0.119	ELOVL6,LPIN1,LPIN3,PLPP3,PLPPR4
GPCR-Mediated Integration of Enteroendocrine Signaling Exemplified by an L Cell	0.558	-0.707107	0.11	ADCY2,GAL,GNAI2,PLCB1,PLCE1,PLCG2,PLCL2,PRKAR1B
Cleavage and Polyadenylation of Pre-mRNA	0.568		0.167	CPSF6,PAPOLA
Endocannabinoid Developing Neuron Pathway	0.571	2.11058	0.104	ADCY2,CCND1,CREB5,CREBBP,GNAI2,GNB3,KRAS,PIK3CB,PRKAR1B,RAC2,SRC,STAT3
G Protein Signaling Mediated by Tubby	0.575		0.129	GNB3,LCK,PLCB1,PLCG2
PPAR Signaling	0.575	-0.904534	0.106	CREBBP,FOS,HSP90AA1,IKBKB,KRAS,NCOR1,PDGFA,PDGFRB,PTGS2,TNFRSF11B,TRAF6
B Cell Activating Factor Signaling	0.576	0	0.122	FOS,IKBKB,NFATC2,TNFRSF13C,TRAF6
Actin Nucleation by ARP-WASP Complex	0.578	1.63299	0.111	ACTR2,ARPC5L,KRAS,RAC2,RHOH,RHOJ,Rhou,RND3
NGF Signaling	0.587	0.904534	0.105	CREB5,CREBBP,IKBKB,KRAS,PIK3CB,PLCG2,PRKCZ,RPS6KA2,SMPD3,TRAF4,TRAF6,TRIO
CCR3 Signaling in Eosinophils	0.599	1.41421	0.105	Calm1 (includes others),CFL1,GNAI2,GNB3,KRAS,PAK4,PIK3CB,PLA2G2A,PLCB1,Ppp1r12a,PRKCB,PRKCQ,PRKCZ
NRF2-mediated Oxidative Stress Response	0.6	1.89737	0.101	ABCC4,ACTB,AOX1,CDC34,CREBBP,DNAJA4,DNAJC6,ENC1,FOS,GSTM2,HMOX1,KRAS,MGST1,MGST3,PIK3CB,PRKCB,PRKCQ,PRKCZ,SOD3
Myc Mediated Apoptosis Signaling	0.607	0.816497	0.12	BCL2L11,CREBBP,IKBKB,MYC,PRKAR1B,TNFRSF11B
Prostate Cancer Signaling	0.618		0.11	AR,CCND1,CCNE1,CREB5,CREBBP,HSP90AA1,KRAS,PA2G4,PIK3CB,SUV39H1
Th17 Activation Pathway	0.618	-0.632456	0.11	FCER1G,HIF1A,HSP90AA1,IRAK2,NFATC2,PTGER4,RORA,SOCS3,STAT3,TRAF6
Rac Signaling	0.62	2.7136	0.107	ACTR2,ARPC5L,CD44,CFL1,CYBB,KRAS,MCF2L,PAK4,PIK3CB,PIP5K1B,PRKCZ,TIAM1
Fatty Acid α-oxidation	0.624		0.15	ALDH1A2,ALDH3B1,PTGS2
Renal Cell Carcinoma Signaling	0.628	1	0.113	CREBBP,EGLN3,FOS,HIF1A,KRAS,PAK4,PIK3CB,SLC2A1,VEGFA
D-glucuronate Degradation I	0.632		0.333	CRYL1
Hypusine Biosynthesis	0.632		0.333	EIF5A
April Mediated Signaling	0.634	-0.447214	0.128	FOS,IKBKB,NFATC2,TNFSF13,TRAF6
Dermatan Sulfate Biosynthesis	0.636	-1.88982	0.119	CHST10,CHST11,CHST2,CHST3,CSGALNACT1,CSGALNACT2,HS3ST3B1
Nur77 Signaling in T Lymphocytes	0.636		0.119	Calm1 (includes others),CD3G,FCER1G,HLA-DQA1,HLA-DRA,LOC100909630/RT1-DMb,NR4A1
Cardiac Hypertrophy Signaling	0.645	0.218218	0.1	ADCY2,CACNA1C,CACNA1D,CACNA1E,Calm1 (includes others),CREBBP,GNAI2,GNB3,KRAS,MEF2A,MEF2C,MYL1,MYL9,PIK3CB,PLCB1,PLCE1,PLCG2,PLCL2,PRKAR1B,RAC2,RHOH,RHOJ,Rhou,RND3
Agrin Interactions at Neuromuscular Junction	0.649	2.64575	0.114	ACTB,ITGAL,ITGB3,KRAS,LAMB1,PAK4,PKLR,RAC2,SRC
IL-3 Signaling	0.649	0.333333	0.114	FOS,INPP5D,KRAS,PIK3CB,PRKCB,PRKCQ,PRKCZ,PTPN6,STAT3
Apoptosis Signaling	0.665	0.301511	0.111	BCL2A1,BCL2L11,CAPN5,CAPN6,CDK1,IKBKB,KRAS,LMNA,PLCG2,PRKCQ,XIAP
Oxidative Ethanol Degradation III	0.668		0.158	ACSS3,ALDH1A2,ALDH3B1
Ceramide Signaling	0.676	-0.333333	0.114	CERK,FOS,KRAS,PIK3CB,PPM1J,PPM1L,PRKCZ,S1PR3,SMPD3,TNFRSF11B
UVA-Induced MAPK Signaling	0.684	0.377964	0.112	FOS,KRAS,PARP10,PARP8,PIK3CB,PLCB1,PLCE1,PLCG2,PLCL2,RPS6KA2,SMPD3
Hereditary Breast Cancer Signaling	0.684		0.107	ACTB,BARD1,BLM,CCNB1,CCND1,CDK1,CDK6,CREBBP,FANCL,KRAS,PIK3CB,RAD51,RFC4,RFC5,SMARCA4
Calcium Transport I	0.687		0.2	ATP2A2,ATP2A3
Cell Cycle: G1/S Checkpoint Regulation	0.688	-1.88982	0.119	CCND1,CCNE1,CDK6,E2F2,E2F8,MYC,PA2G4,SUV39H1
Gαs Signaling	0.711	1.1547	0.112	ADCY2,CREB5,CREBBP,GNB3,HCK,Htr5b,PRKAR1B,PTGER4,PTH1R,RAPGEF4,RYR3,SRC
Chondroitin Sulfate Biosynthesis	0.713	-1.88982	0.125	CHST10,CHST11,CHST2,CHST3,CSGALNACT1,CSGALNACT2,HS3ST3B1
FAT10 Cancer Signaling Pathway	0.718	-0.816497	0.13	CXCR4,IKBKB,MAD2L1,STAT3,TGFBR3,TNFRSF11B
PFKFB4 Signaling Pathway	0.718	0.816497	0.13	CREB5,CREBBP,FBP1,FBP2,GPI,PRKAR1B
Neuregulin Signaling	0.724	0.333333	0.115	DLG4,EGF,ERBIN,HSP90AA1,KRAS,MYC,PLCG2,PRKCB,PRKCQ,PRKCZ,SRC
α-Adrenergic Signaling	0.724	0.707107	0.115	ADCY2,Calm1 (includes others),GNAI2,GNB3,KRAS,PLCG2,PRKAR1B,PRKCB,PRKCQ,PRKCZ,PYGL
PPARα/RXRα Activation	0.733	-0.5	0.105	ABCA1,ADCY2,BCL3,CREBBP,GHR,HSP90AA1,IKBKB,ITGB5,KRAS,MEF2C,NCOR1,PLCB1,PLCE1,PLCG2,PLCL2,PRKAR1B,PRKCB,SLC27A1,TGFBR3,TRAF6
Aldosterone Signaling in Epithelial Cells	0.735	0.632456	0.108	DNAJC22,DNAJC6,DUSP1,HSP90AA1,HSPB11,KRAS,PIK3CB,PIP5K1B,PLCB1,PLCE1,PLCG2,PLCL2,PRKCB,PRKCQ,PRKCZ,SASS6,SMO
fMLP Signaling in Neutrophils	0.737	1.38675	0.112	ACTR2,ARPC5L,Calm1 (includes others),CYBB,GNAI2,GNB3,KRAS,NFATC2,PIK3CB,PLCB1,PRKCB,PRKCQ,PRKCZ
Pyridoxal 5'-phosphate Salvage Pathway	0.737	2.12132	0.123	CDK1,CDK18,CDK6,DAPK1,GRK5,PLK1,PRKCQ,TTK
EGF Signaling	0.74	1.13389	0.127	CSNK2A1,CSNK2A2,EGF,FOS,PIK3CB,SRC,STAT3
Senescence Pathway	0.746	-1.13389	0.102	ASXL1,ATF3,CACNA1C,CACNA1D,CACNA1E,Calm1 (includes others),CAPN5,CAPN6,CCNB1,CCNB2,CCND1,CDK1,CDK6,CREBBP,E2F2,E2F8,ELK3,HIPK2,IKBKB,ITSN2,KRAS,NFATC2,PIK3CB,PPM1J,PPM1L,PRKCZ,TGFBR3,TRAF6
Apelin Liver Signaling Pathway	0.759	1	0.154	AGT,APLNR,COL2A1,PDGFRB
Citrulline Biosynthesis	0.76		0.222	GLS,GLS2
Heme Biosynthesis II	0.76		0.222	CPOX,HMBS
Estrogen-Dependent Breast Cancer Signaling	0.762	0.707107	0.122	Akr1b7,CCND1,CREB5,CREBBP,ESR1,FOS,KRAS,PIK3CB,SRC
Ubiquinol-10 Biosynthesis (Eukaryotic)	0.77		0.176	CYP26B1,MICAL2,MICAL3
γ-linolenate Biosynthesis II (Animals)	0.77		0.176	ACSL6,SLC27A1,SLC27A5
Asparagine Degradation I	0.79		0.5	ASRGL1
Choline Degradation I	0.79		0.5	CHDH
Glycine Degradation (Creatine Biosynthesis)	0.79		0.5	GATM
S-methyl-5'-thioadenosine Degradation II	0.79		0.5	Mtap
Spermine Biosynthesis	0.79		0.5	SMS
Taurine Biosynthesis	0.79		0.5	CDO1
Role of JAK2 in Hormone-like Cytokine Signaling	0.804		0.147	GHR,PTPN6,SIRPA,SOCS3,STAT3
Apelin Adipocyte Signaling Pathway	0.81	1.26491	0.122	ADCY2,APLNR,CYBB,GNAI2,GPX3,GSTM2,HIF1A,MGST1,MGST3,PRKAR1B
Oncostatin M Signaling	0.814	0	0.14	CHI3L1,KRAS,MMP3,PLAU,STAT3,TIMP3
Systemic Lupus Erythematosus In T Cell Signaling Pathway	0.829	3.30748	0.102	B2M,BCL6,CD3G,CD44,CREB5,CREBBP,ESR1,EZR,FCER1G,FOS,GNAI2,H2-T24,HLA-DQA1,HLA-DRA,ITGAL,KRAS,LAT,LOC100909630/RT1-DMb,NFATC2,NOS3,PIK3CB,PPM1J,PPM1L,RAC2,RDX,RHOH,RHOJ,Rhou,RND3,RT1-EC2,S1PR3,STAT3,SYK,VAV1
Circadian Rhythm Signaling	0.844		0.152	CREB5,CREBBP,CRY1,NR1D1,PER3
Sphingomyelin Metabolism	0.845		0.25	SGMS2,SMPD3
IL-2 Signaling	0.847	1.63299	0.131	CSNK2A1,CSNK2A2,FOS,IL2RG,KRAS,LCK,PIK3CB,SYK
Glutathione Redox Reactions I	0.851	1	0.167	GPX3,GSTM2,MGST1,MGST3
Vitamin-C Transport	0.851	0	0.167	SLC2A1,SLC2A3,STOM,TXNRD3
UVC-Induced MAPK Signaling	0.861	1.13389	0.137	FOS,KRAS,PRKCB,PRKCQ,PRKCZ,SMPD3,SRC
Regulation of IL-2 Expression in Activated and Anergic T Lymphocytes	0.881		0.124	Calm1 (includes others),CD3G,FOS,FYN,IKBKB,KRAS,LAT,NFATC2,PLCG2,VAV1,VAV2
Thyroid Cancer Signaling	0.885	1.26491	0.127	CCND1,CXCR4,FOS,KRAS,MYC,NTRK2,NTRK3,PIK3CB,Tcf7,TCF7L2
Ethanol Degradation II	0.886	1.34164	0.156	ACSS3,ADHFE1,ALDH1A2,ALDH3B1,DHRS9
Histidine Degradation VI	0.891		0.2	CYP26B1,MICAL2,MICAL3
Superpathway of Citrulline Metabolism	0.891		0.2	GLS,GLS2,NOS3
IL-10 Signaling	0.894		0.13	CCR1,FOS,HMOX1,IKBKB,IL10RA,IL4R,SOCS3,STAT3,TRAF6
Amyloid Processing	0.895		0.14	BACE2,CAPN5,CAPN6,CSNK2A1,CSNK2A2,MARK1,PRKAR1B
CDK5 Signaling	0.901	-1.38675	0.12	ADCY2,EGR1,FOSB,KRAS,LAMB1,NTRK2,PPM1J,PPM1L,PPP1R14B,PPP1R1B,PPP1R3C,PPP1R3D,PRKAR1B
Apelin Cardiac Fibroblast Signaling Pathway	0.902	1	0.174	AGTR1,ANGPT2,APLNR,NOS3
Endocannabinoid Neuronal Synapse Pathway	0.904	0.774597	0.117	ADCY2,CACNA1C,CACNA1D,CACNA1E,CACNB3,CACNB4,GNAI2,GNB3,GRIA2,PLCB1,PLCE1,PLCG2,PLCL2,PRKAR1B,PTGS2
mTOR Signaling	0.91	1	0.11	ARHGAP8/PRR5-ARHGAP8,DDIT4,EIF3A,EIF3C,GPLD1,HIF1A,HMOX1,KRAS,PIK3CB,PLD4,PPM1J,PPM1L,PRKCB,PRKCQ,PRKCZ,PRR5,RAC2,RHOH,RHOJ,Rhou,RND3,RPS6KA2,VEGFA
Role of Wnt/GSK-3β Signaling in the Pathogenesis of Influenza	0.912	0.707107	0.128	APC2,FZD3,FZD8,SMO,Tcf7,TCF7L2,WNT4,WNT5A,WNT5B,WNT9A
Xenobiotic Metabolism CAR Signaling Pathway	0.913	-0.218218	0.111	ALDH1A2,ALDH3B1,CHST10,CHST11,CHST2,CHST3,CREBBP,FMO3,GSTM2,HS3ST3B1,HSP90AA1,MGST1,MGST3,PPM1J,PPM1L,PRKCB,PRKCQ,PRKCZ,SOD3,SRC,Ugt1a7c
Remodeling of Epithelial Adherens Junctions	0.922		0.132	ACTB,ACTN4,ACTR2,ARPC5L,SRC,TUBA4A,TUBB,TUBB6,VCL
Dopamine Receptor Signaling	0.939	0	0.13	ADCY2,DDC,DRD4,PPM1J,PPM1L,PPP1R14B,PPP1R1B,PPP1R3C,PPP1R3D,PRKAR1B
TGF-β Signaling	0.951	0.377964	0.125	AMHR2,BMP2,BMP4,BMP7,BMPR1A,CREBBP,FOS,HOXC9,KRAS,MAP4K1,TGIF1,TRAF6
Antiproliferative Role of TOB in T Cell Signaling	0.965	-1.34164	0.154	CCNA1,CCNA2,CCNE1,CD3G,CDC34,FCER1G
Chondroitin Sulfate Biosynthesis (Late Stages)	0.965	-1.88982	0.146	CHST10,CHST11,CHST2,CHST3,CSGALNACT1,CSGALNACT2,HS3ST3B1
Gαi Signaling	0.967	2.13809	0.12	ADCY2,AGTR1,AGTR2,APLNR,CAV1,DRD4,GNAI2,GNB3,GRM4,KRAS,PRKAR1B,RGS4,S1PR3,SRC,STAT3
Erythropoietin Signaling	0.968		0.132	FOS,KRAS,PIK3CB,PLCG2,PRKCB,PRKCQ,PRKCZ,PTPN6,SOCS3,SRC
GDNF Family Ligand-Receptor Interactions	0.968	-0.632456	0.132	DOK1,DOK3,DOK5,FOS,GFRA1,GFRA2,KRAS,NRTN,PIK3CB,PLCG2
FAK Signaling	0.976		0.126	ACTB,ASAP1,CAPN5,CAPN6,EGF,FYN,KRAS,PAK4,PIK3CB,PLCG2,SRC,VCL
PI3K/AKT Signaling	0.979	0.904534	0.114	CCND1,GHR,HSP90AA1,IKBKB,IL10RA,IL11RA,IL13RA2,IL17RA,IL17RD,IL2RG,IL4R,IL9R,INPP5D,KRAS,NOS3,PIK3CB,PPM1J,PPM1L,PTGS2,SYNJ1
HIPPO signaling	0.984	1.13389	0.129	AMOT,CD44,DLG4,PATJ,PPM1J,PPM1L,PPP1R14B,PPP1R3C,PPP1R3D,TEAD2,TP53BP2
IL-4 Signaling	0.984		0.129	HLA-DQA1,HLA-DRA,IL2RG,IL4R,INPP5D,KRAS,LOC100909630/RT1-DMb,NFATC2,PIK3CB,PTPN6,SYNJ1
Adipogenesis pathway	0.989		0.119	BMP2,BMP4,BMP7,BMPR1A,EBF1,FGFRL1,FZD3,FZD8,HIF1A,KLF3,LPIN1,NR1D2,RUNX1T1,SMO,SOX9,WNT5A
Angiopoietin Signaling	0.996	2.33333	0.133	ANGPT1,ANGPT2,BIRC5,IKBKB,KRAS,NOS3,PAK4,PIK3CB,TEK,TIE1
Melanocyte Development and Pigmentation Signaling	1	0.57735	0.128	ADCY2,CREB5,CREBBP,KIT,KRAS,MITF,PIK3CB,PLCG2,PRKAR1B,PTPN6,RPS6KA2,SRC
RAR Activation	1.01		0.113	ACTB,ADCY2,ALDH1A2,BMP2,CRABP1,CREBBP,CSNK2A1,CSNK2A2,DHRS9,DUSP1,FOS,IGFBP3,NCOR1,PIK3CB,PRKAR1B,PRKCB,PRKCQ,PRKCZ,RBP4,SMARCA4,SRC,VEGFA
Maturity Onset Diabetes of Young (MODY) Signaling	1.01		0.19	CACNA1C,CACNA1D,CACNA1E,PKLR
Role of NFAT in Cardiac Hypertrophy	1.02	0	0.112	ADCY2,CACNA1C,CACNA1D,CACNA1E,CACNB3,CACNB4,Calm1 (includes others),CAMK2A,GNAI2,GNB3,KRAS,MEF2A,MEF2C,PIK3CB,PLCB1,PLCE1,PLCG2,PLCL2,PRKAR1B,PRKCB,PRKCQ,PRKCZ,RCAN2,SRC
Dendritic Cell Maturation	1.02	1.78885	0.115	B2M,CD1D,CD40,CD83,COL2A1,CREB5,CREBBP,FCER1G,FCGR1A,HLA-DQA1,HLA-DRA,IKBKB,LOC100909630/RT1-DMb,PIK3CB,PLCB1,PLCE1,PLCG2,PLCL2,TNFRSF11B,TRAF6,TYROBP
Sumoylation Pathway	1.02	-1.89737	0.126	AR,ARHGDIB,CREBBP,FOS,RAC2,RFC4,RFC5,RHOH,RHOJ,Rhou,RND3,SENP6,XIAP
Type II Diabetes Mellitus Signaling	1.03	0.377964	0.12	ACSL6,CACNA1C,CACNA1D,CACNA1E,CACNB3,CACNB4,IKBKB,PIK3CB,PKLR,PRKCB,PRKCQ,PRKCZ,SLC27A1,SLC27A5,SMPD3,SOCS3,TNFRSF11B
Fatty Acid Activation	1.04		0.231	ACSL6,SLC27A1,SLC27A5
Leukotriene Biosynthesis	1.04		0.231	GGT1,GGT5,MGST3
Role of IL-17A in Psoriasis	1.04		0.231	IL17RA,S100A8,S100A9
Xenobiotic Metabolism PXR Signaling Pathway	1.04	0	0.115	ALDH1A2,ALDH3B1,CAMK2A,CHST10,CHST11,CHST2,CHST3,CREBBP,GSTM2,HS3ST3B1,HSP90AA1,MGST1,MGST3,NCOR1,PPP1R14B,PPP1R3C,PPP1R3D,PRKAR1B,PRKCB,PRKCQ,PRKCZ,Ugt1a7c
Cell Cycle Regulation by BTG Family Proteins	1.05	1	0.162	CCND1,CCNE1,E2F2,E2F8,PPM1J,PPM1L
Th1 Pathway	1.06	2.49615	0.124	CD3G,CD4,CD40,HLA-DQA1,HLA-DRA,IL10RA,IRF1,LOC100909630/RT1-DMb,NFATC2,NOTCH1,PIK3CB,PRKCQ,SOCS3,STAT3,VAV1
Ceramide Biosynthesis	1.07		0.333	DEGS2,KDSR
Chondroitin and Dermatan Biosynthesis	1.07		0.333	CSGALNACT1,CSGALNACT2
NF-κB Activation by Viruses	1.07	2.11058	0.134	CD4,IKBKB,ITGAL,ITGB3,ITGB5,KRAS,LCK,PIK3CB,PRKCB,PRKCQ,PRKCZ
Thrombopoietin Signaling	1.08	1	0.143	FOS,KRAS,MYC,PIK3CB,PLCG2,PRKCB,PRKCQ,PRKCZ,STAT3
iNOS Signaling	1.08	-0.447214	0.156	Calm1 (includes others),CREBBP,FOS,IKBKB,IRAK2,IRF1,TRAF6
ERK5 Signaling	1.09	1.26491	0.139	CREB5,CREBBP,EGF,FOS,KRAS,MEF2A,MEF2C,MYC,RPS6KA2,SRC
Acute Phase Response Signaling	1.1	0.301511	0.117	A2M,AGT,C1S,C2,C4A/C4B,CP,CRABP1,FOS,HMOX1,IKBKB,KRAS,PIK3CB,RBP4,SERPINF1,SERPING1,SOCS3,STAT3,TF,TNFRSF11B,TRAF6,VWF
B Cell Development	1.1		0.167	CD40,HLA-DQA1,HLA-DRA,LOC100909630/RT1-DMb,PTPRC,SPN
Cholecystokinin/Gastrin-mediated Signaling	1.11	1.38675	0.126	FOS,KRAS,MEF2A,MEF2C,PLCB1,PRKCB,PRKCQ,PRKCZ,PTGS2,RAC2,RHOH,RHOJ,Rhou,RND3,SRC
Antioxidant Action of Vitamin C	1.11	0	0.128	CSF2RA,GPLD1,HMOX1,IKBKB,PLA2G2A,PLAAT1,PLCB1,PLCE1,PLCG2,PLCL2,PLD4,SLC2A1,SLC2A3,TXNRD3
CREB Signaling in Neurons	1.14	0.471405	0.116	ADCY2,CACNA1C,CACNA1D,CACNA1E,CACNB3,CACNB4,Calm1 (includes others),CAMK2A,CREB5,CREBBP,GNAI2,GNB3,GRIA2,GRM4,KRAS,PIK3CB,PLCB1,PLCE1,PLCG2,PLCL2,PRKAR1B,PRKCB,PRKCQ,PRKCZ
Acute Myeloid Leukemia Signaling	1.14	1.50756	0.135	CCNA1,CCND1,CSF1R,CSF2RA,JUP,KIT,KRAS,MYC,PIK3CB,STAT3,Tcf7,TCF7L2
DNA damage-induced 14-3-3σ Signaling	1.15		0.211	CCNB1,CCNB2,CCNE1,CDK1
GADD45 Signaling	1.15		0.211	CCNB1,CCND1,CCNE1,CDK1
14-3-3-mediated Signaling	1.15	0	0.126	FOS,GFAP,KRAS,PDCD6IP,PIK3CB,PLCB1,PLCE1,PLCG2,PLCL2,PRKCB,PRKCQ,PRKCZ,SRC,TUBA4A,TUBB,TUBB6
GM-CSF Signaling	1.15	2.33333	0.143	BCL2A1,CAMK2A,CCND1,CISH,CSF2RA,HCK,KRAS,PIK3CB,PRKCB,STAT3
Androgen Signaling	1.17	0.534522	0.125	AR,CACNA1C,CACNA1D,CACNA1E,CACNB3,CACNB4,Calm1 (includes others),CCND1,CREBBP,GNAI2,GNB3,HSP90AA1,PRKAR1B,PRKCB,PRKCQ,PRKCZ,SRC
Pyrimidine Ribonucleotides De Novo Biosynthesis	1.17	0.377964	0.163	AK4,AK5,BLM,CMPK2,CTPS2,ENTPD3,SMARCA1
T Cell Exhaustion Signaling Pathway	1.18	1	0.12	BCL6,BTLA,FCER1G,FOS,HLA-DQA1,HLA-DRA,IL10RA,KDR,KRAS,LOC100909630/RT1-DMb,NFATC2,PIK3CB,PLCG2,PPM1J,PPM1L,PRDM1,PRKCQ,PTPN6,STAT3,TGFBR3,VEGFA
ATM Signaling	1.18	-0.301511	0.134	BLM,CBX5,CCNB1,CCNB2,CDK1,CREB5,CREBBP,MDC1,PPM1J,PPM1L,RAD51,SUV39H1,TOPBP1
Salvage Pathways of Pyrimidine Ribonucleotides	1.18	1.94145	0.134	AK4,AK5,APOBEC1,APOBEC2,CDK1,CDK18,CDK6,CMPK2,DAPK1,GRK5,PLK1,PRKCQ,TTK
PCP pathway	1.19	1	0.15	DAAM1,FZD3,FZD8,PFN1,SMO,WNT4,WNT5A,WNT5B,WNT9A
PD-1, PD-L1 cancer immunotherapy pathway	1.19	-3.20713	0.132	B2M,CBLB,CSNK2A1,CSNK2A2,HLA-DQA1,HLA-DRA,IL2RG,LAT,LCK,LCP2,LOC100909630/RT1-DMb,PIK3CB,PRKCQ,TNFRSF11B
LPS/IL-1 Mediated Inhibition of RXR Function	1.2	-1.66667	0.116	ABCA1,ABCC4,ABCG1,ACSL6,ALDH1A2,ALDH3B1,CHST10,CHST11,CHST2,CHST3,CPT1A,FABP3,FABP5,FMO3,GSTM2,HS3ST3B1,LIPC,MGST1,MGST3,PLTP,PPARGC1B,SLC27A1,SLC27A5,SOD3,TNFRSF11B,TRAF6
γ-glutamyl Cycle	1.22		0.273	ANPEP,GGT1,GGT5
Aryl Hydrocarbon Receptor Signaling	1.23	-0.27735	0.126	ALDH1A2,ALDH3B1,CCNA1,CCNA2,CCND1,CCNE1,CDK6,ESR1,FOS,GSTM2,HSP90AA1,MGST1,MGST3,MYC,NFIA,NFIX,SMARCA4,SRC
Endocannabinoid Cancer Inhibition Pathway	1.23	-0.471405	0.126	ADCY2,ATF3,CCND1,CCNE1,CREB5,CREBBP,GNAI2,HIF1A,MYC,NOS3,PIK3CB,PRKAR1B,SMPD3,SRC,Tcf7,TCF7L2,TWIST1,VEGFA
D-myo-inositol (1,4,5)-Trisphosphate Biosynthesis	1.26	-0.447214	0.2	PIP4K2A,PIP5K1B,PLCB1,PLCE1,PLCG2
Mechanisms of Viral Exit from Host Cells	1.26		0.171	ACTB,CHMP4C,LMNB1,PDCD6IP,PRKCB,PRKCQ,PRKCZ
Pyrimidine Ribonucleotides Interconversion	1.26	0.377964	0.171	AK4,AK5,BLM,CMPK2,CTPS2,ENTPD3,SMARCA1
nNOS Signaling in Skeletal Muscle Cells	1.26		0.171	CACNA1C,CACNA1D,CACNA1E,CACNB3,CACNB4,Calm1 (includes others),RYR3
Germ Cell-Sertoli Cell Junction Signaling	1.26		0.123	A2M,ACTB,ACTN4,CDH2,CFL1,JUP,KRAS,PAK4,PIK3CB,RAB8B,RAC2,RHOH,RHOJ,Rhou,RND3,SORBS1,SRC,TUBA4A,TUBB,TUBB6,VCL
Cell Cycle: G2/M DNA Damage Checkpoint Regulation	1.28	-1.88982	0.163	AURKA,CCNB1,CCNB2,CDK1,CKS2,HIPK2,PLK1,TOP2A
HER-2 Signaling in Breast Cancer	1.3		0.143	CCND1,CCNE1,CDK6,EGF,ITGB3,ITGB5,KRAS,PARD6G,PIK3CB,PRKCB,PRKCQ,PRKCZ
TR/RXR Activation	1.3		0.143	BCL3,F10,HIF1A,ME1,NCOR1,PFKP,PIK3CB,RCAN2,SLC16A3,SLC2A1,STRBP,UCP2
Mitochondrial L-carnitine Shuttle Pathway	1.3	0	0.235	ACSL6,CPT1A,SLC27A1,SLC27A5
LXR/RXR Activation	1.3	-1.60357	0.132	ABCA1,ABCG1,AGT,C4A/C4B,CLU,MMP9,NCOR1,PLTP,PON3,PTGS2,RBP4,S100A8,SCD,SERPINF1,TF,TNFRSF11B
Role of CHK Proteins in Cell Cycle Checkpoint Control	1.31	-1.63299	0.158	CDK1,E2F2,E2F8,MDC1,PLK1,PPM1J,PPM1L,RFC4,RFC5
Leptin Signaling in Obesity	1.33	-0.447214	0.149	ADCY2,NPY,PDE3A,PIK3CB,PLCB1,PLCE1,PLCG2,PLCL2,PRKAR1B,SOCS3,STAT3
Tight Junction Signaling	1.33		0.125	ACTB,CLDN22,CLDN5,CPSF6,FOS,JAM2,MYH1,MYH11,MYH14,MYH2,MYL1,MYL9,OCLN,PATJ,PPM1J,PPM1L,PRKAR1B,PRKCZ,TIAM1,TNFRSF11B,VCL
Prostanoid Biosynthesis	1.33		0.3	CYP2S1,PTGDS,PTGS2
Caveolar-mediated Endocytosis Signaling	1.37		0.151	ACTB,B2M,CAV1,EGF,FLNA,FYN,ITGAL,ITGAX,ITGB3,ITGB5,SRC
T Helper Cell Differentiation	1.37		0.151	BCL6,CD40,FCER1G,HLA-DQA1,HLA-DRA,IL10RA,IL2RG,IL4R,LOC100909630/RT1-DMb,STAT3,TNFRSF11B
nNOS Signaling in Neurons	1.37		0.17	Calm1 (includes others),CAMK2A,CAPN5,CAPN6,DLG4,PRKCB,PRKCQ,PRKCZ
Extrinsic Prothrombin Activation Pathway	1.39		0.25	F10,F13A1,F5,THBD
Mismatch Repair in Eukaryotes	1.39		0.25	EXO1,FEN1,RFC4,RFC5
Renin-Angiotensin Signaling	1.39	-0.534522	0.136	ACE,ADCY2,AGT,AGTR1,AGTR2,FOS,KRAS,PAK4,PIK3CB,PLCG2,PRKAR1B,PRKCB,PRKCQ,PRKCZ,PTPN6,STAT3
Role of Tissue Factor in Cancer	1.42		0.137	BLK,CCN1,CFL1,EGR1,F10,FYN,HCK,ITGB3,ITGB5,KRAS,LCK,PIK3CB,PLCB1,RPS6KA2,SRC,VEGFA
Sphingosine-1-phosphate Signaling	1.42	1.60357	0.137	ADCY2,GNAI2,PDGFA,PDGFRB,PIK3CB,PLCB1,PLCE1,PLCG2,PLCL2,RAC2,RHOH,RHOJ,Rhou,RND3,S1PR3,SMPD3
FXR/RXR Activation	1.43		0.135	ABCB4,AGT,C4A/C4B,CLU,CREBBP,CYP27A1,FBP1,LIPC,PKLR,PLTP,PON3,RBP4,SERPINF1,SLC10A2,SLC27A5,SLC4A2,TF
Chemokine Signaling	1.44	0	0.15	Calm1 (includes others),CAMK2A,CFL1,CXCR4,FOS,GNAI2,KRAS,PLCB1,PLCG2,Ppp1r12a,PRKCB,SRC
Gustation Pathway	1.44		0.13	ADCY2,CACNA1C,CACNA1D,CACNA1E,CACNB3,CACNB4,ENPP6,GNB3,LPAR6,P2RY4,PANX1,PDE2A,PDE3A,PDE6H,PDE7A,PDE7B,PDE8A,PRKAR1B,SMPDL3A,SMPDL3B
GNRH Signaling	1.44	-0.5	0.127	ADCY2,CACNA1C,CACNA1D,CACNA1E,CACNB3,CACNB4,Calm1 (includes others),CAMK2A,CREB5,CREBBP,EGR1,FOS,GNAI2,GNB3,KRAS,PAK4,PLCB1,PRKAR1B,PRKCB,PRKCQ,PRKCZ,SRC
Small Cell Lung Cancer Signaling	1.44	1.88982	0.155	CCND1,CCNE1,CDK6,IKBKB,MYC,PA2G4,PIK3CB,PTGS2,SUV39H1,TRAF4,TRAF6
Notch Signaling	1.47		0.189	CNTN1,DTX3,DTX4,HEY1,HEY2,MFNG,NOTCH1
Neuroinflammation Signaling Pathway	1.47	0.730297	0.117	B2M,BACE2,BIRC5,CALB2,CD40,CREB5,CREBBP,CSF1R,CYBB,FOS,GABRE,GABRP,GLS,HLA-DQA1,HLA-DRA,HMOX1,IKBKB,IRAK2,LOC100909630/RT1-DMb,MFGE8,MMP3,MMP9,NFATC2,PIK3CB,PLA2G2A,PLCG2,PTGS2,S100B,SLC6A1,SLC6A12,SYK,TGFBR3,TRAF6,TYROBP,XIAP
Choline Biosynthesis III	1.48	0	0.267	CHPT1,GPLD1,HMOX1,PLD4
Th1 and Th2 Activation Pathway	1.49		0.129	CCR1,CD3G,CD4,CD40,CXCR4,HLA-DQA1,HLA-DRA,IL10RA,IL25,IL2RG,IL4R,IRF1,LOC100909630/RT1-DMb,NFATC2,NOTCH1,PIK3CB,PRKCQ,SOCS3,STAT3,TGFBR3,TSLP,VAV1
Sonic Hedgehog Signaling	1.49	-1	0.207	CCNB1,CDK1,GLI2,HHIP,PRKAR1B,SMO
Synaptic Long Term Depression	1.52	1.87663	0.127	CACNA1C,CACNA1D,CACNA1E,CACNB3,CACNB4,GNAI2,GRIA2,GRM4,GUCY1A1,GUCY1B1,KRAS,NOS3,PLA2G2A,PLAAT1,PLCB1,PLCE1,PLCG2,PLCL2,PPM1J,PPM1L,PRKCB,PRKCQ,PRKCZ,RYR3
Role of JAK1 and JAK3 in γc Cytokine Signaling	1.52		0.159	BLNK,FES,IL2RG,IL4R,IL9R,KRAS,PIK3CB,SOCS3,STAT3,SYK,TSLP
IGF-1 Signaling	1.54	0	0.144	CCN1,CCN3,CSNK2A1,CSNK2A2,FOS,GRB10,IGFBP3,IGFBP5,IGFBP7,KRAS,PIK3CB,PRKAR1B,PRKCZ,SOCS3,STAT3
Endothelin-1 Signaling	1.55	1.4596	0.128	ADCY2,EDNRB,FOS,GNAI2,GPLD1,GUCY1A1,GUCY1B1,HMOX1,KRAS,MYC,NOS3,PIK3CB,PLA2G2A,PLAAT1,PLCB1,PLCE1,PLCG2,PLCL2,PLD4,PRKCB,PRKCQ,PRKCZ,PTGS2,SRC
Natural Killer Cell Signaling	1.56	2.44949	0.127	B2M,CFL1,COL2A1,FCER1G,FYN,HCST,ITGAL,KLRB1,KRAS,LAT,LCK,LCP2,NFATC2,PAK4,PIK3CB,PLCG2,PRKCQ,PTPN6,RAC2,SYK,TRAF6,TYROBP,VAV1,VAV2,Wasl
Gα12/13 Signaling	1.58	1.41421	0.138	BTK,CDH11,CDH15,CDH17,CDH2,F2R,IKBKB,KRAS,LPAR4,LPAR6,MEF2A,MEF2C,MYL1,MYL9,PIK3CB,SRC,VAV1,VAV2
Sertoli Cell-Sertoli Cell Junction Signaling	1.62		0.13	A2M,ACTB,ACTN4,CLDN22,CLDN5,GUCY1A1,GUCY1B1,JAM2,JUP,KRAS,MPP6,NOS3,OCLN,PRKAR1B,RAB8B,SORBS1,SPTA1,SPTBN1,SRC,TGFBR3,TUBA4A,TUBB,TUBB6,VCL
Neuropathic Pain Signaling In Dorsal Horn Neurons	1.64	-0.258199	0.149	CAMK2A,FOS,GRIA2,GRM4,NTRK2,PIK3CB,PLCB1,PLCE1,PLCG2,PLCL2,PRKAR1B,PRKCB,PRKCQ,PRKCZ,SRC
Mitotic Roles of Polo-Like Kinase	1.65	2.82843	0.167	CCNB1,CCNB2,CDC20,CDK1,HSP90AA1,KIF11,KIF23,PLK1,PLK4,PPM1J,PPM1L
Inhibition of Angiogenesis by TSP1	1.66	0.447214	0.206	FYN,GUCY1A1,GUCY1B1,KDR,MMP9,NOS3,VEGFA
Th2 Pathway	1.68	2.49615	0.14	CCR1,CD3G,CD4,CD40,CXCR4,HLA-DQA1,HLA-DRA,IL25,IL2RG,IL4R,LOC100909630/RT1-DMb,NFATC2,NOTCH1,PIK3CB,PRKCQ,SOCS3,TGFBR3,TSLP,VAV1
Glutamate Receptor Signaling	1.69		0.175	Calm1 (includes others),DLG4,GLS,GNB3,GRIA2,GRM4,HOMER1,HOMER2,SLC1A1,SLC38A1
Netrin Signaling	1.7	0.904534	0.169	ABLIM3,CACNA1C,CACNA1D,CACNA1E,CACNB3,CACNB4,NFATC2,PRKAR1B,RAC2,RYR3,UNC5B
Pregnenolone Biosynthesis	1.7		0.308	CYP26B1,CYP27A1,MICAL2,MICAL3
VEGF Signaling	1.71	0.774597	0.152	ACTB,ACTN4,Flt1,FLT4,HIF1A,KDR,KRAS,NOS3,PIK3CB,PLCG2,PRKCB,PTPN6,SRC,VCL,VEGFA
IL-9 Signaling	1.73	0.816497	0.212	BCL3,CISH,IL2RG,IL9R,PIK3CB,SOCS3,STAT3
Prolactin Signaling	1.74	1.1547	0.16	CREBBP,FOS,FYN,IRF1,KRAS,MYC,PIK3CB,PLCG2,PRKCB,PRKCQ,PRKCZ,SOCS3,STAT3
Cell Cycle Control of Chromosomal Replication	1.74	3.16228	0.179	CDC45,CDK1,CDK18,CDK19,CDK6,CDT1,MCM5,MCM6,PRIM2,TOP2A
Thrombin Signaling	1.76	0.654654	0.13	ADCY2,ARHGEF15,ARHGEF5,CAMK2A,EGF,F2R,GNAI2,GNB3,IKBKB,KRAS,MYL1,MYL9,PIK3CB,PLCB1,PLCE1,PLCG2,PLCL2,Ppp1r12a,PRKCB,PRKCQ,PRKCZ,RAC2,RHOH,RHOJ,Rhou,RND3,SRC
CTLA4 Signaling in Cytotoxic T Lymphocytes	1.76		0.157	AP1S2,B2M,CD3G,FCER1G,FYN,LAT,LCK,LCP2,PIK3CB,PPM1J,PPM1L,PTPN22,PTPN6,SYK
Ephrin B Signaling	1.76	1.26491	0.167	ABI1,CAP1,CFL1,CXCR4,EPHB3,GNAI2,GNB3,ITSN2,RAC2,RGS3,VAV1,VAV2
Melatonin Signaling	1.76	0	0.167	Calm1 (includes others),CAMK2A,GNAI2,PLCB1,PLCE1,PLCG2,PLCL2,PRKAR1B,PRKCB,PRKCQ,PRKCZ,RORA
Gap Junction Signaling	1.77		0.131	ACTB,ADCY2,CAV1,CCN3,DBN1,EGF,GJA3,GJA5,GNAI2,GRIA2,GUCY1A1,GUCY1B1,KRAS,PIK3CB,PLCB1,PLCE1,PLCG2,PLCL2,PRKAR1B,PRKCB,PRKCQ,PRKCZ,SRC,TUBA4A,TUBB,TUBB6
Apelin Endothelial Signaling Pathway	1.77	2.18282	0.148	ADCY2,ANGPT1,APLNR,Calm1 (includes others),FOS,GNAI2,HIF1A,KRAS,MEF2A,MEF2C,NOS3,PIK3CB,PLCB1,PRKCB,PRKCQ,PRKCZ,TEK
Role of BRCA1 in DNA Damage Response	1.78	-0.707107	0.163	ACTB,BARD1,BLM,E2F2,E2F8,FANCL,MDC1,PLK1,RAD51,RFC4,RFC5,SMARCA4,TOPBP1
Phospholipases	1.8	0	0.175	GPLD1,HMOX1,LIPC,LIPG,PLA2G2A,PLAAT1,PLCB1,PLCE1,PLCG2,PLCL2,PLD4
Ephrin A Signaling	1.8		0.191	ADAM10,CFL1,EFNA5,EPHA2,EPHA3,FYN,PIK3CB,VAV1,VAV2
eNOS Signaling	1.82	1.14708	0.138	ADCY2,Calm1 (includes others),CAV1,CCNA1,CCNA2,ESR1,Flt1,FLT4,GUCY1A1,GUCY1B1,HSP90AA1,KDR,LPAR4,LPAR6,NOS3,PIK3CB,PLCG2,PRKAR1B,PRKCB,PRKCQ,PRKCZ,VEGFA
BEX2 Signaling Pathway	1.82	0.83205	0.165	CCND1,CDH2,HIF1A,LGALS1,LMO2,PLXNC1,PPM1J,PPM1L,SPP1,STAT3,Tcf7,TCF7L2,VEGFA
Antigen Presentation Pathway	1.82		0.205	B2M,CD74,HLA-DQA1,HLA-DRA,LOC100909630/RT1-DMb,PSMB8,PSMB9,TAP2
G Beta Gamma Signaling	1.84	0	0.148	ADCY2,BTK,CACNA1C,CACNA1D,CACNA1E,CACNB3,CACNB4,CAV1,CAV2,GNAI2,GNB3,KRAS,PLCG2,PRKAR1B,PRKCB,PRKCQ,PRKCZ,SRC
CXCR4 Signaling	1.85	2.06474	0.138	ADCY2,CD4,CXCR4,EGR1,ELMO3,FOS,GNAI2,GNB3,KRAS,MYL1,MYL9,PAK4,PIK3CB,PLCB1,PRKCB,PRKCQ,PRKCZ,RAC2,RHOH,RHOJ,Rhou,RND3,SRC
GPCR-Mediated Nutrient Sensing in Enteroendocrine Cells	1.88	-0.727607	0.152	ADCY2,CACNA1C,CACNA1D,CACNA1E,CACNB3,CACNB4,CASR,GNAI2,PLCB1,PLCE1,PLCG2,PLCL2,PRKAR1B,PRKCB,PRKCQ,PRKCZ,RAPGEF4
Mouse Embryonic Stem Cell Pluripotency	1.89	2	0.155	BMP4,BMPR1A,CREBBP,FZD3,FZD8,ID2,ID3,ID4,KRAS,MYC,PIK3CB,SMO,STAT3,Tcf7,TCF7L2,XIAP
Synaptic Long Term Potentiation	1.9	0	0.147	CACNA1C,Calm1 (includes others),CAMK2A,CREB5,CREBBP,GRIA2,GRM4,KRAS,PLCB1,PLCE1,PLCG2,PLCL2,PPP1R14B,PPP1R3C,PPP1R3D,PRKAR1B,PRKCB,PRKCQ,PRKCZ
ERK/MAPK Signaling	1.9	1.1767	0.135	CREB5,CREBBP,DUSP1,DUSP2,DUSP6,ELK3,ESR1,FOS,FYN,KRAS,MYC,PAK4,PIK3CB,PLA2G2A,PLCG2,PPM1J,PPM1L,PPP1R14B,PPP1R3C,PPP1R3D,PRKAR1B,PRKCB,RAC2,RAPGEF4,SRC,STAT3
Role of NANOG in Mammalian Embryonic Stem Cell Pluripotency	1.94		0.151	BMP1,BMP2,BMP3,BMP4,BMP5,BMP7,BMP8A,BMPR1A,FZD3,FZD8,KRAS,PIK3CB,SMO,STAT3,WNT4,WNT5A,WNT5B,WNT9A
Complement System	1.96	0	0.216	C1QC,C1S,C2,C4A/C4B,C7,CFD,ITGAX,SERPING1
VEGF Family Ligand-Receptor Interactions	1.97	1.1547	0.167	FLT4,FOS,KDR,KRAS,NOS3,NRP1,NRP2,PIK3CB,PLA2G2A,PLCG2,PRKCB,PRKCQ,PRKCZ,VEGFA
P2Y Purigenic Receptor Signaling Pathway	1.97	-0.942809	0.15	ADCY2,CREB5,CREBBP,FOS,GNAI2,GNB3,ITGB3,KRAS,MYC,P2RY4,PIK3CB,PLCB1,PLCE1,PLCG2,PLCL2,PRKAR1B,PRKCB,PRKCQ,PRKCZ
Systemic Lupus Erythematosus In B Cell Signaling Pathway	1.99	2.53546	0.127	BCL2L11,BLNK,BTK,Calm1 (includes others),CCND1,CD40,FOS,FYN,HCK,IL17B,IL25,INPP5D,KRAS,LCK,MYC,NFATC2,PIK3AP1,PIK3CB,PLCG2,PRKCB,PRKCQ,PRKCZ,PTPN6,RAC2,RASGRP2,RASGRP3,SRC,STAT3,SYK,SYNJ1,TNFRSF13C,TNFSF13,TRAF4,TRAF6,VAV1
UDP-N-acetyl-D-glucosamine Biosynthesis II	2		0.5	FMO3,GFPT1,GFPT2
FcγRIIB Signaling in B Lymphocytes	2.01	1.41421	0.173	BLNK,BTK,CACNA1C,CACNA1D,CACNA1E,CACNB3,CACNB4,DOK1,INPP5D,KRAS,PIK3CB,PLCG2,SYK
Granulocyte Adhesion and Diapedesis	2.01		0.139	Ccl27a,Ccl6,Ccl9,CKLF,CLDN22,CLDN5,CXCL13,CXCL14,CXCR4,EZR,GNAI2,ICAM2,ITGAL,ITGB3,MMP10,MMP12,MMP14,MMP28,MMP3,MMP9,PF4,RDX,SDC4,THY1,TNFRSF11B
Fc Epsilon RI Signaling	2.02	2.35702	0.154	BTK,FCER1G,FYN,INPP5D,KRAS,LAT,LCP2,PIK3CB,PLA2G2A,PLCG2,PRKCB,PRKCQ,PRKCZ,RAC2,SYK,SYNJ1,VAV1,VAV2
Production of Nitric Oxide and Reactive Oxygen Species in Macrophages	2.04	0.208514	0.138	CLU,CREBBP,CYBB,FOS,IKBKB,IRF1,PIK3CB,PLCG2,PPM1J,PPM1L,PPP1R14B,PPP1R3C,PPP1R3D,PRKCB,PRKCQ,PRKCZ,PTPN6,RAC2,RBP4,RHOH,RHOJ,Rhou,RND3,S100A8,SIRPA,TNFRSF11B
Signaling by Rho Family GTPases	2.05	3.13786	0.131	ACTB,ACTR2,ARHGEF15,ARHGEF5,ARPC5L,CDC42EP2,CDH11,CDH15,CDH17,CDH2,CFL1,CYBB,DIAPH3,EZR,FOS,GFAP,GNAI2,GNB3,MYL1,MYL9,PAK4,PIK3CB,PIP5K1B,PRKCZ,RAC2,RDX,RHOH,RHOJ,Rhou,RND3,SEPTIN6,SEPTIN8
tRNA Splicing	2.05	0.333333	0.209	ENPP6,PDE2A,PDE3A,PDE6H,PDE7A,PDE7B,PDE8A,SMPDL3A,SMPDL3B
Pyrimidine Deoxyribonucleotides De Novo Biosynthesis I	2.08	1.63299	0.273	AK4,AK5,CMPK2,RRM1,RRM2,TYMS
Primary Immunodeficiency Signaling	2.08		0.2	ADA,BLNK,BTK,CD4,CD40,IL2RG,LCK,PTPRC,TAP2,TNFRSF13C
Relaxin Signaling	2.1	0	0.147	ADCY2,ENPP6,FOS,GNAI2,GNB3,GUCY1A1,GUCY1B1,MMP9,NOS3,PDE2A,PDE3A,PDE6H,PDE7A,PDE7B,PDE8A,PIK3CB,PRKAR1B,PRKCZ,RLN1,SMPDL3A,SMPDL3B,VEGFA
Cyclins and Cell Cycle Regulation	2.11	2.3094	0.173	CCNA1,CCNA2,CCNB1,CCNB2,CCND1,CCNE1,CDK1,CDK6,E2F2,E2F8,PA2G4,PPM1J,PPM1L,SUV39H1
Coagulation System	2.11	0.707107	0.229	A2M,F10,F13A1,F2R,F5,PLAU,THBD,VWF
Cdc42 Signaling	2.13	2.5	0.144	ACTR2,APC2,ARPC5L,B2M,CD3G,CDC42EP2,CFL1,DIAPH3,EXOC6,FCER1G,FOS,H2-T24,HLA-DQA1,HLA-DRA,LOC100909630/RT1-DMb,MYL1,MYL9,PAK4,Ppp1r12a,PRKCZ,RT1-EC2,SRC,VAV1,VAV2
Bladder Cancer Signaling	2.13	1.34164	0.165	CCND1,DAPK1,EGF,FGF13,FGF9,KRAS,MMP10,MMP12,MMP14,MMP28,MMP3,MMP9,MYC,PA2G4,SUV39H1,VEGFA
Alanine Biosynthesis II	2.14		1	GPT,GPT2
Alanine Degradation III	2.14		1	GPT,GPT2
Glutamine Degradation I	2.14		1	GLS,GLS2
Clathrin-mediated Endocytosis Signaling	2.17		0.14	ACTB,ACTR2,AMPH,AP1S2,AP3S1,ARPC5L,CLU,CSNK2A1,CSNK2A2,DAB2,EGF,F2R,FGF13,FGF9,ITGB3,ITGB5,MYO1E,PDGFA,PIK3CB,RBP4,S100A8,SRC,STON2,SYNJ1,TF,USP9X,VEGFA
HIF1α Signaling	2.17		0.159	CREBBP,EGLN1,EGLN2,EGLN3,HIF1A,HSP90AA1,KRAS,MMP10,MMP12,MMP14,MMP28,MMP3,MMP9,NOS3,PIK3CB,SLC2A1,SLC2A3,VEGFA
Regulation of the Epithelial-Mesenchymal Transition Pathway	2.2		0.141	CDH2,EGF,EGR1,FGF13,FGF9,FGFRL1,FZD3,FZD8,HIF1A,ID2,KRAS,LOX,MMP9,NOTCH1,PARD6G,PDGFRB,PIK3CB,SMO,STAT3,Tcf7,TCF7L2,TWIST1,WNT4,WNT5A,WNT5B,WNT9A,ZEB2
Reelin Signaling in Neurons	2.22	1.34164	0.155	ACTR2,ARHGEF15,ARHGEF5,ARPC5L,BLK,CAMK2A,CDH2,CFL1,DAB1,DCX,FYN,HCK,ITGAL,ITGB3,LCK,LRP8,MAP4K1,MAPK8IP3,PIK3CB,SRC
p70S6K Signaling	2.22	1.34164	0.155	AGT,AGTR1,BTK,F2R,GNAI2,IL2RG,IL4R,KRAS,PIK3CB,PLCB1,PLCE1,PLCG2,PLCL2,PPM1J,PPM1L,PRKCB,PRKCQ,PRKCZ,SRC,SYK
PDGF Signaling	2.26	2.84019	0.174	CAV1,CSNK2A1,CSNK2A2,FOS,INPP5D,KRAS,MYC,PDGFA,PDGFRB,PIK3CB,PLCG2,PRKCB,SRC,STAT3,SYNJ1
CCR5 Signaling in Macrophages	2.27	0.377964	0.17	CACNA1C,CACNA1D,CACNA1E,CACNB3,CACNB4,Calm1 (includes others),CD3G,CD4,FCER1G,FOS,GNAI2,GNB3,PLCG2,PRKCB,PRKCQ,PRKCZ
Regulation of Actin-based Motility by Rho	2.27	2.67261	0.17	ACTB,ACTR2,ARPC5L,CFL1,MYL1,MYL9,PAK4,PFN1,PIP5K1B,Ppp1r12a,RAC2,RHOH,RHOJ,Rhou,RND3,Wasl
Glioma Signaling	2.3	0.57735	0.164	Calm1 (includes others),CAMK2A,CCND1,CDK6,E2F2,E2F8,EGF,IGF2,KRAS,PA2G4,PDGFA,PDGFRB,PIK3CB,PLCG2,PRKCB,PRKCQ,PRKCZ,SUV39H1
Cardiomyocyte Differentiation via BMP Receptors	2.3		0.3	BMP2,BMP4,BMP5,BMP7,BMPR1A,MEF2C
BMP signaling pathway	2.31	1.38675	0.176	BMP1,BMP2,BMP3,BMP4,BMP5,BMP7,BMP8A,BMPR1A,CHRD,CREBBP,GREM1,HOXC9,KRAS,PRKAR1B,XIAP
NF-κB Signaling	2.32	1.1767	0.145	BMP2,BMP4,BMPR1A,CD40,CREBBP,CSNK2A1,CSNK2A2,EGF,FCER1G,FLT4,GHR,IKBKB,KDR,KRAS,LCK,NTRK2,NTRK3,PDGFRB,PIK3CB,PLCG2,PRKCB,PRKCQ,PRKCZ,TGFBR3,TNFRSF11B,TRAF6
PTEN Signaling	2.33	0	0.159	BCL2L11,BMPR1A,CCND1,CSNK2A1,CSNK2A2,FLT4,GHR,IKBKB,INPP5D,KDR,KRAS,MAGI1,NTRK2,NTRK3,PDGFRB,PIK3CB,PRKCZ,RAC2,SYNJ1,TGFBR3
Phagosome Formation	2.37		0.16	CLEC7A,FCER1G,FCGR1A,Fcrls,ITGAX,MRC1,PIK3CB,PLCB1,PLCE1,PLCG2,PLCL2,PRKCB,PRKCQ,PRKCZ,RAC2,RHOH,RHOJ,Rhou,RND3,SYK
Apelin Cardiomyocyte Signaling Pathway	2.42	1.5	0.172	APLNR,ATP2A2,ATP2A3,GNAI2,HIF1A,MYL1,MYL9,NOS3,PIK3CB,PLCB1,PLCE1,PLCG2,PLCL2,PRKCB,PRKCQ,PRKCZ,SLC9A6
RhoA Signaling	2.46	2.35702	0.163	ACTB,ACTR2,ARHGAP8/PRR5-ARHGAP8,ARPC5L,CDC42EP2,CFL1,EZR,LPAR4,LPAR6,MYL1,MYL9,NRP2,PFN1,PIP5K1B,Ppp1r12a,RDX,RND3,RTKN,SEPTIN6,SEPTIN8
3-phosphoinositide Biosynthesis	2.5	3.4	0.152	ACP5,ALPL,ATP1A1,CA3,DUSP1,DUSP14,DUSP15,DUSP2,DUSP27,PIK3CB,PIP5K1B,PPFIBP2,PPP1R14B,PPP1R16B,PPP1R1B,PTPN13,PTPN22,PTPN6,PTPN7,PTPRC,PTPRJ,SET,SIRPA,SOCS3,SYNJ1
Tec Kinase Signaling	2.53	2.83683	0.152	ACTB,BLK,BTK,FCER1G,FOS,FYN,GNAI2,GNB3,HCK,LCK,PAK4,PIK3CB,PLCG2,PRKCB,PRKCQ,PRKCZ,RAC2,RHOH,RHOJ,Rhou,RND3,SRC,STAT3,VAV1,VAV2
Colorectal Cancer Metastasis Signaling	2.56	1.91485	0.138	ADCY2,BIRC5,CCND1,EGF,FOS,FZD3,FZD8,GNB3,KRAS,MMP10,MMP12,MMP14,MMP28,MMP3,MMP9,MYC,PIK3CB,PRKAR1B,PTGER4,PTGS2,RAC2,RHOH,RHOJ,Rhou,RND3,SMO,SRC,STAT3,Tcf7,TCF7L2,VEGFA,WNT4,WNT5A,WNT5B,WNT9A
Breast Cancer Regulation by Stathmin1	2.56		0.118	ACKR1,ACKR4,ADGRA2,ADGRD1,ADGRE1,ADGRF4,ADGRG2,ADGRG6,AGTR1,AGTR2,APLNR,ARHGEF15,ARHGEF5,AURKA,AURKB,CALCR,CAMK2A,CASR,CCND1,CCR1,CDK1,CDK6,CMKLR1,CREB5,CREBBP,DRD4,E2F2,E2F8,EDNRB,EGF,F2R,FZD3,FZD8,GNB3,GPR182,GPR19,GPR68,GPRC5C,GRM4,HIF1A,KRAS,LPAR4,LPAR6,MAS1,MMP9,P2RY4,PIK3CB,PLCB1,PPM1J,PPM1L,PPP1R14B,PPP1R3C,PPP1R3D,PRKAR1B,PRKCB,PRKCQ,PRKCZ,PTAFR,PTGER4,PTH1R,RAC2,S1PR3,SMO,SSTR1,SSTR2,STA…
Growth Hormone Signaling	2.64	0.27735	0.197	A2M,FOS,GHR,IGF2,IGFBP3,PIK3CB,PLCG2,PRKCB,PRKCQ,PRKCZ,PTPN6,RPS6KA2,SOCS3,STAT3
Pancreatic Adenocarcinoma Signaling	2.71	1.94145	0.174	BIRC5,CCND1,CCNE1,E2F2,E2F8,EGF,GPLD1,HMOX1,KRAS,MMP9,NOTCH1,PA2G4,PIK3CB,PLD4,PTGS2,RAD51,STAT3,SUV39H1,VEGFA
Synaptogenesis Signaling Pathway	2.72	0.632456	0.135	ACTR2,ADCY2,ARPC5L,CACNB3,CACNB4,CADM1,Calm1 (includes others),CAMK2A,CDH11,CDH15,CDH17,CDH2,CFL1,COMP,CREB5,CREBBP,DAB1,DLG4,EFNA5,EIF4EBP2,EPHA2,EPHA3,EPHB3,FYN,GRIA2,GRM4,HCK,ITSN2,KRAS,LCK,LRP8,NTRK2,PIK3CB,PLCG2,PRKAR1B,RASGRP2,SRC,STXBP6,SYT8,THBS2,THBS3,TIAM1
Gαq Signaling	2.76	-0.208514	0.158	AGTR1,ARHGEF25,BTK,CALCR,Calm1 (includes others),GNB3,GPLD1,HMOX1,IKBKB,NFATC2,PIK3CB,PLCB1,PLCG2,PLD4,PRKCB,PRKCQ,PRKCZ,RAC2,RGS16,RGS18,RGS4,RHOH,RHOJ,Rhou,RND3
D-myo-inositol (1,4,5,6)-Tetrakisphosphate Biosynthesis	2.76	3.12772	0.163	ACP5,ALPL,ATP1A1,CA3,DUSP1,DUSP14,DUSP15,DUSP2,DUSP27,PPFIBP2,PPP1R14B,PPP1R16B,PPP1R1B,PTPN13,PTPN22,PTPN6,PTPN7,PTPRC,PTPRJ,SET,SIRPA,SOCS3,SYNJ1
D-myo-inositol (3,4,5,6)-tetrakisphosphate Biosynthesis	2.76	3.12772	0.163	ACP5,ALPL,ATP1A1,CA3,DUSP1,DUSP14,DUSP15,DUSP2,DUSP27,PPFIBP2,PPP1R14B,PPP1R16B,PPP1R1B,PTPN13,PTPN22,PTPN6,PTPN7,PTPRC,PTPRJ,SET,SIRPA,SOCS3,SYNJ1
Macropinocytosis Signaling	2.8	1.66667	0.197	ABI1,ACTN4,CSF1R,EGF,ITGB3,ITGB5,KRAS,MRC1,PDGFA,PIK3CB,PLCG2,PRKCB,PRKCQ,PRKCZ,SRC
Virus Entry via Endocytic Pathways	2.81		0.178	ACTB,AP1S2,AP3S1,B2M,CAV1,CXADR,FLNA,FYN,ITGAL,ITGB3,ITGB5,KRAS,PIK3CB,PLCG2,PRKCB,PRKCQ,PRKCZ,RAC2,SRC
Ovarian Cancer Signaling	2.84	0.377964	0.165	CCND1,CD44,EGF,FGF9,FZD3,FZD8,KRAS,MMP9,PA2G4,PIK3CB,PRKAR1B,PTGS2,RAD51,SMO,SRC,SUV39H1,Tcf7,TCF7L2,VEGFA,WNT4,WNT5A,WNT5B,WNT9A
Role of NFAT in Regulation of the Immune Response	2.86	2.88675	0.155	BLNK,BTK,Calm1 (includes others),CD3G,CD4,FCER1G,FCGR1A,FOS,FYN,GNAI2,GNB3,HLA-DQA1,HLA-DRA,IKBKB,KRAS,LAT,LCK,LCP2,LOC100909630/RT1-DMb,MEF2A,MEF2C,NFATC2,PIK3CB,PLCB1,PLCG2,PRKCQ,RCAN2,SYK
3-phosphoinositide Degradation	2.88	3	0.161	ACP5,ALPL,ATP1A1,CA3,DUSP1,DUSP14,DUSP15,DUSP2,DUSP27,INPP4B,INPP5D,PPFIBP2,PPP1R14B,PPP1R16B,PPP1R1B,PTPN13,PTPN22,PTPN6,PTPN7,PTPRC,PTPRJ,SET,SIRPA,SOCS3,SYNJ1
Superpathway of Inositol Phosphate Compounds	2.88	2.92119	0.152	ACP5,ALPL,ATP1A1,CA3,DUSP1,DUSP14,DUSP15,DUSP2,DUSP27,INPP5D,PIK3CB,PIP4K2A,PIP5K1B,PLCB1,PLCE1,PLCG2,PPFIBP2,PPP1R14B,PPP1R16B,PPP1R1B,PTPN13,PTPN22,PTPN6,PTPN7,PTPRC,PTPRJ,SET,SIRPA,SOCS3,SYNJ1
Semaphorin Signaling in Neurons	2.88		0.217	CFL1,CRMP1,FES,FYN,NRP1,PAK4,RAC2,RHOH,RHOJ,Rhou,RND3,SEMA3A,SEMA4D
Calcium Signaling	2.9	1.60591	0.15	ATP2A2,ATP2A3,CACNA1C,CACNA1D,CACNA1E,CACNB3,CACNB4,Calm1 (includes others),CAMK2A,CREB5,CREBBP,GRIA2,LETM1,MEF2A,MEF2C,MYH1,MYH11,MYH14,MYH2,MYL1,MYL9,NFATC2,PRKAR1B,RCAN2,RYR3,TNNC2,TNNI2,TNNT2,Tnnt3,Tpm1,TRDN
T Cell Receptor Signaling	2.91		0.181	BTK,Calm1 (includes others),CD3G,CD4,FOS,FYN,IKBKB,KRAS,LAT,LCK,LCP2,NFATC2,PIK3CB,PRKCQ,PTPN7,PTPRC,SHB,VAV1,VAV2
White Adipose Tissue Browning Pathway	2.92	0.852803	0.171	ADCY2,ANGPT2,BMP7,CACNA1C,CACNA1D,CACNA1E,CACNB3,CACNB4,CAMP,CREB5,CREBBP,FCER1G,FGFRL1,FNDC5,GUCY1A1,GUCY1B1,HOXC9,KDR,NDN,PRKAR1B,RUNX1T1,VEGFA
Gluconeogenesis I	2.99	-2.12132	0.308	ALDOC,ENO2,ENO3,FBP1,FBP2,GPI,ME1,ME2
Glycolysis I	2.99	-2.12132	0.308	ALDOC,ENO2,ENO3,FBP1,FBP2,GPI,PFKP,PKLR
iCOS-iCOSL Signaling in T Helper Cells	3.01	2.18282	0.18	Calm1 (includes others),CAMK2A,CD3G,CD4,CD40,FCER1G,HLA-DQA1,HLA-DRA,IKBKB,IL2RG,INPP5D,LAT,LCK,LCP2,LOC100909630/RT1-DMb,NFATC2,PIK3CB,PRKCQ,PTPRC,VAV1
Regulation of Cellular Mechanics by Calpain Protease	3.03	-0.333333	0.215	ACTN4,CAPN5,CAPN6,CCNA1,CCNA2,CCND1,CCNE1,CDK1,CDK6,EGF,EZR,KRAS,SRC,VCL
B Cell Receptor Signaling	3.04	1.34715	0.157	APBB1IP,BCL2A1,BCL6,BLNK,BTK,Calm1 (includes others),CAMK2A,CFL1,CREB5,CREBBP,EBF1,EGR1,IKBKB,INPP5D,KRAS,MEF2C,NFATC2,PIK3AP1,PIK3CB,PLCG2,PRKCB,PRKCQ,PTPN6,PTPRC,RAC2,SYK,SYNJ1,VAV1,VAV2
G-Protein Coupled Receptor Signaling	3.08		0.143	ADCY2,AGTR1,AGTR2,APLNR,CALCR,CAMK2A,CREB5,CREBBP,DRD4,DUSP1,DUSP6,ENPP6,FYN,GNAI2,GRM4,Htr5b,IKBKB,KRAS,PDE2A,PDE3A,PDE6H,PDE7A,PDE7B,PDE8A,PIK3CB,PLCB1,PRKAR1B,PRKCB,PTGER4,PTH1R,RAPGEF4,RGS16,RGS18,RGS4,S1PR3,SMPDL3A,SMPDL3B,SRC,STAT3
VDR/RXR Activation	3.14	0	0.205	CAMP,CASR,COL13A1,CSNK2A1,HR,IGFBP3,IGFBP5,NCOR1,PDGFA,PRKCB,PRKCQ,PRKCZ,SEMA3B,SERPINB1,SPP1,THBD
Cellular Effects of Sildenafil (Viagra)	3.2		0.176	ACTB,ADCY2,CACNA1C,CACNA1D,CACNA1E,Calm1 (includes others),GUCY1A1,GUCY1B1,MYH1,MYH11,MYH14,MYH2,MYL1,MYL9,NOS3,PDE2A,PDE3A,PLCB1,PLCE1,PLCG2,PLCL2,Ppp1r12a,PRKAR1B
PKCθ Signaling in T Lymphocytes	3.23	2.4004	0.168	CACNA1C,CACNA1D,CACNA1E,CACNB3,CACNB4,CAMK2A,CD3G,CD4,FCER1G,FOS,FYN,HLA-DQA1,HLA-DRA,IKBKB,KRAS,LAT,LCK,LCP2,LOC100909630/RT1-DMb,NFATC2,PIK3CB,PLCG2,PRKCQ,RAC2,VAV1,VAV2
RhoGDI Signaling	3.23	-2.2	0.161	ACTB,ACTR2,ARHGAP8/PRR5-ARHGAP8,ARHGDIB,ARHGEF15,ARHGEF5,ARPC5L,CD44,CDH11,CDH15,CDH17,CDH2,CFL1,CREBBP,ESR1,EZR,GNAI2,GNB3,MYL1,MYL9,PAK4,PIP5K1B,RAC2,RDX,RHOH,RHOJ,Rhou,RND3,SRC
Dopamine-DARPP32 Feedback in cAMP Signaling	3.24	-0.408248	0.166	ADCY2,ATP2A2,ATP2A3,CACNA1C,CACNA1D,CACNA1E,Calm1 (includes others),CREB5,CREBBP,DRD4,GNAI2,GUCY1A1,GUCY1B1,PLCB1,PLCE1,PLCG2,PLCL2,PPM1J,PPM1L,PPP1R14B,PPP1R1B,PPP1R3C,PPP1R3D,PRKAR1B,PRKCB,PRKCQ,PRKCZ
Wnt/Ca+ pathway	3.25	-0.534522	0.226	CAMK2A,CREB5,CREBBP,FZD3,FZD8,NFATC2,PDE6H,PLCB1,PLCE1,PLCG2,PLCL2,SMO,WNT5A,WNT5B
Integrin Signaling	3.28	3.40168	0.155	ACTB,ACTN4,ACTR2,ARPC5L,ASAP1,BCAR3,CAPN5,CAPN6,CAV1,FYN,ITGAL,ITGAX,ITGB3,ITGB5,KRAS,MYL9,NEDD9,PAK4,PARVB,PFN1,PIK3CB,PLCG2,Ppp1r12a,RAC2,RHOH,RHOJ,Rhou,RND3,SRC,TSPAN2,TSPAN7,VCL,Wasl
Estrogen Receptor Signaling	3.3	0	0.14	ADCY2,AGT,ATP5F1A,CACNA1C,CACNA1D,CACNA1E,CAV1,CCND1,CFL1,CREB5,CREBBP,DLG4,EGF,ESR1,FBXO32,FOS,GNAI2,GNB3,HIF1A,HSP90AA1,IGF2,KRAS,MMP10,MMP12,MMP14,MMP28,MMP3,MMP9,MYC,MYL1,MYL9,NCOR1,NOS3,NOTCH1,PIK3CB,PLCB1,PLCE1,PLCG2,PLCL2,Ppp1r12a,PRKAR1B,PRKCB,PRKCQ,PRKCZ,SRC,VEGFA
Opioid Signaling Pathway	3.31	1.18322	0.15	ADCY2,BLK,CACNA1C,CACNA1D,CACNA1E,CACNB3,CACNB4,Calm1 (includes others),CAMK2A,CREB5,CREBBP,FOS,FOSB,FYN,GNAI2,GNB3,GRK5,HCK,KRAS,LCK,MYC,NOS3,PENK,PLCB1,PRKAR1B,PRKCB,PRKCQ,PRKCZ,RAC2,RGS16,RGS18,RGS3,RGS4,RPS6KA2,RYR3,SCN7A,SRC
CD28 Signaling in T Helper Cells	3.36	2.18282	0.183	ACTR2,ARPC5L,Calm1 (includes others),CD3G,CD4,FCER1G,FOS,FYN,HLA-DQA1,HLA-DRA,IKBKB,LAT,LCK,LCP2,LOC100909630/RT1-DMb,NFATC2,PIK3CB,PRKCQ,PTPN6,PTPRC,SYK,VAV1
cAMP-mediated signaling	3.36	1.5667	0.154	ADCY2,AGTR1,AGTR2,AKAP12,AKAP7,APLNR,Calm1 (includes others),CAMK2A,CREB5,CREBBP,DRD4,DUSP1,DUSP6,ENPP6,GNAI2,GRM4,Htr5b,PDE2A,PDE3A,PDE6H,PDE7A,PDE7B,PDE8A,PKIB,PRKAR1B,PTGER4,PTH1R,RAPGEF4,RGS18,RGS4,S1PR3,SMPDL3A,SMPDL3B,SRC,STAT3
HOTAIR Regulatory Pathway	3.37	2.88675	0.169	AR,CD44,CREBBP,ESR1,IRF1,JAM2,MEX3B,MMP10,MMP12,MMP14,MMP28,MMP3,MMP9,MTF2,MYC,PIK3CB,SPP1,STAT3,Tcf7,TCF7L2,TWIST1,WIF1,WNT4,WNT5A,WNT5B,WNT9A,XIAP
Agranulocyte Adhesion and Diapedesis	3.39		0.161	ACTB,AOC3,Ccl27a,Ccl6,Ccl9,CKLF,CLDN22,CLDN5,CXCL13,CXCL14,CXCR4,EZR,GNAI2,ICAM2,MMP10,MMP12,MMP14,MMP28,MMP3,MMP9,MYH1,MYH11,MYH14,MYH2,MYL1,MYL9,PF4,Podxl,PODXL2,RDX,SDC4
Human Embryonic Stem Cell Pluripotency	3.4		0.178	BMP1,BMP2,BMP3,BMP4,BMP5,BMP7,BMP8A,BMPR1A,FGFRL1,FZD3,FZD8,NTRK2,NTRK3,PDGFA,PDGFRB,PIK3CB,S1PR3,SMO,Tcf7,TCF7L2,WNT4,WNT5A,WNT5B,WNT9A
Glioma Invasiveness Signaling	3.4	2.67261	0.216	CD44,F2R,ITGB3,ITGB5,KRAS,MMP9,PIK3CB,PLAU,RAC2,RHOH,RHOJ,Rhou,RND3,TIMP1,TIMP3,TIMP4
Calcium-induced T Lymphocyte Apoptosis	3.47	2.13809	0.227	ATP2A2,ATP2A3,Calm1 (includes others),CD3G,CD4,FCER1G,HLA-DQA1,HLA-DRA,LCK,LOC100909630/RT1-DMb,NFATC2,NR4A1,PRKCB,PRKCQ,PRKCZ
Cardiac β-adrenergic Signaling	3.5	-0.426401	0.177	ADCY2,AKAP12,AKAP7,ATP2A2,ATP2A3,CACNA1C,CACNA1D,CACNA1E,ENPP6,GNB3,PDE2A,PDE3A,PDE6H,PDE7A,PDE7B,PDE8A,PKIB,PPM1J,PPM1L,PPP1R14B,PPP1R3C,PPP1R3D,PRKAR1B,SMPDL3A,SMPDL3B
D-myo-inositol-5-phosphate Metabolism	3.55	2.50185	0.173	ACP5,ALPL,ATP1A1,CA3,DUSP1,DUSP14,DUSP15,DUSP2,DUSP27,PIP4K2A,PLCB1,PLCE1,PLCG2,PPFIBP2,PPP1R14B,PPP1R16B,PPP1R1B,PTPN13,PTPN22,PTPN6,PTPN7,PTPRC,PTPRJ,SET,SIRPA,SOCS3,SYNJ1
Phospholipase C Signaling	3.57	1.97566	0.152	ADCY2,ARHGEF15,ARHGEF5,BLNK,BTK,Calm1 (includes others),CD3G,CREB5,CREBBP,FCER1G,FYN,GNB3,GPLD1,HMOX1,KRAS,LAT,LCK,LCP2,MEF2A,MEF2C,MYL1,MYL9,NFATC2,PLA2G2A,PLCB1,PLCE1,PLCG2,PLD4,Ppp1r12a,PRKCB,PRKCQ,PRKCZ,RAC2,RHOH,RHOJ,Rhou,RND3,SRC,SYK
Ephrin Receptor Signaling	3.58	2.4004	0.167	ABI1,ACTR2,ADAM10,ANGPT1,ARHGEF15,ARPC5L,CFL1,CREB5,CREBBP,CXCR4,DOK1,EFNA5,EGF,EPHA2,EPHA3,EPHB3,FYN,GNAI2,GNB3,KRAS,PAK4,PDGFA,PTPN13,RAC2,RGS3,SORBS1,SRC,STAT3,VEGFA,Wasl
Corticotropin Releasing Hormone Signaling	3.69	-0.208514	0.179	ADCY2,CACNA1C,CACNA1D,CACNA1E,CACNB3,CACNB4,Calm1 (includes others),CREB5,CREBBP,FOS,GLI2,GNAI2,GUCY1A1,GUCY1B1,MEF2A,MEF2C,NOS3,NR4A1,PLCG2,PRKAR1B,PRKCB,PRKCQ,PRKCZ,PTGS2,SMO,VEGFA
Estrogen-mediated S-phase Entry	3.74	1.66667	0.346	CCNA1,CCNA2,CCND1,CCNE1,CDK1,E2F2,E2F8,ESR1,MYC
Actin Cytoskeleton Signaling	3.74	3.15682	0.161	ACTB,ACTN4,ACTR2,APC2,ARPC5L,CFL1,DIAPH3,EGF,EZR,F2R,FGF13,FGF9,FLNA,KRAS,MYH1,MYH11,MYH14,MYH2,MYL1,MYL9,NCKAP1L,PAK4,PDGFA,PFN1,PIK3CB,PIP5K1B,Ppp1r12a,RAC2,RDX,TIAM1,TMSB10/TMSB4X,TRIO,VAV1,VAV2,VCL
Epithelial Adherens Junction Signaling	3.74		0.178	ACTB,ACTN4,ACTR2,ARPC5L,CDH2,EGF,JUP,KRAS,LMO7,MAGI1,MYH1,MYH11,MYH14,MYH2,MYL1,MYL9,NOTCH1,SORBS1,SRC,Tcf7,TCF7L2,TGFBR3,TUBA4A,TUBB,TUBB6,VAV2,VCL
STAT3 Pathway	3.8	0.229416	0.185	BMPR1A,CISH,EGF,FLT4,GHR,IL10RA,IL11RA,IL13RA2,IL17RA,IL17RD,IL2RG,IL4R,IL9R,KDR,KRAS,MYC,NTRK2,NTRK3,PDGFRB,PTPN6,SOCS3,SRC,STAT3,TGFBR3,VEGFA
Molecular Mechanisms of Cancer	3.86		0.141	ADCY2,ARHGEF15,ARHGEF5,AURKA,BCL2L11,BMP1,BMP2,BMP3,BMP4,BMP5,BMP7,BMP8A,BMPR1A,CAMK2A,CCND1,CCNE1,CDK1,CDK18,CDK19,CDK6,CREBBP,E2F2,E2F8,FOS,FYN,FZD3,FZD8,GNAI2,HIF1A,HIPK2,KRAS,MYC,NLK,NOTCH1,PA2G4,PAK4,PIK3CB,PLCB1,PRKAR1B,PRKCB,PRKCQ,PRKCZ,RAC2,RHOH,RHOJ,Rhou,RND3,SMO,SRC,SUV39H1,WNT4,WNT5A,WNT5B,WNT9A,XIAP
Sperm Motility	3.88	0.83205	0.161	BLK,BTK,Calm1 (includes others),CSF1R,CSF2RA,EPHA2,EPHA3,EPHB3,FES,Flt1,FLT4,FYN,GUCY1A1,GUCY1B1,HCK,KDR,KIT,LCK,NTRK2,NTRK3,PDE2A,PDGFRB,PLA2G2A,PLAAT1,PLCB1,PLCE1,PLCG2,PLCL2,PRKAR1B,PRKCB,PRKCQ,PRKCZ,SRC,SYK,TEK,TIE1
Glioblastoma Multiforme Signaling	3.89	1.04257	0.176	CCND1,CCNE1,CDK6,E2F2,E2F8,EGF,FZD3,FZD8,IGF2,KRAS,MYC,PDGFA,PDGFRB,PIK3CB,PLCB1,PLCE1,PLCG2,PLCL2,RAC2,RHOH,RHOJ,Rhou,RND3,SMO,SRC,WNT4,WNT5A,WNT5B,WNT9A
Iron homeostasis signaling pathway	4.11		0.19	ABCB10,ACO2,ATP6V0A4,ATP6V1A,ATP6V1B2,ATP6V1C2,ATP6V1G3,BMP1,BMP2,BMP3,BMP4,BMP5,BMP7,BMP8A,BMPR1A,CP,EGF,HEPH,HIF1A,HMOX1,NUBP2,PDGFA,PDGFRB,SLC25A37,STAT3,TF
Nitric Oxide Signaling in the Cardiovascular System	4.15	1.09109	0.212	ATP2A2,ATP2A3,CACNA1C,CACNA1D,CACNA1E,Calm1 (includes others),CAV1,Flt1,FLT4,GUCY1A1,GUCY1B1,HSP90AA1,KDR,NOS3,PDE2A,PIK3CB,PRKAR1B,PRKCB,PRKCQ,PRKCZ,VEGFA
IL-15 Production	4.16	2.85774	0.198	BLK,BTK,CSF1R,CSF2RA,EPHA2,EPHA3,EPHB3,FES,Flt1,FLT4,FYN,HCK,IRF1,KDR,KIT,LCK,NTRK2,NTRK3,PDGFRB,PRKCZ,SRC,SYK,TEK,TIE1
Cardiac Hypertrophy Signaling (Enhanced)	4.26	0.738549	0.138	ACE,ADCY2,AGT,AGTR1,ATP2A2,ATP2A3,CACNA1C,CACNA1D,CACNA1E,Calm1 (includes others),CAMK2A,CYBB,DIAPH3,EDNRB,ENPP6,FGF13,FGF9,FGFRL1,FZD3,FZD8,GHR,GNAI2,GNB3,IKBKB,IL10RA,IL11RA,IL13RA2,IL17B,IL17RA,IL17RD,IL25,IL2RG,IL4R,IL9R,KRAS,MEF2A,MEF2C,MYC,NFATC2,PDE2A,PDE3A,PDE6H,PDE7A,PDE7B,PDE8A,PIK3CB,PLCB1,PLCE1,PLCG2,PLCL2,PRKAR1B,PRKCB,PRKCQ,PRKCZ,PTGS2,RYR3,SMO,SMPDL3A,SMPDL3B,STAT3,TGFBR3,TNFRSF11B…
Role of Macrophages, Fibroblasts and Endothelial Cells in Rheumatoid Arthritis	4.4		0.154	ADAMTS4,APC2,Calm1 (includes others),CAMK2A,CCND1,CREB5,CREBBP,DAAM1,DKK3,FCGR1A,FOS,FZD3,FZD8,IKBKB,IL16,IL17RA,IRAK2,KRAS,MMP3,MYC,NFATC2,NLK,PDGFA,PIK3CB,PLCB1,PLCE1,PLCG2,PLCL2,PRKCB,PRKCQ,PRKCZ,SFRP2,SFRP5,SMO,SOCS3,SRC,STAT3,Tcf7,TCF7L2,TNFRSF11B,TRAF4,TRAF6,VEGFA,WIF1,WNT4,WNT5A,WNT5B,WNT9A
Fcγ Receptor-mediated Phagocytosis in Macrophages and Monocytes	4.5	3.7097	0.223	ACTB,ACTR2,ARPC5L,EZR,FCGR1A,FYN,GPLD1,HCK,HMOX1,INPP5D,LCP2,MYO5A,PLD4,PRKCB,PRKCQ,PRKCZ,RAC2,SRC,SYK,VAV1,VAV2
IL-8 Signaling	4.9	2.87352	0.18	ANGPT1,ANGPT2,CCND1,CYBB,EGF,Flt1,FLT4,FOS,GNAI2,GNB3,GPLD1,HMOX1,IKBKB,IRAK2,ITGAX,ITGB3,ITGB5,KDR,KRAS,MMP9,MYL9,PIK3CB,PLD4,PRKCB,PRKCQ,PRKCZ,PTGS2,RAC2,RHOH,RHOJ,Rhou,RND3,SRC,TEK,TRAF6,VEGFA
PI3K Signaling in B Lymphocytes	4.94	1.51186	0.203	ATF3,ATF5,BLK,BLNK,BTK,Calm1 (includes others),CAMK2A,CD180,CD40,FOS,FYN,IKBKB,IL4R,INPP5D,KRAS,NFATC2,PIK3AP1,PIK3CB,PLCB1,PLCE1,PLCG2,PLCL2,PRKCB,PRKCZ,PTPRC,SYK,VAV1,VAV2
Basal Cell Carcinoma Signaling	5.23	1.26491	0.264	APC2,BMP1,BMP2,BMP3,BMP4,BMP5,BMP7,BMP8A,FZD3,FZD8,GLI2,HHIP,SMO,Tcf7,TCF7L2,WNT4,WNT5A,WNT5B,WNT9A
Wnt/β-catenin Signaling	5.52	1.76777	0.197	APC2,APPL2,CCND1,CD44,CDH2,CREBBP,CSNK2A1,CSNK2A2,DKK3,FZD3,FZD8,MAP4K1,MYC,NLK,PPM1J,PPM1L,SFRP2,SFRP5,SMO,SOX17,SOX18,SOX4,SOX5,SOX9,SRC,Tcf7,TCF7L2,TGFBR3,TLE1,WIF1,WNT4,WNT5A,WNT5B,WNT9A
Protein Kinase A Signaling	5.67	-2.17732	0.156	ADCY2,AKAP12,AKAP7,Calm1 (includes others),CAMK2A,Cdkn3,CREB5,CREBBP,DUSP1,DUSP15,DUSP2,DUSP6,ENPP6,FLNA,GNAI2,GNB3,MYH2,MYL1,MYL9,NFATC2,NOS3,PDE2A,PDE3A,PDE6H,PDE7A,PDE7B,PDE8A,PLCB1,PLCE1,PLCG2,PLCL2,PPP1R14B,PPP1R1B,PPP1R3C,PPP1R3D,PRKAR1B,PRKCB,PRKCQ,PRKCZ,PTGS2,PTPDC1,PTPN13,PTPN18,PTPN22,PTPN3,PTPN6,PTPN7,PTPRC,PTPRD,PTPRE,PTPRJ,PTPRK,PTPRZ1,PYGL,RYR3,SIRPA,SMO,SMPDL3A,SMPDL3B,Tcf7,TCF7L2,…
Inhibition of Matrix Metalloproteases	5.73	-1.60357	0.359	A2M,ADAM10,MMP10,MMP12,MMP14,MMP28,MMP3,MMP9,RECK,TFPI2,THBS2,TIMP1,TIMP3,TIMP4
Hepatic Fibrosis Signaling Pathway	5.84	2.25171	0.16	AGT,AGTR1,BAMBI,CACNA1C,CACNA1D,CACNA1E,Calm1 (includes others),CCDC88A,CCND1,CD40,COL2A1,CREB5,CREBBP,CYBB,Flt1,FLT4,FOS,FZD3,FZD8,GLI2,GNAI2,HIF1A,IKBKB,IL17RA,IRAK2,ITGB3,KDR,KRAS,MYC,MYL1,MYL9,PDGFA,PDGFRB,PIK3CB,PLCG2,PRKAR1B,PRKCB,PRKCQ,PRKCZ,RAC2,RHOH,RHOJ,Rhou,RND3,SMO,SPP1,STAT3,Tcf7,TCF7L2,TF,TGFBR3,TIMP1,TNFRSF11B,TRAF6,VEGFA,WNT4,WNT5A,WNT5B,WNT9A
ILK Signaling	5.85	1.25724	0.195	ACTB,ACTN4,BMP2,CCND1,CFL1,CREB5,CREBBP,FBLIM1,FERMT2,FLNA,FOS,HIF1A,ITGB3,ITGB5,LIMS2,MMP9,MYC,MYH1,MYH11,MYH14,MYH2,MYL1,MYL9,PARVB,PIK3CB,PPM1J,PPM1L,PPP1R14B,PTGS2,RAC2,RHOH,RHOJ,Rhou,RND3,TMSB10/TMSB4X,VCL,VEGFA
Role of Osteoblasts, Osteoclasts and Chondrocytes in Rheumatoid Arthritis	5.89		0.186	ACP5,ADAMTS4,ADAMTS5,ALPL,APC2,BMP1,BMP2,BMP3,BMP4,BMP5,BMP7,BMP8A,BMPR1A,CALCR,Calm1 (includes others),CSF1R,DKK3,FOS,FZD3,FZD8,IKBKB,ITGB3,MMP14,MMP3,NFATC2,PIK3CB,SFRP2,SFRP5,SMO,SPP1,SRC,Tcf7,TCF7L2,TNFRSF11B,TRAF6,WIF1,WNT4,WNT5A,WNT5B,WNT9A,XIAP
Factors Promoting Cardiogenesis in Vertebrates	6.04	1.06066	0.213	BMP1,BMP2,BMP3,BMP4,BMP5,BMP7,BMP8A,BMPR1A,CAMK2A,CCND1,CREB5,CREBBP,FZD3,FZD8,GJA5,MEF2C,MYC,PLCB1,PLCE1,PLCG2,PLCL2,PRKCB,PRKCQ,PRKCZ,SMO,Tcf7,TCF7L2,TGFBR3,WNT4,WNT5A,WNT5B,WNT9A
GP6 Signaling Pathway	6.27	1.88982	0.235	ADAM10,APBB1IP,BTK,Calm1 (includes others),COL11A1,COL13A1,COL16A1,COL22A1,COL27A1,COL2A1,COL5A1,COL6A2,COL8A2,COL9A1,COL9A2,FCER1G,FYN,ITGB3,LAMB1,LAT,LCP2,PIK3CB,PLCG2,PRKCB,PRKCQ,PRKCZ,RASGRP2,SYK
Osteoarthritis Pathway	6.38	2	0.194	ADAMTS4,ADAMTS5,ALPL,ANKH,BMP2,BMPR1A,CASR,CCN4,CNMD,COL2A1,CREB5,CREBBP,DDIT4,FZD3,FZD8,GLI2,GREM1,HIF1A,MEF2C,MMP10,MMP12,MMP3,MMP9,NOTCH1,PTGS2,PTH1R,PTHLH,RARRES2,RBP4,S100A8,S100A9,S1PR3,SDC4,SLC39A8,SMO,SOX9,SPP1,Tcf7,TCF7L2,TIMP3,VEGFA
Hepatic Fibrosis / Hepatic Stellate Cell Activation	7		0.21	A2M,AGT,AGTR1,BAMBI,CD40,COL11A1,COL13A1,COL16A1,COL22A1,COL27A1,COL2A1,COL5A1,COL6A2,COL8A2,COL9A1,COL9A2,EDNRB,EGF,Flt1,FLT4,IGF2,IGFBP3,IGFBP5,IL10RA,IL4R,KDR,KLF6,MMP9,MYH1,MYH11,MYH14,MYH2,MYL1,MYL9,PDGFA,PDGFRB,TIMP1,TNFRSF11B,VEGFA
Leukocyte Extravasation Signaling	7.23	4.11597	0.208	ACTB,ACTN4,ARHGAP8/PRR5-ARHGAP8,BTK,CD44,CLDN22,CLDN5,CXCR4,CYBB,EDIL3,EZR,GNAI2,ITGAL,ITGB3,JAM2,MMP10,MMP12,MMP14,MMP28,MMP3,MMP9,PIK3CB,PLCG2,PRKCB,PRKCQ,PRKCZ,RAC2,RAPGEF4,RDX,RHOH,SIPA1,SPN,SRC,THY1,TIMP1,TIMP3,TIMP4,VAV1,VAV2,VCL,Wasl
Axonal Guidance Signaling	13.3		0.192	ABLIM3,ACE,ACTR2,ADAM10,ADAM19,ADAM23,ADAMTS15,ADAMTS2,ADAMTS4,ADAMTS5,ADAMTS7,ADAMTS9,ARHGEF15,ARPC5L,BMP1,BMP2,BMP3,BMP4,BMP5,BMP7,BMP8A,CFL1,CXCR4,EFNA5,EGF,EPHA2,EPHA3,EPHB3,FES,FYN,FZD3,FZD8,GLI2,GNAI2,GNB3,HHIP,KEL,KRAS,LINGO1,MME,MMP10,MMP12,MMP14,MMP28,MMP3,MMP9,MYL1,MYL9,MYSM1,NFATC2,NRP1,NRP2,NTRK2,NTRK3,PAK4,PAPPA2,PDGFA,PFN1,PIK3CB,PLCB1,PLCE1,PLCG2,PLCL2,PLXNA2,PLXNC1,PRKAR1B,PRKCB,P…

## Sheet: Supplementary Table 8
Supplementary Table 8: Full list of Canonical Pathways identified by IPA for HZ vs C pairwise comparison
Output: 545 canonical pathways identified
Ingenuity Canonical Pathways	-log(p-value) ??????? B-H p-value (FDR)	z-Score	Ratio: differentially expressed/all pathway genes	Molecules
4-1BB Signaling in T Lymphocytes	0		0.0625	IKBKB,MAP3K5
Activation of IRF by Cytosolic Pattern Recognition Receptors	0	1	0.0635	CD40,CREBBP,IKBKB,TRAF6
Amyotrophic Lateral Sclerosis Signaling	0	-0.377964	0.0928	CACNA1D,CACNA1E,CAPN5,CAPN6,IGF1,PIK3CB,PIK3CD,VEGFA,XIAP
Androgen Biosynthesis	0		0.0625	Gsta1
Assembly of RNA Polymerase II Complex	0		0.02	DR1
Autophagy	0		0.0656	CTSC,CTSE,CTSH,CTSZ
BAG2 Signaling Pathway	0		0.0465	HSP90AA1,MYC
CD27 Signaling in Lymphocytes	0		0.0566	FOS,IKBKB,MAP3K5
CNTF Signaling	0	2	0.0877	KRAS,PIK3CB,PIK3CD,RASD1,STAT3
Colanic Acid Building Blocks Biosynthesis	0		0.0714	GALE
Cysteine Biosynthesis III (mammalia)	0		0.0417	AHCY
DNA Double-Strand Break Repair by Non-Homologous End Joining	0		0.0714	LIG4
DNA Methylation and Transcriptional Repression Signaling	0		0.0857	H4-16,MTA2,SIN3A
Death Receptor Signaling	0	-0.377964	0.0769	ACTB,ARHGDIB,IKBKB,MAP3K5,PARP14,PARP8,XIAP
Differential Regulation of Cytokine Production in Intestinal Epithelial Cells by IL-17A and IL-17F	0		0.0435	LCN2
Dopamine Degradation	0		0.0667	ALDH1A2,ALDH3B1
EIF2 Signaling	0	2.11058	0.0893	ACTB,AGO1,ATF3,ATF5,CCND1,EIF3A,EIF3C,EIF5,EIF5B,KRAS,MYC,PAIP1,PIK3CB,PIK3CD,PTBP1,RASD1,Rpl39l,RPL3L,VEGFA,XIAP
Eicosanoid Signaling	0		0.0909	GGT1,PLA2G2A,PLAAT1,PTGDS,PTGER4,PTGS2
GDP-glucose Biosynthesis	0		0.0909	HK2
Glucocorticoid Biosynthesis	0		0.0769	Gsta1
Glucocorticoid Receptor Signaling	0		0.0893	A2M,ACTB,AGT,AR,ARID1A,ARID2,CD3G,CREBBP,DUSP1,ESR1,FCGR1A,FOS,HSP90AA1,HSP90AB1,IKBKB,KRAS,KRT8,NCOR1,NFAT5,NFATC2,PIK3CB,PIK3CD,PLAU,PRKAB2,PTGS2,RASD1,SMARCA4,STAT3,TRAF6,TRB
Glucose and Glucose-1-phosphate Degradation	0		0.0833	HK2
Glycogen Degradation II	0		0.0833	PYGL
Glycogen Degradation III	0		0.0714	PYGL
Granzyme B Signaling	0		0.0625	LMNB1
Guanosine Nucleotides Degradation III	0		0.0833	NT5E
HMGB1 Signaling	0	0	0.0848	FOS,IL17B,IL25,KRAS,PIK3CB,PIK3CD,RAC2,RASD1,RHOH,RHOJ,Rhou,RND3,TNFRSF11B,TNFSF13
Hematopoiesis from Pluripotent Stem Cells	0		0.0816	CD3G,CD4,FCER1G,TRB
Huntington's Disease Signaling	0	0	0.0802	ATP5F1A,CAPN5,CAPN6,CREB5,CREBBP,DLG4,DNM1,EGF,GLS,GNB3,IGF1,NCOR1,PENK,PIK3CB,PIK3CD,PLCB1,PRKCB,PRKCZ,SIN3A
IL-17A Signaling in Airway Cells	0	1.63299	0.0923	IKBKB,IL17RA,PIK3CB,PIK3CD,STAT3,TRAF6
IL-17A Signaling in Gastric Cells	0		0.08	FOS,IL17RA
IL-22 Signaling	0		0.0833	SOCS3,STAT3
Inflammasome pathway	0		0.05	PANX1
Inhibition of ARE-Mediated mRNA Degradation Pathway	0	-0.333333	0.0738	AGO1,DDX6,PAPOLA,PPM1J,PPM1L,PRKAR1B,TNFRSF11B,TNFSF13,ZFP36
Interferon Signaling	0		0.0833	IFITM3,IRF1,PSMB8
Intrinsic Prothrombin Activation Pathway	0		0.0714	COL2A1,F10,THBD
Isoleucine Degradation I	0		0.0667	ACADSB
Ketogenesis	0		0.0909	BDH1
MIF-mediated Glucocorticoid Regulation	0		0.0882	CD74,PLA2G2A,PTGS2
MSP-RON Signaling Pathway	0		0.069	ACTB,PIK3CB,PIK3CD,PRKCZ
Melatonin Degradation I	0	1.34164	0.0833	CSGALNACT1,CYP2J2,CYP2S1,CYP2U1,Ugt1a7c
Methionine Degradation I (to Homocysteine)	0		0.0455	AHCY
Methylglyoxal Degradation III	0		0.0556	Akr1b7
Mineralocorticoid Biosynthesis	0		0.0833	Gsta1
Mitochondrial Dysfunction	0		0.0526	ACO2,ATP5F1A,BACE2,COX4I2,COX5A,CPT1A,CPT1C,NDUFA4L2,UCP2
NAD Phosphorylation and Dephosphorylation	0		0.0769	ACP5
NAD biosynthesis II (from tryptophan)	0		0.0833	Nmnat3
NER Pathway	0	1.34164	0.0777	H4-16,LIG4,PCNA,POLE3,PRIM2,RFC4,RFC5,TOP2A
Necroptosis Signaling Pathway	0	0.301511	0.0701	CAMK2A,CAPN5,CAPN6,CYBB,DAPK1,IKBKB,PLA2G2A,PYGL,RIPK3,SLC25A5,TNFRSF11B
Oleate Biosynthesis II (Animals)	0		0.0769	SCD
Oxidative Phosphorylation	0		0.0275	ATP5F1A,COX4I2,COX5A
PXR/RXR Activation	0		0.0615	CPT1A,GSTM2,PRKAR1B,SCD
Parkinson's Signaling	0		0.0625	SNCAIP
Phenylalanine Degradation IV (Mammalian, via Side Chain)	0		0.0714	GOT2
Polyamine Regulation in Colon Cancer	0		0.0909	KRAS,MYC
Protein Ubiquitination Pathway	0		0.0879	B2M,BRCA1,CDC20,CDC34,DNAJC22,DNAJC6,HSP90AA1,HSP90AB1,HSPB11,HSPB8,NEDD4L,PSMB8,PSMB9,SASS6,SMO,TAP2,TRAF6,UBE2C,UBE3A,USP1,USP24,USP8,USP9X,XIAP
Regulation of eIF4 and p70S6K Signaling	0	0.816497	0.0764	AGO1,EIF3A,EIF3C,EIF4EBP2,KRAS,PAIP1,PIK3CB,PIK3CD,PPM1J,PPM1L,PRKCZ,RASD1
Retinoate Biosynthesis I	0		0.0882	ALDH1A2,BMP2,DHRS9
Retinoic acid Mediated Apoptosis Signaling	0		0.05	IRF1,PARP14,PARP8
Retinol Biosynthesis	0		0.0714	DHRS9,LIPC,LIPG
Role of Cytokines in Mediating Communication between Immune Cells	0		0.0185	IL25
Role of Hypercytokinemia/hyperchemokinemia in the Pathogenesis of Influenza	0		0.0233	CCR1
Role of IL-17A in Arthritis	0		0.0727	IL17RA,PIK3CB,PIK3CD,PTGS2
Role of JAK family kinases in IL-6-type Cytokine Signaling	0		0.08	SOCS3,STAT3
Role of JAK1, JAK2 and TYK2 in Interferon Signaling	0		0.0833	PTPN6,STAT3
Role of Lipids/Lipid Rafts in the Pathogenesis of Influenza	0		0.0435	RSAD2
Role of MAPK Signaling in the Pathogenesis of Influenza	0		0.0875	KRAS,MAP3K5,PLA2G2A,PLAAT1,PTGS2,RABGEF1,RASD1
Role of PI3K/AKT Signaling in the Pathogenesis of Influenza	0		0.0625	GNAI2,PIK3CB,PIK3CD,PLAC8
Role of Pattern Recognition Receptors in Recognition of Bacteria and Viruses	0	1.13389	0.0844	C1QC,CLEC7A,IL17B,IL25,PIK3CB,PIK3CD,PLCG2,PRKCB,PRKCZ,RNASEL,SYK,TNFSF13,TRAF6
Role of RIG1-like Receptors in Antiviral Innate Immunity	0		0.0909	CREBBP,IKBKB,TRAF6,TRIM25
Role of p14/p19ARF in Tumor Suppression	0		0.069	PIK3CB,PIK3CD
SPINK1 General Cancer Pathway	0	1.34164	0.087	KRAS,Mt3,PIK3CB,PIK3CD,RASD1,STAT3
SPINK1 Pancreatic Cancer Pathway	0	-2	0.0667	CPA3,CPD,CTRC,MMP12
Serotonin Degradation	0	0.816497	0.0896	ADHFE1,ALDH1A2,ALDH3B1,CSGALNACT1,DHRS9,Ugt1a7c
Sirtuin Signaling Pathway	0	1.21268	0.079	ABCA1,ADAM10,ATP5F1A,BCL2L11,BPGM,CPT1A,CPT1C,DUSP6,GLS,GOT2,HIF1A,MYC,NDUFA4L2,NOS3,PDK1,PFKFB3,SLC25A5,SLC2A1,SOD3,STAT3,SUV39H1,TUBA4A,UCP2
Stearate Biosynthesis I (Animals)	0	-1	0.0851	ACSL6,ELOVL6,SLC27A1,SLC27A5
Superpathway of D-myo-inositol (1,4,5)-trisphosphate Metabolism	0		0.087	INPP5D,SYNJ1
Superpathway of Melatonin Degradation	0	1.34164	0.0769	CSGALNACT1,CYP2J2,CYP2S1,CYP2U1,Ugt1a7c
Superpathway of Methionine Degradation	0		0.0811	AHCY,CDO1,GOT2
TREM1 Signaling	0	1.63299	0.08	CD40,CD83,ITGAX,PLCG2,STAT3,TYROBP
TWEAK Signaling	0		0.0571	IKBKB,XIAP
The Visual Cycle	0		0.05	DHRS9
Thyroid Hormone Metabolism II (via Conjugation and/or Degradation)	0		0.0526	CSGALNACT1,Ugt1a7c
Toll-like Receptor Signaling	0	-1	0.0658	FOS,IKBKB,IRAK2,TRAF4,TRAF6
Transcriptional Regulatory Network in Embryonic Stem Cells	0		0.0741	H4-16,RIF1,SET,STAT3
Triacylglycerol Degradation	0		0.0638	LIPC,LIPG,PLA1A
Tryptophan Degradation III (Eukaryotic)	0		0.087	CA1,CYP2S1
Tumoricidal Function of Hepatic Natural Killer Cells	0		0.0417	ITGAL
Unfolded protein response	0		0.0357	ERN1,MAP3K5
Urate Biosynthesis/Inosine 5'-phosphate Degradation	0		0.0769	NT5E
Valine Degradation I	0		0.0556	ACADSB
tRNA Charging	0		0.0256	EPRS1
Ketolysis	0.205		0.1	BDH1
Endoplasmic Reticulum Stress Pathway	0.226		0.0952	ERN1,MAP3K5
Putrescine Degradation III	0.226		0.0952	ALDH1A2,ALDH3B1
Pathogenesis of Multiple Sclerosis	0.233		0.111	CCR1
Phosphatidylethanolamine Biosynthesis II	0.233		0.111	ETNK1
Sucrose Degradation V (Mammalian)	0.233		0.111	ALDOC
Fatty Acid β-oxidation I	0.235		0.0938	ACSL6,SLC27A1,SLC27A5
Serotonin Receptor Signaling	0.24		0.093	ADCY2,ADCY9,DDC,Htr5b
MIF Regulation of Innate Immunity	0.254	1	0.0952	CD74,FOS,PLA2G2A,PTGS2
Airway Pathology in Chronic Obstructive Pulmonary Disease	0.266		0.125	MMP9
Salvage Pathways of Pyrimidine Deoxyribonucleotides	0.266		0.125	TK1
Sphingomyelin Metabolism	0.266		0.125	SGMS2
Superoxide Radicals Degradation	0.266		0.125	SOD3
Granzyme A Signaling	0.269		0.105	CREBBP,SET
UVB-Induced MAPK Signaling	0.27	0.447214	0.0962	FOS,PIK3CB,PIK3CD,PRKCB,PRKCZ
Acetone Degradation I (to Methylglyoxal)	0.27		0.1	CYP2J2,CYP2S1,CYP2U1
TNFR2 Signaling	0.27		0.1	FOS,IKBKB,XIAP
Role of PKR in Interferon Induction and Antiviral Response	0.275	0.904534	0.094	ATF3,FCGR1A,FOS,HSP90AA1,HSP90AB1,IKBKB,IRF1,PDGFA,PDGFRB,STAT3,TRAF6
1D-myo-inositol Hexakisphosphate Biosynthesis II (Mammalian)	0.293		0.111	INPP5D,SYNJ1
D-myo-inositol (1,3,4)-trisphosphate Biosynthesis	0.293		0.111	INPP5D,SYNJ1
Purine Nucleotides Degradation II (Aerobic)	0.293		0.111	ADA,NT5E
Induction of Apoptosis by HIV1	0.296	-0.816497	0.0984	CXCR4,IKBKB,MAP3K5,SLC25A5,TNFRSF11B,XIAP
TNFR1 Signaling	0.3	-0.447214	0.1	FOS,IKBKB,MADD,PAK4,XIAP
PEDF Signaling	0.303	1.13389	0.0976	ARHGAP22,IKBKB,KRAS,PIK3CB,PIK3CD,RASD1,SERPINF1,TCF7L2
Aspartate Degradation II	0.305		0.143	GOT2
NAD Salvage Pathway III	0.305		0.143	Nmnat3
Phosphatidylcholine Biosynthesis I	0.305		0.143	CHPT1
Purine Ribonucleosides Degradation to Ribose-1-phosphate	0.305		0.143	ADA
Thioredoxin Pathway	0.305		0.143	TXNRD3
Trehalose Degradation II (Trehalase)	0.305		0.143	HK2
CCR3 Signaling in Eosinophils	0.313	1.41421	0.0968	Calm1 (includes others),GNAI2,GNB3,KRAS,PAK4,PIK3CB,PIK3CD,PLA2G2A,PLCB1,PRKCB,PRKCZ,RASD1
D-myo-inositol (1,4,5)-trisphosphate Degradation	0.321		0.118	INPP5D,SYNJ1
Dermatan Sulfate Degradation (Metazoa)	0.321		0.118	FGFRL1,GM2A
Histamine Degradation	0.321		0.118	ALDH1A2,ALDH3B1
RAN Signaling	0.321		0.118	KPNA2,KPNB1
Docosahexaenoic Acid (DHA) Signaling	0.322		0.105	BCL2A1,PIK3CB,PIK3CD,SERPINF1
IL-1 Signaling	0.324	-1.34164	0.0989	ADCY2,ADCY9,FOS,GNAI2,GNB3,IKBKB,IRAK2,PRKAR1B,TRAF6
Graft-versus-Host Disease Signaling	0.333		0.104	FCER1G,HLA-DQA1,HLA-DRA,LOC100909630/RT1-DMb,TRB
Xenobiotic Metabolism General Signaling Pathway	0.337	1.06904	0.0979	CREBBP,Gsta1,GSTM2,HMOX1,KRAS,MAP3K5,MGST1,MGST3,PIK3CB,PIK3CD,PRKCB,PRKCZ,RASD1,Ugt1a7c
Hepatic Cholestasis	0.341		0.0973	ABCB4,ADCY2,ADCY9,CYP27A1,ESR1,IKBKB,IL17B,IL25,IRAK2,PRKAR1B,PRKCB,PRKCZ,SLC10A2,SLC4A2,SLCO3A1,TNFRSF11B,TNFSF13,TRAF6
Crosstalk between Dendritic Cells and Natural Killer Cells	0.349	1.88982	0.101	ACTB,CAMK2A,CD40,CD69,CD83,HLA-DRA,IL2RG,ITGAL,TYROBP
Chondroitin Sulfate Degradation (Metazoa)	0.351		0.125	ARSB,GM2A
Extrinsic Prothrombin Activation Pathway	0.351		0.125	F10,THBD
Glutaryl-CoA Degradation	0.351		0.125	CA1,CYP2S1
Adenine and Adenosine Salvage III	0.353		0.167	ADA
Glycine Cleavage Complex	0.353		0.167	AMT
NAD Biosynthesis III	0.353		0.167	Nmnat3
NAD Biosynthesis from 2-amino-3-carboxymuconate Semialdehyde	0.353		0.167	Nmnat3
Rapoport-Luebering Glycolytic Shunt	0.353		0.167	BPGM
Serotonin and Melatonin Biosynthesis	0.353		0.167	DDC
Heparan Sulfate Biosynthesis	0.356	-1.41421	0.103	CHST10,CHST11,CHST2,CHST3,EXT1,EXTL1,HS3ST3B1,PLA1A
NAD Salvage Pathway II	0.357		0.115	ACP5,Nmnat3,NT5E
ErbB4 Signaling	0.364	0.816497	0.104	KRAS,PIK3CB,PIK3CD,PLCG2,PRKCB,PRKCZ,RASD1
Dermatan Sulfate Biosynthesis (Late Stages)	0.369	-1.34164	0.109	CHST10,CHST11,CHST2,CHST3,HS3ST3B1
Xenobiotic Metabolism Signaling	0.374		0.0976	ALDH1A2,ALDH3B1,CAMK2A,CHST10,CHST11,CHST2,CHST3,CREBBP,FMO3,Gsta1,GSTM2,HMOX1,HS3ST3B1,HSP90AA1,HSP90AB1,KRAS,MAP3K5,MGST1,MGST3,PIK3CB,PIK3CD,PPM1J,PPM1L,PRKCB,PRKCZ,RASD1,SOD3,Ugt1a7c
Nicotine Degradation III	0.375	0.816497	0.107	AOX1,CSGALNACT1,CYP2J2,CYP2S1,CYP2U1,Ugt1a7c
p38 MAPK Signaling	0.38	1.73205	0.102	CREB5,CREBBP,DUSP1,IRAK2,MAP3K5,MAP4K1,MEF2A,MEF2C,MYC,PLA2G2A,TIFA,TRAF6
Bupropion Degradation	0.383		0.12	CYP2J2,CYP2S1,CYP2U1
Tryptophan Degradation X (Mammalian, via Tryptamine)	0.383		0.12	ALDH1A2,ALDH3B1,DDC
Adenosine Nucleotides Degradation II	0.384		0.133	ADA,NT5E
Noradrenaline and Adrenaline Degradation	0.385	1	0.114	ADHFE1,ALDH1A2,ALDH3B1,DHRS9
Endocannabinoid Neuronal Synapse Pathway	0.385	-0.27735	0.102	ADCY2,ADCY9,CACNA1D,CACNA1E,CACNB3,GNAI2,GNB3,PLCB1,PLCE1,PLCG2,PLCL2,PRKAR1B,PTGS2
Allograft Rejection Signaling	0.391		0.105	B2M,CD40,FCER1G,H2-T24,HLA-DQA1,HLA-DRA,LOC100909630/RT1-DMb,RT1-EC2,TRB
Communication between Innate and Adaptive Immune Cells	0.396		0.104	B2M,Ccl9,CD4,CD40,CD83,FCER1G,HLA-DRA,TNFRSF13C,TNFSF13,TRB
ErbB2-ErbB3 Signaling	0.397	2.44949	0.108	CCND1,KRAS,MYC,PIK3CB,PIK3CD,RASD1,STAT3
Nicotine Degradation II	0.397	0.377964	0.108	AOX1,CSGALNACT1,CYP2J2,CYP2S1,CYP2U1,FMO3,Ugt1a7c
Pyridoxal 5'-phosphate Salvage Pathway	0.397	1.88982	0.108	CDK1,CDK18,CDK6,DAPK1,GRK5,PLK1,TTK
Cytotoxic T Lymphocyte-mediated Apoptosis of Target Cells	0.409		0.118	B2M,CD3G,FCER1G,TRB
GABA Receptor Signaling	0.41		0.105	ADCY2,ADCY9,CACNA1D,CACNA1E,CACNB3,DNM1,GABRD,GABRE,GABRP,SLC6A12
TCA Cycle II (Eukaryotic)	0.411		0.125	ACO2,DHTKD1,SDHAF4
Vitamin-C Transport	0.411		0.125	SLC2A1,SLC2A3,TXNRD3
2-ketoglutarate Dehydrogenase Complex	0.413		0.2	DHTKD1
Citrulline-Nitric Oxide Cycle	0.413		0.2	NOS3
Creatine-phosphate Biosynthesis	0.413		0.2	CKB
Folate Polyglutamylation	0.413		0.2	FPGS
Galactose Degradation I (Leloir Pathway)	0.413		0.2	GALE
Tyrosine Degradation I	0.413		0.2	FAH
dTMP De Novo Biosynthesis	0.413		0.2	TYMS
Androgen Signaling	0.414	-0.301511	0.103	AR,CACNA1D,CACNA1E,CACNB3,Calm1 (includes others),CCND1,CREBBP,GNAI2,GNB3,HSP90AA1,PRKAR1B,PRKCB,PRKCZ,SRC
Systemic Lupus Erythematosus Signaling	0.42		0.1	C7,CD3G,CD40,FCER1G,FCGR1A,FCGR2A,FOS,INPP5D,KRAS,LAT,LCK,LSM11,NFAT5,NFATC2,PIK3CB,PIK3CD,PLCG2,PTPN6,PTPRC,RASD1,TNFRSF13C,TRB,ZCRB1
DNA Double-Strand Break Repair by Homologous Recombination	0.422		0.143	BRCA1,RAD51
ErbB Signaling	0.425	0.333333	0.106	EGF,FOS,KRAS,PAK4,PIK3CB,PIK3CD,PLCG2,PRKCB,PRKCZ,RASD1
Lymphotoxin β Receptor Signaling	0.431	1.34164	0.113	CREBBP,IKBKB,PIK3CB,PIK3CD,TRAF4,TRAF6
Phototransduction Pathway	0.431		0.113	GNB3,GUCY1A1,GUCY1B1,OPN4,PDE6H,PRKAR1B
Ethanol Degradation IV	0.441		0.13	ACSS3,ALDH1A2,ALDH3B1
LPS-stimulated MAPK Signaling	0.453	0.377964	0.11	FOS,IKBKB,KRAS,MAP3K5,PIK3CB,PIK3CD,PRKCB,PRKCZ,RASD1
Role of IL-17F in Allergic Inflammatory Airway Diseases	0.454		0.119	CREB5,CREBBP,IGF1,IL17RA,TRAF6
Triacylglycerol Biosynthesis	0.454	-2.23607	0.119	ELOVL6,LPIN1,LPIN3,PLPP3,PLPPR4
Bile Acid Biosynthesis, Neutral Pathway	0.463		0.154	CYP27A1,SLC27A5
IL-12 Signaling and Production in Macrophages	0.465		0.106	CD40,CLU,FOS,IKBKB,IRF1,IRF8,PIK3CB,PIK3CD,PRKCB,PRKCZ,RBP4,S100A8,STAT4,TRAF6
Heparan Sulfate Biosynthesis (Late Stages)	0.47	-1.41421	0.113	CHST10,CHST11,CHST2,CHST3,EXT1,EXTL1,HS3ST3B1,PLA1A
UVC-Induced MAPK Signaling	0.473	0.447214	0.118	FOS,KRAS,PRKCB,PRKCZ,RASD1,SRC
Type I Diabetes Mellitus Signaling	0.474	0.333333	0.108	CD3G,FCER1G,HLA-DQA1,HLA-DRA,IKBKB,IRF1,LOC100909630/RT1-DMb,MAP3K5,SOCS3,TNFRSF11B,TRAF6,TRB
Estrogen Biosynthesis	0.478	0.447214	0.122	Akr1b7,CYP2J2,CYP2S1,CYP2U1,HSD17B11
nNOS Signaling in Skeletal Muscle Cells	0.478		0.122	CACNA1D,CACNA1E,CACNB3,Calm1 (includes others),RYR3
Altered T Cell and B Cell Signaling in Rheumatoid Arthritis	0.488		0.111	CD40,CXCL13,FCER1G,HLA-DQA1,HLA-DRA,LOC100909630/RT1-DMb,SPP1,TNFRSF13C,TNFSF13,TRB
OX40 Signaling Pathway	0.488	1	0.111	B2M,CD3G,CD4,FCER1G,H2-T24,HLA-DQA1,HLA-DRA,LOC100909630/RT1-DMb,RT1-EC2,TRB
FLT3 Signaling in Hematopoietic Progenitor Cells	0.488	1.41421	0.113	CREB5,CREBBP,INPP5D,KRAS,PIK3CB,PIK3CD,RASD1,STAT3,STAT4
IL-17 Signaling	0.488		0.113	IL17RA,KRAS,MMP3,PIK3CB,PIK3CD,PTGS2,RASD1,TIMP1,TRAF6
G Protein Signaling Mediated by Tubby	0.488		0.129	GNB3,LCK,PLCB1,PLCG2
Acetate Conversion to Acetyl-CoA	0.491		0.25	ACSS3
Catecholamine Biosynthesis	0.491		0.25	DDC
Phenylethylamine Degradation I	0.491		0.25	AOC3
α-tocopherol Degradation	0.491		0.25	CYP4F3
PCP pathway	0.491	0.377964	0.117	DAAM1,FZD3,FZD8,PFN1,SMO,WNT5A,WNT9A
Insulin Receptor Signaling	0.494	0.27735	0.107	FYN,GRB10,INPP5D,KRAS,PIK3CB,PIK3CD,PPP1R14B,PPP1R3C,PPP1R3D,PRKAR1B,PRKCZ,RASD1,SOCS3,SYNJ1,TRIP10
Melanoma Signaling	0.496	2	0.12	CCND1,KRAS,MITF,PIK3CB,PIK3CD,RASD1
Myc Mediated Apoptosis Signaling	0.496	0.816497	0.12	BCL2L11,CREBBP,IKBKB,MYC,PRKAR1B,TNFRSF11B
Apoptosis Signaling	0.504	0	0.111	BCL2A1,BCL2L11,CAPN5,CAPN6,CDK1,IKBKB,KRAS,MAP3K5,PLCG2,RASD1,XIAP
BER pathway	0.511		0.167	FEN1,PCNA
Cleavage and Polyadenylation of Pre-mRNA	0.511		0.167	CPSF6,PAPOLA
Dermatan Sulfate Biosynthesis	0.513	-1.88982	0.119	CHST10,CHST11,CHST2,CHST3,CSGALNACT1,CSGALNACT2,HS3ST3B1
Autoimmune Thyroid Disease Signaling	0.519		0.122	CD40,FCER1G,HLA-DQA1,HLA-DRA,LOC100909630/RT1-DMb,TRB
UVA-Induced MAPK Signaling	0.521	0.377964	0.112	FOS,KRAS,PARP14,PARP8,PIK3CB,PIK3CD,PLCB1,PLCE1,PLCG2,PLCL2,RASD1
p53 Signaling	0.521	-0.707107	0.112	BIRC5,BRCA1,CCND1,HIF1A,HIPK2,PCNA,PIK3CB,PIK3CD,PLAGL1,TOPBP1,TP53BP2
IL-7 Signaling Pathway	0.525	2.12132	0.115	BCL6,CCND1,EBF1,FYN,IL2RG,MYC,PIK3CB,PIK3CD,SLC2A1
Role of Wnt/GSK-3β Signaling in the Pathogenesis of Influenza	0.525	0	0.115	APC2,FZD3,FZD8,LEF1,SMO,Tcf7,TCF7L2,WNT5A,WNT9A
Cancer Drug Resistance By Drug Efflux	0.535		0.121	ABCG2,KRAS,PDK1,PIK3CB,PIK3CD,PTGS2,RASD1
Neuroprotective Role of THOP1 in Alzheimer's Disease	0.536	0	0.111	ACE,AGT,CFD,CMA1,DPP4,ENDOU,FAP,HTRA3,MME,MMP9,PRKAR1B,Prss32,TPP1
PAK Signaling	0.538	1.89737	0.113	EPHA3,EPHB3,KRAS,MYL1,MYL9,PAK4,PDGFA,PDGFRB,PIK3CB,PIK3CD,RASD1
Adrenomedullin signaling pathway	0.542	0	0.107	ADCY2,ADCY9,ADM,Calm1 (includes others),FOS,GPR182,GUCY1A1,GUCY1B1,HIF1A,KRAS,NOS3,NPR2,PIK3CB,PIK3CD,PLCB1,PLCE1,PLCG2,PLCL2,PRKAR1B,PRKG2,RASD1
Fatty Acid α-oxidation	0.548		0.15	ALDH1A2,ALDH3B1,PTGS2
Atherosclerosis Signaling	0.551		0.111	CD40,CLU,CMA1,COL2A1,CXCL12,CXCR4,MMP3,MMP9,PDGFA,PLA2G2A,PLAAT1,RBP4,S100A8,TNFRSF14
IL-6 Signaling	0.566	-0.27735	0.112	A2M,CSNK2A1,CSNK2A2,FOS,IKBKB,KRAS,PIK3CB,PIK3CD,RASD1,SOCS3,STAT3,TNFRSF11B,TRAF6,VEGFA
AMPK Signaling	0.581	-1	0.107	ACTB,AK4,AK5,ARID1A,ARID2,CCNA2,CCND1,CPT1A,CPT1C,CREB5,CREBBP,NOS3,ORAI2,PFKFB3,PFKP,PIK3CB,PIK3CD,PPM1J,PPM1L,PRKAB2,PRKAR1B,SLC2A1,SMARCA4
Chondroitin Sulfate Biosynthesis	0.581	-1.88982	0.125	CHST10,CHST11,CHST2,CHST3,CSGALNACT1,CSGALNACT2,HS3ST3B1
NGF Signaling	0.584	0.301511	0.114	CREB5,CREBBP,IKBKB,KRAS,MAP3K5,PIK3CB,PIK3CD,PLCG2,PRKCZ,RASD1,TRAF4,TRAF6,TRIO
IL-15 Signaling	0.585	2.33333	0.12	IL2RG,KRAS,LCK,MYC,PIK3CB,PIK3CD,RASD1,STAT3,SYK
Apelin Muscle Signaling Pathway	0.59		0.158	APLNR,NOS3,PRKAB2
Oxidative Ethanol Degradation III	0.59		0.158	ACSS3,ALDH1A2,ALDH3B1
CD40 Signaling	0.594	1.13389	0.123	CD40,FOS,IKBKB,PIK3CB,PIK3CD,PTGS2,STAT3,TRAF6
Aspartate Biosynthesis	0.596		0.333	GOT2
Glutamate Degradation II	0.596		0.333	GOT2
Hypusine Biosynthesis	0.596		0.333	EIF5A
Methylglyoxal Degradation I	0.596		0.333	HAGHL
Oxidized GTP and dGTP Detoxification	0.596		0.333	DDX6
PFKFB4 Signaling Pathway	0.597	0	0.13	CREB5,CREBBP,FBP1,FBP2,HK2,PRKAR1B
Role of Oct4 in Mammalian Embryonic Stem Cell Pluripotency	0.597		0.13	BRCA1,FOXA2,MEF2A,PHC3,SPP1,WWP2
Hypoxia Signaling in the Cardiovascular System	0.606	-0.447214	0.122	CDC34,CREB5,CREBBP,HIF1A,HSP90AA1,HSP90AB1,NOS3,UBE2C,VEGFA
Phagosome Maturation	0.623		0.113	ATP6V0A4,ATP6V0B,ATP6V1A,ATP6V1B2,ATP6V1C2,ATP6V1G3,ATP6V1H,B2M,CTSC,CTSE,CTSH,CTSZ,CYBB,HLA-DRA,TUBA4A,TUBB,TUBB6
SAPK/JNK Signaling	0.624	1.89737	0.118	FCER1G,GNB3,KRAS,LCK,MAP3K5,MAP4K1,MAPK8IP3,PIK3CB,PIK3CD,RAC2,RASD1,TRB
Calcium Transport I	0.626		0.2	ATP2A2,ATP2A3
GPCR-Mediated Integration of Enteroendocrine Signaling Exemplified by an L Cell	0.628	-0.333333	0.123	ADCY2,ADCY9,GAL,GNAI2,PLCB1,PLCE1,PLCG2,PLCL2,PRKAR1B
HGF Signaling	0.637	0.632456	0.117	CCND1,ELK3,FOS,KRAS,MAP3K5,PIK3CB,PIK3CD,PLCG2,PRKCB,PRKCZ,PTGS2,RASD1,STAT3
Actin Nucleation by ARP-WASP Complex	0.651	1.63299	0.125	ACTR2,ARPC5L,KRAS,RAC2,RASD1,RHOH,RHOJ,Rhou,RND3
IL-17A Signaling in Fibroblasts	0.654		0.143	FOS,IKBKB,IL17RA,LCN2,TRAF6
Apelin Pancreas Signaling Pathway	0.654	1.63299	0.136	APLNR,ERN1,PIK3CB,PIK3CD,PRKAB2,PRKAR1B
Apelin Liver Signaling Pathway	0.661	1	0.154	AGT,APLNR,COL2A1,PDGFRB
Lipid Antigen Presentation by CD1	0.661		0.154	B2M,CD1D,FCER1G,TRB
CREB Signaling in Neurons	0.672	0.471405	0.111	ADCY2,ADCY9,CACNA1D,CACNA1E,CACNB3,Calm1 (includes others),CAMK2A,CREB5,CREBBP,GNAI2,GNB3,GRM4,KRAS,PIK3CB,PIK3CD,PLCB1,PLCE1,PLCG2,PLCL2,PRKAR1B,PRKCB,PRKCZ,RASD1
JAK/Stat Signaling	0.684	1	0.125	CISH,FOS,KRAS,PIK3CB,PIK3CD,PTPN6,RASD1,SOCS3,STAT3,STAT4
Ubiquinol-10 Biosynthesis (Eukaryotic)	0.686		0.176	CYP26B1,MICAL2,MICAL3
γ-linolenate Biosynthesis II (Animals)	0.686		0.176	ACSL6,SLC27A1,SLC27A5
Paxillin Signaling	0.694	3	0.12	ACTB,ACTN4,ARF1,ITGAL,ITGAX,ITGB3,KRAS,PAK4,PIK3CB,PIK3CD,RASD1,SRC,VCL
Citrulline Biosynthesis	0.697		0.222	GLS,GLS2
Agrin Interactions at Neuromuscular Junction	0.707	2.64575	0.127	ACTB,ITGAL,ITGB3,KRAS,LAMB1,PAK4,PKLR,RAC2,RASD1,SRC
IL-3 Signaling	0.707	0.333333	0.127	FOS,INPP5D,KRAS,PIK3CB,PIK3CD,PRKCB,PRKCZ,PTPN6,RASD1,STAT3
Telomerase Signaling	0.714	2.11058	0.121	EGF,ELK3,HSP90AA1,HSP90AB1,IL2RG,KRAS,MYC,PIK3CB,PIK3CD,PPM1J,PPM1L,RASD1,TPP1
Ceramide Signaling	0.715	-0.632456	0.125	CERK,FOS,KRAS,PIK3CB,PIK3CD,PPM1J,PPM1L,PRKCZ,RASD1,S1PR3,TNFRSF11B
RANK Signaling in Osteoclasts	0.715	1.26491	0.125	Calm1 (includes others),FOS,IKBKB,MAP3K5,MITF,NFATC2,PIK3CB,PIK3CD,SRC,TRAF6,XIAP
Endometrial Cancer Signaling	0.719	2.23607	0.133	APC2,CCND1,KRAS,LEF1,MYC,PIK3CB,PIK3CD,RASD1
Salvage Pathways of Pyrimidine Ribonucleotides	0.725	1.73205	0.124	AK4,AK5,APOBEC1,APOBEC2,CDK1,CDK18,CDK6,CMPK2,DAPK1,GRK5,PLK1,TTK
Circadian Rhythm Signaling	0.726		0.152	CREB5,CREBBP,CRY1,NR1D1,PER3
Neuregulin Signaling	0.746	0	0.125	DLG4,EGF,ERBIN,HSP90AA1,HSP90AB1,KRAS,MYC,PLCG2,PRKCB,PRKCZ,RASD1,SRC
α-Adrenergic Signaling	0.746	0.377964	0.125	ADCY2,ADCY9,Calm1 (includes others),GNAI2,GNB3,KRAS,PLCG2,PRKAR1B,PRKCB,PRKCZ,PYGL,RASD1
Amyloid Processing	0.747		0.14	BACE2,CAPN5,CAPN6,CSNK2A1,CSNK2A2,MARK1,PRKAR1B
Asparagine Degradation I	0.751		0.5	ASRGL1
Choline Degradation I	0.751		0.5	CHDH
Glycine Degradation (Creatine Biosynthesis)	0.751		0.5	GATM
S-methyl-5'-thioadenosine Degradation II	0.751		0.5	Mtap
Spermine Biosynthesis	0.751		0.5	SMS
Sulfate Activation for Sulfonation	0.751		0.5	PAPSS1
Taurine Biosynthesis	0.751		0.5	CDO1
B Cell Activating Factor Signaling	0.752	-0.447214	0.146	FOS,IKBKB,NFAT5,NFATC2,TNFRSF13C,TRAF6
Mechanisms of Viral Exit from Host Cells	0.752		0.146	ACTB,CHMP4C,LMNB1,PDCD6IP,PRKCB,PRKCZ
Ethanol Degradation II	0.765	1.34164	0.156	ACSS3,ADHFE1,ALDH1A2,ALDH3B1,DHRS9
Type II Diabetes Mellitus Signaling	0.774	0	0.12	ACSL6,CACNA1D,CACNA1E,CACNB3,IKBKB,MAP3K5,PIK3CB,PIK3CD,PKLR,PKM,PRKAB2,PRKCB,PRKCZ,SLC27A1,SLC27A5,SOCS3,TNFRSF11B
PPAR Signaling	0.776	-1.1547	0.125	CREBBP,FOS,HSP90AA1,HSP90AB1,IKBKB,KRAS,NCOR1,PDGFA,PDGFRB,PTGS2,RASD1,TNFRSF11B,TRAF6
Cell Cycle: G1/S Checkpoint Regulation	0.777	-1.88982	0.134	CCND1,CCNE1,CDK6,E2F2,E2F8,MYC,PA2G4,SIN3A,SUV39H1
Neurotrophin/TRK Signaling	0.78	0.377964	0.132	CREB5,CREBBP,FOS,KRAS,MAP3K5,NTRK2,NTRK3,PIK3CB,PIK3CD,RASD1
G Beta Gamma Signaling	0.794	-0.534522	0.123	ADCY2,BTK,CACNA1D,CACNA1E,CACNB3,CAV1,GNAI2,GNB3,KRAS,PLCG2,PRKAR1B,PRKCB,PRKCZ,RASD1,SRC
Xenobiotic Metabolism CAR Signaling Pathway	0.794	0	0.116	ALDH1A2,ALDH3B1,CHST10,CHST11,CHST2,CHST3,CREBBP,FMO3,Gsta1,GSTM2,HS3ST3B1,HSP90AA1,HSP90AB1,MGST1,MGST3,PPM1J,PPM1L,PRKCB,PRKCZ,SOD3,SRC,Ugt1a7c
Chronic Myeloid Leukemia Signaling	0.798		0.126	CCND1,CDK6,E2F2,E2F8,IKBKB,KRAS,MYC,PA2G4,PIK3CB,PIK3CD,RASD1,SIN3A,SUV39H1
Histidine Degradation VI	0.803		0.2	CYP26B1,MICAL2,MICAL3
Superpathway of Citrulline Metabolism	0.803		0.2	GLS,GLS2,NOS3
Rac Signaling	0.806	2.88675	0.125	ACTR2,ARPC5L,CD44,CYBB,ELK4,KRAS,MCF2L,PAK4,PIK3CB,PIK3CD,PIP5K1B,PRKCZ,RASD1,TIAM1
Chondroitin Sulfate Biosynthesis (Late Stages)	0.812	-1.88982	0.146	CHST10,CHST11,CHST2,CHST3,CSGALNACT1,CSGALNACT2,HS3ST3B1
April Mediated Signaling	0.825	-0.816497	0.154	FOS,IKBKB,NFAT5,NFATC2,TNFSF13,TRAF6
Cholecystokinin/Gastrin-mediated Signaling	0.856	1.1547	0.126	FOS,KRAS,MEF2A,MEF2C,PLCB1,PRKCB,PRKCZ,PTGS2,RAC2,RASD1,RHOH,RHOJ,Rhou,RND3,SRC
Role of NFAT in Cardiac Hypertrophy	0.858	0	0.117	ADCY2,ADCY9,CACNA1D,CACNA1E,CACNB3,Calm1 (includes others),CAMK2A,GNAI2,GNB3,IGF1,KRAS,MEF2A,MEF2C,PIK3CB,PIK3CD,PLCB1,PLCE1,PLCG2,PLCL2,PRKAR1B,PRKCB,PRKCZ,RASD1,RCAN2,SRC
EGF Signaling	0.87	1.41421	0.145	CSNK2A1,CSNK2A2,EGF,FOS,PIK3CB,PIK3CD,SRC,STAT3
FAT10 Cancer Signaling Pathway	0.883	-1.13389	0.152	CXCR4,IKBKB,MAD2L1,PCNA,STAT3,TGFBR3,TNFRSF11B
Role of Tissue Factor in Cancer	0.901		0.128	BLK,CCN1,EGR1,F10,FYN,HCK,ITGB3,KRAS,LCK,PIK3CB,PIK3CD,PLCB1,RASD1,SRC,VEGFA
Maturity Onset Diabetes of Young (MODY) Signaling	0.903		0.19	CACNA1D,CACNA1E,FOXA2,PKLR
Cardiac Hypertrophy Signaling	0.904	0.408248	0.117	ADCY2,ADCY9,CACNA1D,CACNA1E,Calm1 (includes others),CREBBP,GNAI2,GNB3,IGF1,KRAS,MAP3K5,MEF2A,MEF2C,MYL1,MYL9,PIK3CB,PIK3CD,PLCB1,PLCE1,PLCG2,PLCL2,PRKAR1B,RAC2,RASD1,RHOH,RHOJ,Rhou,RND3
Xenobiotic Metabolism PXR Signaling Pathway	0.905	-0.208514	0.12	ALDH1A2,ALDH3B1,CAMK2A,CHST10,CHST11,CHST2,CHST3,CREBBP,Gsta1,GSTM2,HS3ST3B1,HSP90AA1,HSP90AB1,MGST1,MGST3,NCOR1,PPP1R14B,PPP1R3C,PPP1R3D,PRKAR1B,PRKCB,PRKCZ,Ugt1a7c
Cell Cycle Regulation by BTG Family Proteins	0.906	1	0.162	CCND1,CCNE1,E2F2,E2F8,PPM1J,PPM1L
Renal Cell Carcinoma Signaling	0.916	1.34164	0.138	CREBBP,EGLN3,FOS,HIF1A,KRAS,PAK4,PIK3CB,PIK3CD,RASD1,SLC2A1,VEGFA
Gαs Signaling	0.92	1.06904	0.131	ADCY2,ADCY9,CREB5,CREBBP,GNB3,HCK,Htr5b,PRKAR1B,PTGER4,PTH1R,RAPGEF4,RGS2,RYR3,SRC
iNOS Signaling	0.92	-0.447214	0.156	Calm1 (includes others),CREBBP,FOS,IKBKB,IRAK2,IRF1,TRAF6
fMLP Signaling in Neutrophils	0.924	1.06904	0.129	ACTR2,ARPC5L,Calm1 (includes others),CYBB,GNAI2,GNB3,KRAS,NFAT5,NFATC2,PIK3CB,PIK3CD,PLCB1,PRKCB,PRKCZ,RASD1
Gαi Signaling	0.928	1.60357	0.128	ADCY2,ADCY9,AGTR1,AGTR2,APLNR,CAV1,DRD4,GNAI2,GNB3,GRM4,KRAS,PRKAR1B,RASD1,S1PR3,SRC,STAT3
Fatty Acid Activation	0.945		0.231	ACSL6,SLC27A1,SLC27A5
Leukotriene Biosynthesis	0.945		0.231	GGT1,GGT5,MGST3
Role of IL-17A in Psoriasis	0.945		0.231	IL17RA,S100A8,S100A9
UDP-N-acetyl-D-galactosamine Biosynthesis II	0.945		0.231	GALE,HK2,UAP1
B Cell Development	0.949		0.167	CD40,HLA-DQA1,HLA-DRA,LOC100909630/RT1-DMb,PTPRC,SPN
NRF2-mediated Oxidative Stress Response	0.958	1.26491	0.122	ABCC4,ACTB,AOX1,CDC34,CREBBP,DNAJA4,DNAJC6,ENC1,FOS,Gsta1,GSTM2,HMOX1,HSPB8,KRAS,MAP3K5,MGST1,MGST3,PIK3CB,PIK3CD,PRKCB,PRKCZ,RASD1,SOD3
IL-23 Signaling Pathway	0.96	0.377964	0.159	HIF1A,PIK3CB,PIK3CD,RORA,SOCS3,STAT3,STAT4
Systemic Lupus Erythematosus In T Cell Signaling Pathway	0.963	3.45238	0.114	B2M,BCL6,CD3G,CD44,CREB5,CREBBP,ESR1,EZR,FCER1G,FOS,GNAI2,H2-T24,HLA-DQA1,HLA-DRA,ITGAL,KRAS,LAT,LOC100909630/RT1-DMb,NFATC2,NOS3,PDK1,PIK3CB,PIK3CD,PPM1J,PPM1L,RAC2,RASD1,RDX,RHOH,RHOJ,Rhou,RND3,RT1-EC2,S1PR3,STAT3,SYK,TRB,VAV1
TGF-β Signaling	0.968	0.377964	0.135	AMHR2,BMP2,BMP4,BMP7,BMPR1A,CREBBP,FOS,HOXC9,KRAS,MAP4K1,RASD1,TGIF1,TRAF6
Coagulation System	0.995	0	0.171	A2M,F10,F2R,PLAU,THBD,VWF
Ceramide Biosynthesis	0.997		0.333	DEGS2,KDSR
Chondroitin and Dermatan Biosynthesis	0.997		0.333	CSGALNACT1,CSGALNACT2
Oncostatin M Signaling	1	0	0.163	CHI3L1,KRAS,MMP3,PLAU,RASD1,STAT3,TIMP3
Pyrimidine Ribonucleotides De Novo Biosynthesis	1	0.377964	0.163	AK4,AK5,BLM,CMPK2,CTPS2,ENTPD3,SMARCA1
Antiproliferative Role of Somatostatin Receptor 2	1	1.88982	0.143	GNB3,GUCY1A1,GUCY1B1,KRAS,NPR2,PIK3CB,PIK3CD,PTPN6,RASD1,SRC,SSTR2
Dopamine Receptor Signaling	1	0.447214	0.143	ADCY2,ADCY9,DDC,DRD4,PPM1J,PPM1L,PPP1R14B,PPP1R1B,PPP1R3C,PPP1R3D,PRKAR1B
LPS/IL-1 Mediated Inhibition of RXR Function	1.01	-1.26491	0.121	ABCA1,ABCC4,ABCG1,ACSL6,ALDH1A2,ALDH3B1,CHST10,CHST11,CHST2,CHST3,CPT1A,CPT1C,FABP5,FMO3,Gsta1,GSTM2,HS3ST3B1,LIPC,MGST1,MGST3,PLTP,PPARGC1B,SLC27A1,SLC27A5,SOD3,TNFRSF11B,TRAF6
Remodeling of Epithelial Adherens Junctions	1.01		0.147	ACTB,ACTN4,ACTR2,ARPC5L,DNM1,SRC,TUBA4A,TUBB,TUBB6,VCL
Aldosterone Signaling in Epithelial Cells	1.02	0.904534	0.127	AHCY,DNAJC22,DNAJC6,DUSP1,HSP90AA1,HSP90AB1,HSPB11,HSPB8,KRAS,PIK3CB,PIK3CD,PIP5K1B,PLCB1,PLCE1,PLCG2,PLCL2,PRKCB,PRKCZ,SASS6,SMO
GPCR-Mediated Nutrient Sensing in Enteroendocrine Cells	1.02	-1.29099	0.134	ADCY2,ADCY9,CACNA1D,CACNA1E,CACNB3,CASR,GNAI2,PLCB1,PLCE1,PLCG2,PLCL2,PRKAR1B,PRKCB,PRKCZ,RAPGEF4
LXR/RXR Activation	1.02	-1.60357	0.132	ABCA1,ABCG1,AGT,C4A/C4B,CLU,MMP9,NCOR1,PLTP,PON3,PTGS2,RBP4,S100A8,SCD,SERPINF1,TF,TNFRSF11B
HIPPO signaling	1.03	1.41421	0.141	AMOT,CD44,DLG4,PATJ,PPM1J,PPM1L,PPP1R14B,PPP1R3C,PPP1R3D,STK4,TEAD2,TP53BP2
Nur77 Signaling in T Lymphocytes	1.03		0.153	Calm1 (includes others),CD3G,FCER1G,HLA-DQA1,HLA-DRA,LOC100909630/RT1-DMb,NR4A1,SIN3A,TRB
UDP-N-acetyl-D-galactosamine Biosynthesis I	1.03		1	GALE
Role of JAK2 in Hormone-like Cytokine Signaling	1.04		0.176	EPOR,GHR,PTPN6,SIRPA,SOCS3,STAT3
Synaptic Long Term Potentiation	1.05	-0.5	0.132	Calm1 (includes others),CAMK2A,CREB5,CREBBP,GRM4,KRAS,PLCB1,PLCE1,PLCG2,PLCL2,PPP1R14B,PPP1R3C,PPP1R3D,PRKAR1B,PRKCB,PRKCZ,RASD1
Angiopoietin Signaling	1.07	2.12132	0.147	ANGPT1,ANGPT2,BIRC5,IKBKB,KRAS,NOS3,PAK4,PIK3CB,PIK3CD,RASD1,TIE1
Neuropathic Pain Signaling In Dorsal Horn Neurons	1.07	-0.534522	0.139	CAMK2A,FOS,GRM4,NTRK2,PIK3CB,PIK3CD,PLCB1,PLCE1,PLCG2,PLCL2,PRKAR1B,PRKCB,PRKCZ,SRC
Pyrimidine Ribonucleotides Interconversion	1.09	0.377964	0.171	AK4,AK5,BLM,CMPK2,CTPS2,ENTPD3,SMARCA1
GNRH Signaling	1.09	-0.727607	0.127	ADCY2,ADCY9,CACNA1D,CACNA1E,CACNB3,Calm1 (includes others),CAMK2A,CREB5,CREBBP,EGR1,FOS,GNAI2,GNB3,KRAS,MAP3K5,PAK4,PLCB1,PRKAR1B,PRKCB,PRKCZ,RASD1,SRC
mTOR Signaling	1.09	1.41421	0.124	ARHGAP8/PRR5-ARHGAP8,DDIT4,DGKZ,EIF3A,EIF3C,GPLD1,HIF1A,HMOX1,KRAS,PIK3CB,PIK3CD,PLD3,PLD4,PPM1J,PPM1L,PRKAB2,PRKCB,PRKCZ,PRR5,RAC2,RASD1,RHOH,RHOJ,Rhou,RND3,VEGFA
Antioxidant Action of Vitamin C	1.1	-0.301511	0.138	CSF2RA,GPLD1,HMOX1,IKBKB,PLA2G2A,PLAAT1,PLCB1,PLCE1,PLCG2,PLCL2,PLD3,PLD4,SLC2A1,SLC2A3,TXNRD3
Gustation Pathway	1.1		0.13	ADCY2,ADCY9,CACNA1D,CACNA1E,CACNB3,ENPP6,GNB3,LPAR6,MPPED2,P2RY4,PANX1,PDE2A,PDE3A,PDE6H,PDE7A,PDE7B,PDE8A,PRKAR1B,SMPDL3A,SMPDL3B
Senescence Pathway	1.11	-1.91485	0.12	ASXL1,ATF3,CACNA1D,CACNA1E,Calm1 (includes others),CAPN5,CAPN6,CCNB1,CCNB2,CCND1,CDK1,CDK6,CREBBP,E2F2,E2F8,ELK3,EZH2,HIPK2,IKBKB,ITSN2,KRAS,NFAT5,NFATC2,PDK1,PDK4,PIK3CB,PIK3CD,PPM1J,PPM1L,PRKCZ,RASD1,TGFBR3,TRAF6
D-myo-inositol (1,4,5)-Trisphosphate Biosynthesis	1.12	-0.447214	0.2	PIP4K2A,PIP5K1B,PLCB1,PLCE1,PLCG2
Netrin Signaling	1.12	0	0.154	ABLIM3,CACNA1D,CACNA1E,CACNB3,NFAT5,NFATC2,PRKAR1B,RAC2,RYR3,UNC5B
NF-κB Activation by Viruses	1.12	2.11058	0.146	CD4,IKBKB,ITGAL,ITGB3,KRAS,LCK,PIK3CB,PIK3CD,PRKCB,PRKCZ,RASD1,TNFRSF14
PPARα/RXRα Activation	1.12	-0.229416	0.126	ABCA1,ADCY2,ADCY9,BCL3,CREBBP,GHR,GOT2,HSP90AA1,HSP90AB1,IKBKB,KRAS,MEF2C,NCOR1,PLCB1,PLCE1,PLCG2,PLCL2,PRKAB2,PRKAR1B,PRKCB,RASD1,SLC27A1,TGFBR3,TRAF6
γ-glutamyl Cycle	1.12		0.273	ANPEP,GGT1,GGT5
CDK5 Signaling	1.13	-1.06904	0.139	ADCY2,ADCY9,EGR1,FOSB,KRAS,LAMB1,NTRK2,PPM1J,PPM1L,PPP1R14B,PPP1R1B,PPP1R3C,PPP1R3D,PRKAR1B,RASD1
Non-Small Cell Lung Cancer Signaling	1.13	0.816497	0.151	CCND1,CDK6,EGF,KRAS,PA2G4,PIK3CB,PIK3CD,RASD1,SIN3A,STK4,SUV39H1
Synaptic Long Term Depression	1.14	0.852803	0.127	CACNA1D,CACNA1E,CACNB3,GNAI2,GRM4,GUCY1A1,GUCY1B1,IGF1,KRAS,NOS3,NPR2,PLA2G2A,PLAAT1,PLCB1,PLCE1,PLCG2,PLCL2,PPM1J,PPM1L,PRKCB,PRKCZ,PRKG2,RASD1,RYR3
Tetrapyrrole Biosynthesis II	1.15		0.4	HMBS,UROS
Glutathione-mediated Detoxification	1.15	0.816497	0.188	ANPEP,Gsta1,Gsta4,GSTM2,MGST1,MGST3
Acute Phase Response Signaling	1.16	0.27735	0.128	A2M,AGT,C1S,C2,C4A/C4B,CP,FOS,HMOX1,IKBKB,KRAS,MAP3K5,PIK3CB,PIK3CD,RASD1,RBP4,SERPINF1,SERPING1,SOCS3,STAT3,TF,TNFRSF11B,TRAF6,VWF
ERK5 Signaling	1.17	1.26491	0.153	CREB5,CREBBP,EGF,ELK4,FOS,KRAS,MEF2A,MEF2C,MYC,RASD1,SRC
Melatonin Signaling	1.17	-0.301511	0.153	Calm1 (includes others),CAMK2A,GNAI2,PLCB1,PLCE1,PLCG2,PLCL2,PRKAR1B,PRKCB,PRKCZ,RORA
Endocannabinoid Developing Neuron Pathway	1.18	2.13809	0.139	ADCY2,ADCY9,BRCA1,CCND1,CREB5,CREBBP,GNAI2,GNB3,KRAS,PIK3CB,PIK3CD,PRKAR1B,RAC2,RASD1,SRC,STAT3
nNOS Signaling in Neurons	1.18	-1	0.17	Calm1 (includes others),CAMK2A,CAPN5,CAPN6,DLG4,PRKCB,PRKCZ,RASD1
Glutathione Redox Reactions I	1.18	0.447214	0.208	GPX3,Gsta1,GSTM2,MGST1,MGST3
PD-1, PD-L1 cancer immunotherapy pathway	1.18	-3.35659	0.142	B2M,CBLB,CSNK2A1,CSNK2A2,HLA-DQA1,HLA-DRA,IL2RG,LAT,LCK,LCP2,LOC100909630/RT1-DMb,PIK3CB,PIK3CD,TNFRSF11B,TRB
Antiproliferative Role of TOB in T Cell Signaling	1.18	-1.34164	0.179	CCNA1,CCNA2,CCNE1,CD3G,CDC34,FCER1G,TRB
Chemokine Signaling	1.18	0.904534	0.15	Calm1 (includes others),CAMK2A,CXCL12,CXCR4,FOS,GNAI2,KRAS,PLCB1,PLCG2,PRKCB,RASD1,SRC
ATM Signaling	1.19	0	0.144	BLM,BRCA1,CBX5,CCNB1,CCNB2,CDK1,CREB5,CREBBP,MDC1,PPM1J,PPM1L,RAD51,SUV39H1,TOPBP1
Thrombopoietin Signaling	1.19	1	0.159	FOS,KRAS,MYC,PIK3CB,PIK3CD,PLCG2,PRKCB,PRKCZ,RASD1,STAT3
Tight Junction Signaling	1.2		0.131	ACTB,CLDN11,CLDN22,CLDN5,CPSF6,EPB41,FOS,JAM2,MYH1,MYH11,MYH14,MYL1,MYL9,OCLN,PATJ,PPM1J,PPM1L,PRKAR1B,PRKCZ,TIAM1,TNFRSF11B,VCL
RAR Activation	1.23		0.129	ACTB,ADCY2,ADCY9,ALDH1A2,ARID1A,ARID2,BMP2,CREBBP,CSNK2A1,CSNK2A2,DHRS9,DUSP1,FOS,IGFBP3,MAP3K5,NCOR1,PIK3CB,PIK3CD,PRKAR1B,PRKCB,PRKCZ,RBP4,SMARCA4,SRC,VEGFA
Prostanoid Biosynthesis	1.23		0.3	CYP2S1,PTGDS,PTGS2
PI3K/AKT Signaling	1.24	1.60357	0.131	CCND1,GHR,HSP90AA1,HSP90AB1,IKBKB,IL10RA,IL11RA,IL13RA2,IL17RA,IL17RD,IL2RG,IL4R,INPP5D,KRAS,MAP3K5,NOS3,PIK3CB,PIK3CD,PPM1J,PPM1L,PTGS2,RASD1,SYNJ1
Apelin Cardiac Fibroblast Signaling Pathway	1.25	0.447214	0.217	AGTR1,ANGPT2,APLNR,NOS3,PRKAB2
FAK Signaling	1.25		0.147	ACTB,ASAP1,CAPN5,CAPN6,EGF,FYN,KRAS,PAK4,PIK3CB,PIK3CD,PLCG2,RASD1,SRC,VCL
Th1 Pathway	1.25	2.84019	0.14	CD3G,CD4,CD40,HLA-DQA1,HLA-DRA,IL10RA,IRF1,LOC100909630/RT1-DMb,NFATC2,NOTCH1,PIK3CB,PIK3CD,SOCS3,STAT3,STAT4,TRB,VAV1
IL-2 Signaling	1.27	1.88982	0.164	CSNK2A1,CSNK2A2,FOS,IL2RG,KRAS,LCK,PIK3CB,PIK3CD,RASD1,SYK
Sumoylation Pathway	1.27	-2.3094	0.146	AR,ARHGDIB,CREBBP,FOS,MAP3K5,PCNA,RAC2,RFC4,RFC5,RHOH,RHOJ,Rhou,RND3,SENP6,XIAP
IL-10 Signaling	1.28		0.159	BLVRB,CCR1,FCGR2A,FOS,HMOX1,IKBKB,IL10RA,IL4R,SOCS3,STAT3,TRAF6
CCR5 Signaling in Macrophages	1.28	0	0.149	CACNA1D,CACNA1E,CACNB3,Calm1 (includes others),CD3G,CD4,FCER1G,FOS,GNAI2,GNB3,PLCG2,PRKCB,PRKCZ,TRB
Melanocyte Development and Pigmentation Signaling	1.28	0.83205	0.149	ADCY2,ADCY9,CREB5,CREBBP,KIT,KRAS,MITF,PIK3CB,PIK3CD,PLCG2,PRKAR1B,PTPN6,RASD1,SRC
Regulation of Actin-based Motility by Rho	1.28	3.05085	0.149	ACTB,ACTR2,ARPC5L,MYL1,MYL9,PAK4,PFN1,PIP5K1B,RAC2,RHOH,RHOJ,Rhou,RND3,Wasl
Notch Signaling	1.29		0.189	CNTN1,DTX3,DTX4,HEY1,HEY2,MFNG,NOTCH1
Erythropoietin Signaling	1.33		0.158	EPOR,FOS,KRAS,PIK3CB,PIK3CD,PLCG2,PRKCB,PRKCZ,PTPN6,RASD1,SOCS3,SRC
FGF Signaling	1.34	-0.27735	0.155	CREB5,CREBBP,FGF1,FGF13,FGF9,FGFR2,FGFR3,FGFRL1,MAP3K5,PIK3CB,PIK3CD,PTPN6,STAT3
HER-2 Signaling in Breast Cancer	1.34		0.155	CCND1,CCNE1,CDK6,EGF,ITGB3,KRAS,MAP3K5,PARD6G,PIK3CB,PIK3CD,PRKCB,PRKCZ,RASD1
TR/RXR Activation	1.34		0.155	BCL3,F10,HIF1A,ME1,NCOR1,PFKP,PIK3CB,PIK3CD,RCAN2,SLC16A3,SLC2A1,STRBP,UCP2
Granulocyte Adhesion and Diapedesis	1.34		0.133	Ccl27a,Ccl6,Ccl9,CLDN11,CLDN22,CLDN5,CXCL12,CXCL13,CXCR4,EZR,GNAI2,ICAM2,ITGAL,ITGB3,MMP10,MMP12,MMP14,MMP3,MMP9,PF4,RDX,SDC4,THY1,TNFRSF11B
Germ Cell-Sertoli Cell Junction Signaling	1.34		0.135	A2M,ACTB,ACTN4,CDH2,JUP,KRAS,MAP3K5,PAK4,PIK3CB,PIK3CD,RAB8B,RAC2,RASD1,RHOH,RHOJ,Rhou,RND3,SORBS1,SRC,TUBA4A,TUBB,TUBB6,VCL
Heme Biosynthesis from Uroporphyrinogen-III I	1.34		0.5	CPOX,FECH
Heme Degradation	1.34		0.5	BLVRB,HMOX1
L-cysteine Degradation I	1.34		0.5	CDO1,GOT2
Sphingosine-1-phosphate Signaling	1.37	1.29099	0.145	ADCY2,ADCY9,GNAI2,PDGFA,PDGFRB,PIK3CB,PIK3CD,PLCB1,PLCE1,PLCG2,PLCL2,RAC2,RHOH,RHOJ,Rhou,RND3,S1PR3
Aryl Hydrocarbon Receptor Signaling	1.37	-0.534522	0.14	ALDH1A2,ALDH3B1,CCNA1,CCNA2,CCND1,CCNE1,CDK6,ESR1,FOS,Gsta1,GSTM2,HSP90AA1,HSP90AB1,MGST1,MGST3,MYC,NFIA,NFIX,SMARCA4,SRC
Endocannabinoid Cancer Inhibition Pathway	1.37	-1.34164	0.14	ADCY2,ADCY9,ATF3,CCND1,CCNE1,CREB5,CREBBP,GNAI2,HIF1A,LEF1,MYC,NOS3,PIK3CB,PIK3CD,PRKAB2,PRKAR1B,SRC,Tcf7,TCF7L2,VEGFA
Th17 Activation Pathway	1.39	-0.534522	0.154	FCER1G,HIF1A,HSP90AA1,HSP90AB1,IRAK2,NFAT5,NFATC2,PTGER4,RORA,SOCS3,STAT3,STAT4,TRAF6,TRB
Apelin Adipocyte Signaling Pathway	1.41	0.27735	0.159	ADCY2,ADCY9,APLNR,CYBB,GNAI2,GPX3,Gsta1,GSTM2,HIF1A,MGST1,MGST3,PRKAB2,PRKAR1B
Cdc42 Signaling	1.44	2.84019	0.138	ACTR2,APC2,ARPC5L,B2M,CD3G,CDC42EP2,DIAPH3,EXOC6,FCER1G,FOS,H2-T24,HLA-DQA1,HLA-DRA,LOC100909630/RT1-DMb,MYL1,MYL9,PAK4,PRKCZ,RT1-EC2,SRC,TRB,VAV1,VAV2
Caveolar-mediated Endocytosis Signaling	1.44		0.164	ACTB,B2M,CAV1,DYRK3,EGF,FLNA,FLNC,FYN,ITGAL,ITGAX,ITGB3,SRC
Glutamate Receptor Signaling	1.45		0.175	Calm1 (includes others),DLG4,GLS,GNB3,GRM4,HOMER1,HOMER2,SLC1A1,SLC1A4,SLC38A1
Regulation of IL-2 Expression in Activated and Anergic T Lymphocytes	1.46		0.157	Calm1 (includes others),CD3G,FOS,FYN,IKBKB,KRAS,LAT,NFAT5,NFATC2,PLCG2,RASD1,TRB,VAV1,VAV2
Hereditary Breast Cancer Signaling	1.46		0.143	ACTB,ARID1A,ARID2,BARD1,BLM,BRCA1,CCNB1,CCND1,CDK1,CDK6,CREBBP,FANCL,KRAS,PIK3CB,PIK3CD,RAD51,RASD1,RFC4,RFC5,SMARCA4
Cell Cycle: G2/M DNA Damage Checkpoint Regulation	1.46	-1.41421	0.184	AURKA,BRCA1,CCNB1,CCNB2,CDK1,CKS2,HIPK2,PLK1,TOP2A
Inhibition of Angiogenesis by TSP1	1.47	0.447214	0.206	FYN,GUCY1A1,GUCY1B1,KDR,MMP9,NOS3,VEGFA
Ephrin B Signaling	1.48	1.50756	0.167	ABI1,CAP1,CXCL12,CXCR4,EPHB3,GNAI2,GNB3,ITSN2,RAC2,RGS3,VAV1,VAV2
Neuroinflammation Signaling Pathway	1.51	1.21854	0.127	B2M,BACE2,BIRC5,CALB2,CD40,CREB5,CREBBP,CSF1R,CXCL12,CYBB,FOS,GABRD,GABRE,GABRP,GLS,HLA-DQA1,HLA-DRA,HMOX1,IKBKB,IRAK2,LOC100909630/RT1-DMb,MFGE8,MMP3,MMP9,NFAT5,NFATC2,PIK3CB,PIK3CD,PLA2G2A,PLCG2,PTGS2,S100B,SLC6A12,SYK,TGFBR3,TRAF6,TYROBP,XIAP
Signaling by Rho Family GTPases	1.53	3.27165	0.131	ACTB,ACTR2,ARHGEF15,ARHGEF5,ARPC5L,CDC42EP2,CDH11,CDH15,CDH17,CDH2,CYBB,DIAPH3,EZR,FOS,GFAP,GNAI2,GNB3,MYL1,MYL9,PAK4,PIK3CB,PIK3CD,PIP5K1B,PRKCZ,RAC2,RDX,RHOH,RHOJ,Rhou,RND3,SEPTIN6,SEPTIN8
IL-9 Signaling	1.53	0.816497	0.212	BCL3,CISH,IL2RG,PIK3CB,PIK3CD,SOCS3,STAT3
Ephrin A Signaling	1.56		0.191	ADAM10,EFNA5,EPHA2,EPHA3,FYN,PIK3CB,PIK3CD,VAV1,VAV2
Th1 and Th2 Activation Pathway	1.57		0.14	CCR1,CD3G,CD4,CD40,CXCR4,HLA-DQA1,HLA-DRA,IL10RA,IL25,IL2RG,IL4R,IRF1,LOC100909630/RT1-DMb,NFATC2,NOTCH1,PIK3CB,PIK3CD,SOCS3,STAT3,STAT4,TGFBR3,TRB,TSLP,VAV1
GM-CSF Signaling	1.57	2.52982	0.171	BCL2A1,CAMK2A,CCND1,CISH,CSF2RA,HCK,KRAS,PIK3CB,PIK3CD,PRKCB,RASD1,STAT3
Pregnenolone Biosynthesis	1.57		0.308	CYP26B1,CYP27A1,MICAL2,MICAL3
DNA damage-induced 14-3-3σ Signaling	1.58		0.263	BRCA1,CCNB1,CCNB2,CCNE1,CDK1
14-3-3-mediated Signaling	1.59	-0.301511	0.15	FOS,GFAP,KRAS,MAP3K5,PDCD6IP,PIK3CB,PIK3CD,PLCB1,PLCE1,PLCG2,PLCL2,PRKCB,PRKCZ,RASD1,SRC,SRPK2,TUBA4A,TUBB,TUBB6
Antigen Presentation Pathway	1.6		0.205	B2M,CD74,HLA-DQA1,HLA-DRA,LOC100909630/RT1-DMb,PSMB8,PSMB9,TAP2
Renin-Angiotensin Signaling	1.61	-0.534522	0.153	ACE,ADCY2,ADCY9,AGT,AGTR1,AGTR2,FOS,KRAS,PAK4,PIK3CB,PIK3CD,PLCG2,PRKAR1B,PRKCB,PRKCZ,PTPN6,RASD1,STAT3
IL-4 Signaling	1.61		0.165	HLA-DQA1,HLA-DRA,IL2RG,IL4R,INPP5D,KRAS,LOC100909630/RT1-DMb,NFAT5,NFATC2,PIK3CB,PIK3CD,PTPN6,RASD1,SYNJ1
Role of JAK1 and JAK3 in γc Cytokine Signaling	1.61		0.174	BLNK,FES,IL2RG,IL4R,KRAS,PIK3CB,PIK3CD,RASD1,SOCS3,STAT3,SYK,TSLP
FXR/RXR Activation	1.62		0.151	ABCB4,AGT,C4A/C4B,CLU,CREBBP,CYP27A1,FBP1,FOXA2,LIPC,PKLR,PLTP,PON3,RBP4,SERPINF1,SLC10A2,SLC27A5,SLC4A2,TF,VLDLR
GDNF Family Ligand-Receptor Interactions	1.65	-0.57735	0.171	DOK1,DOK3,DOK5,FOS,GFRA1,GFRA2,KRAS,NRTN,PIK3CB,PIK3CD,PLCG2,RASD1,RET
Prostate Cancer Signaling	1.69		0.165	AR,CCND1,CCNE1,CREB5,CREBBP,HSP90AA1,HSP90AB1,KRAS,LEF1,PA2G4,PIK3CB,PIK3CD,RASD1,SIN3A,SUV39H1
FcγRIIB Signaling in B Lymphocytes	1.7	1.66667	0.173	BLNK,BTK,CACNA1D,CACNA1E,CACNB3,DOK1,INPP5D,KRAS,PIK3CB,PIK3CD,PLCG2,RASD1,SYK
Dendritic Cell Maturation	1.71	2.29366	0.142	B2M,CD1D,CD40,CD83,COL2A1,CREB5,CREBBP,FCER1G,FCGR1A,FCGR2A,HLA-DQA1,HLA-DRA,IKBKB,IRF8,LOC100909630/RT1-DMb,PIK3CB,PIK3CD,PLCB1,PLCE1,PLCG2,PLCL2,STAT4,TNFRSF11B,TRAF6,TRB,TYROBP
Complement System	1.73	0	0.216	C1QC,C1S,C2,C4A/C4B,C7,CFD,ITGAX,SERPING1
Estrogen-Dependent Breast Cancer Signaling	1.74	1.26491	0.176	Akr1b7,CCND1,CREB5,CREBBP,ESR1,FOS,HSD17B11,IGF1,KRAS,PIK3CB,PIK3CD,RASD1,SRC
Leptin Signaling in Obesity	1.74	0	0.176	ADCY2,ADCY9,NPY,PDE3A,PIK3CB,PIK3CD,PLCB1,PLCE1,PLCG2,PLCL2,PRKAR1B,SOCS3,STAT3
Acute Myeloid Leukemia Signaling	1.77	1.94145	0.169	CCNA1,CCND1,CSF1R,CSF2RA,JUP,KIT,KRAS,LEF1,MYC,PIK3CB,PIK3CD,RASD1,STAT3,Tcf7,TCF7L2
Prolactin Signaling	1.78	1.1547	0.173	CREBBP,FOS,FYN,IRF1,KRAS,MYC,PIK3CB,PIK3CD,PLCG2,PRKCB,PRKCZ,RASD1,SOCS3,STAT3
Mitochondrial L-carnitine Shuttle Pathway	1.78	-0.447214	0.294	ACSL6,CPT1A,CPT1C,SLC27A1,SLC27A5
T Helper Cell Differentiation	1.79		0.178	BCL6,CD40,FCER1G,HLA-DQA1,HLA-DRA,IL10RA,IL2RG,IL4R,LOC100909630/RT1-DMb,STAT3,STAT4,TNFRSF11B,TRB
Calcium Signaling	1.8	0.727607	0.141	ASPH,ATP2A2,ATP2A3,CACNA1D,CACNA1E,CACNB3,Calm1 (includes others),CAMK2A,CREB5,CREBBP,LETM1,MEF2A,MEF2C,MYH1,MYH11,MYH14,MYL1,MYL9,NFAT5,NFATC2,PRKAR1B,RCAN2,RYR3,TNNC2,TNNI2,TNNT2,Tnnt3,Tpm1,TRDN
Primary Immunodeficiency Signaling	1.81		0.2	ADA,BLNK,BTK,CD4,CD40,IL2RG,LCK,PTPRC,TAP2,TNFRSF13C
Endothelin-1 Signaling	1.82	1.4	0.144	ADCY2,ADCY9,EDNRB,FOS,GNAI2,GPLD1,GUCY1A1,GUCY1B1,HMOX1,KRAS,MYC,NOS3,PIK3CB,PIK3CD,PLA2G2A,PLAAT1,PLCB1,PLCE1,PLCG2,PLCL2,PLD3,PLD4,PRKCB,PRKCZ,PTGS2,RASD1,SRC
Role of CHK Proteins in Cell Cycle Checkpoint Control	1.83	-1.13389	0.193	BRCA1,CDK1,E2F2,E2F8,MDC1,PCNA,PLK1,PPM1J,PPM1L,RFC4,RFC5
Th2 Pathway	1.85	2.32379	0.154	CCR1,CD3G,CD4,CD40,CXCR4,HLA-DQA1,HLA-DRA,IL25,IL2RG,IL4R,LOC100909630/RT1-DMb,NFATC2,NOTCH1,PIK3CB,PIK3CD,SOCS3,STAT4,TGFBR3,TRB,TSLP,VAV1
BEX2 Signaling Pathway	1.87	1.06904	0.177	CCND1,CDH2,HIF1A,LEF1,LGALS1,LMO2,PLXNC1,PPM1J,PPM1L,SPP1,STAT3,Tcf7,TCF7L2,VEGFA
Small Cell Lung Cancer Signaling	1.89	2.12132	0.183	CCND1,CCNE1,CDK6,IKBKB,MYC,PA2G4,PIK3CB,PIK3CD,PTGS2,SIN3A,SUV39H1,TRAF4,TRAF6
Cell Cycle Control of Chromosomal Replication	1.89	3.31662	0.196	CDC45,CDK1,CDK18,CDK19,CDK6,CDT1,MCM5,MCM6,PCNA,PRIM2,TOP2A
Mismatch Repair in Eukaryotes	1.9		0.312	EXO1,FEN1,PCNA,RFC4,RFC5
Adipogenesis pathway	1.92		0.157	BMP2,BMP4,BMP7,BMPR1A,EBF1,EZH2,FGF1,FGFR2,FGFR3,FGFRL1,FZD3,FZD8,HIF1A,KLF3,LPIN1,NR1D2,RUNX1T1,SIN3A,SMO,SOX9,WNT5A
Agranulocyte Adhesion and Diapedesis	1.92		0.145	ACTB,AOC3,Ccl27a,Ccl6,Ccl9,CLDN11,CLDN22,CLDN5,CXCL12,CXCL13,CXCR4,EZR,GNAI2,ICAM2,MMP10,MMP12,MMP14,MMP3,MMP9,MYH1,MYH11,MYH14,MYL1,MYL9,PF4,PODXL2,RDX,SDC4
ERK/MAPK Signaling	1.92	1.34715	0.145	CREB5,CREBBP,DUSP1,DUSP2,DUSP6,ELK3,ESR1,FOS,FYN,KRAS,MYC,PAK4,PIK3CB,PIK3CD,PLA2G2A,PLCG2,PPM1J,PPM1L,PPP1R14B,PPP1R3C,PPP1R3D,PRKAR1B,PRKCB,RAC2,RAPGEF4,RASD1,SRC,STAT3
Fc Epsilon RI Signaling	1.94	2.35702	0.162	BTK,FCER1G,FYN,INPP5D,KRAS,LAT,LCP2,PIK3CB,PIK3CD,PLA2G2A,PLCG2,PRKCB,PRKCZ,RAC2,RASD1,SYK,SYNJ1,VAV1,VAV2
Breast Cancer Regulation by Stathmin1	1.97		0.122	ACKR4,ADGRA2,ADGRD1,ADGRE1,ADGRF4,ADGRG2,ADGRG6,AGTR1,AGTR2,APLNR,ARHGEF15,ARHGEF5,AURKA,AURKB,BMP6,CALCR,CAMK2A,CASR,CCND1,CCR1,CDK1,CDK6,CMKLR1,CREB5,CREBBP,DRD4,E2F2,E2F8,EDNRB,EGF,F2R,FZD3,FZD8,GNB3,GPR180,GPR182,GPR68,GPRC5C,GRM4,HIF1A,IGF1,KRAS,LPAR4,LPAR6,MAS1,MMP9,P2RY4,PIK3CB,PIK3CD,PLCB1,PPM1J,PPM1L,PPP1R14B,PPP1R3C,PPP1R3D,PRKAR1B,PRKCB,PRKCZ,PTAFR,PTGER4,PTH1R,RAC2,RASD1,S1PR3,SMO,SST…
Thrombin Signaling	1.98	0.816497	0.144	ADCY2,ADCY9,ARHGEF15,ARHGEF5,CAMK2A,EGF,F2R,GATA1,GATA2,GNAI2,GNB3,IKBKB,KRAS,MYL1,MYL9,PIK3CB,PIK3CD,PLCB1,PLCE1,PLCG2,PLCL2,PRKCB,PRKCZ,RAC2,RASD1,RHOH,RHOJ,Rhou,RND3,SRC
VEGF Family Ligand-Receptor Interactions	2	1.1547	0.179	FLT4,FOS,KDR,KRAS,NOS3,NRP1,NRP2,PIK3CB,PIK3CD,PLA2G2A,PLCG2,PRKCB,PRKCZ,RASD1,VEGFA
Apelin Endothelial Signaling Pathway	2.02	1.41421	0.165	ADCY2,ADCY9,ANGPT1,APLNR,Calm1 (includes others),FOS,GNAI2,HIF1A,KRAS,MEF2A,MEF2C,NOS3,PIK3CB,PIK3CD,PLCB1,PRKAB2,PRKCB,PRKCZ,RASD1
RhoA Signaling	2.02	2.35702	0.163	ACTB,ACTR2,ARHGAP8/PRR5-ARHGAP8,ARHGAP9,ARPC5L,CDC42EP2,EZR,IGF1,LPAR4,LPAR6,MYL1,MYL9,NRP2,PFN1,PIP5K1B,RDX,RND3,RTKN,SEPTIN6,SEPTIN8
Apelin Cardiomyocyte Signaling Pathway	2.02	1.5	0.172	APLNR,ATP2A2,ATP2A3,GNAI2,HIF1A,MYL1,MYL9,NOS3,PIK3CB,PIK3CD,PLCB1,PLCE1,PLCG2,PLCL2,PRKCB,PRKCZ,SLC9A6
VEGF Signaling	2.02	1	0.172	ACTB,ACTN4,Flt1,FLT4,HIF1A,KDR,KRAS,NOS3,PIK3CB,PIK3CD,PLCG2,PRKCB,PTPN6,RASD1,SRC,VCL,VEGFA
Gap Junction Signaling	2.02		0.146	ACTB,ADCY2,ADCY9,CAV1,CCN3,DBN1,EGF,GJA3,GJA5,GNAI2,GUCY1A1,GUCY1B1,KRAS,NPR2,PIK3CB,PIK3CD,PLCB1,PLCE1,PLCG2,PLCL2,PRKAR1B,PRKCB,PRKCZ,PRKG2,RASD1,SRC,TUBA4A,TUBB,TUBB6
Choline Biosynthesis III	2.03	0.447214	0.333	CHPT1,GPLD1,HMOX1,PLD3,PLD4
Natural Killer Cell Signaling	2.05	2.26779	0.147	B2M,COL2A1,FCER1G,FCGR2A,FYN,HCST,ITGAL,KLRB1,KRAS,LAT,LCK,LCP2,MAP3K5,NFAT5,NFATC2,PAK4,PIK3CB,PIK3CD,PLCG2,PTPN6,RAC2,RASD1,STAT4,SYK,TRAF6,TYROBP,VAV1,VAV2,Wasl
Systemic Lupus Erythematosus In B Cell Signaling Pathway	2.06	1.62221	0.138	BCL2L11,BLNK,BTK,Calm1 (includes others),CCND1,CD40,FCGR2A,FOS,FYN,HCK,IL17B,IL25,INPP5D,KRAS,LCK,LILRA6,MYC,NFAT5,NFATC2,PIK3AP1,PIK3CB,PIK3CD,PLCG2,PRKCB,PRKCZ,PTPN6,RAC2,RASD1,RASGRP2,SRC,STAT3,SYK,SYNJ1,TNFRSF13C,TNFSF13,TRAF4,TRAF6,VAV1
Gα12/13 Signaling	2.06	1.34164	0.162	BTK,CDH11,CDH15,CDH17,CDH2,F2R,IKBKB,KRAS,LPAR4,LPAR6,MAP3K5,MEF2A,MEF2C,MYL1,MYL9,PIK3CB,PIK3CD,RASD1,SRC,VAV1,VAV2
Alanine Biosynthesis II	2.06		1	GPT,GPT2
Alanine Degradation III	2.06		1	GPT,GPT2
Glutamine Degradation I	2.06		1	GLS,GLS2
Semaphorin Signaling in Neurons	2.08		0.2	CRMP1,FES,FYN,NRP1,PAK4,RAC2,RHOH,RHOJ,Rhou,RND3,SEMA3A,SEMA4D
HIF1α Signaling	2.1		0.168	CREBBP,EGLN1,EGLN2,EGLN3,HIF1A,HSP90AA1,KRAS,MMP10,MMP12,MMP14,MMP3,MMP9,NOS3,PIK3CB,PIK3CD,RASD1,SLC2A1,SLC2A3,VEGFA
p70S6K Signaling	2.1	1.34164	0.163	AGT,AGTR1,BTK,F2R,GNAI2,IL2RG,IL4R,KRAS,PIK3CB,PIK3CD,PLCB1,PLCE1,PLCG2,PLCL2,PPM1J,PPM1L,PRKCB,PRKCZ,RASD1,SRC,SYK
Opioid Signaling Pathway	2.1	0	0.142	ADCY2,ADCY9,BLK,CACNA1D,CACNA1E,CACNB3,Calm1 (includes others),CAMK2A,CREB5,CREBBP,FOS,FOSB,FYN,GNAI2,GNB3,GRK5,HCK,KRAS,LCK,MYC,NOS3,PDK1,PENK,PLCB1,PRKAR1B,PRKCB,PRKCZ,RAC2,RASD1,RGS16,RGS18,RGS3,RYR3,SCN7A,SRC
Cardiomyocyte Differentiation via BMP Receptors	2.1		0.3	BMP2,BMP4,BMP5,BMP7,BMPR1A,MEF2C
CTLA4 Signaling in Cytotoxic T Lymphocytes	2.12		0.18	AP1S2,B2M,CD3G,FCER1G,FYN,LAT,LCK,LCP2,PIK3CB,PIK3CD,PPM1J,PPM1L,PTPN22,PTPN6,SYK,TRB
Cyclins and Cell Cycle Regulation	2.14	2.3094	0.185	CCNA1,CCNA2,CCNB1,CCNB2,CCND1,CCNE1,CDK1,CDK6,E2F2,E2F8,PA2G4,PPM1J,PPM1L,SIN3A,SUV39H1
Mitotic Roles of Polo-Like Kinase	2.15	2.33333	0.197	CCNB1,CCNB2,CDC20,CDK1,ESPL1,HSP90AA1,HSP90AB1,KIF11,KIF23,PLK1,PLK4,PPM1J,PPM1L
Colorectal Cancer Metastasis Signaling	2.17	1.91485	0.142	ADCY2,ADCY9,BIRC5,CCND1,EGF,FOS,FZD3,FZD8,GNB3,KRAS,LEF1,MMP10,MMP12,MMP14,MMP3,MMP9,MYC,PIK3CB,PIK3CD,PRKAR1B,PTGER4,PTGS2,RAC2,RASD1,RHOH,RHOJ,Rhou,RND3,SMO,SRC,STAT3,Tcf7,TCF7L2,VEGFA,WNT5A,WNT9A
P2Y Purigenic Receptor Signaling Pathway	2.18	-0.688247	0.165	ADCY2,ADCY9,CREB5,CREBBP,FOS,GNAI2,GNB3,ITGB3,KRAS,MYC,P2RY4,PIK3CB,PIK3CD,PLCB1,PLCE1,PLCG2,PLCL2,PRKAR1B,PRKCB,PRKCZ,RASD1
Role of NANOG in Mammalian Embryonic Stem Cell Pluripotency	2.18	2	0.168	BMP1,BMP2,BMP3,BMP4,BMP5,BMP6,BMP7,BMP8A,BMPR1A,FZD3,FZD8,KRAS,PIK3CB,PIK3CD,RASD1,RIF1,SMO,STAT3,WNT5A,WNT9A
Mouse Embryonic Stem Cell Pluripotency	2.19	2.66789	0.175	BMP4,BMPR1A,CREBBP,FZD3,FZD8,ID2,ID3,KRAS,LEF1,MYC,PIK3CB,PIK3CD,RASD1,SMO,STAT3,Tcf7,TCF7L2,XIAP
Heme Biosynthesis II	2.19	2	0.444	CPOX,FECH,HMBS,UROS
CXCR4 Signaling	2.21	1.96396	0.156	ADCY2,ADCY9,CD4,CXCL12,CXCR4,EGR1,ELMO3,FOS,GNAI2,GNB3,KRAS,MYL1,MYL9,PAK4,PIK3CB,PIK3CD,PLCB1,PRKCB,PRKCZ,RAC2,RASD1,RHOH,RHOJ,Rhou,RND3,SRC
T Cell Exhaustion Signaling Pathway	2.22	1.52753	0.154	BCL6,BTLA,FCER1G,FOS,HLA-DQA1,HLA-DRA,IL10RA,KDR,KRAS,LOC100909630/RT1-DMb,NFAT5,NFATC2,PDK1,PIK3CB,PIK3CD,PLCG2,PPM1J,PPM1L,PRDM1,PTPN6,RASD1,STAT3,STAT4,TGFBR3,TNFRSF14,TRB,VEGFA
GADD45 Signaling	2.22		0.316	BRCA1,CCNB1,CCND1,CCNE1,CDK1,PCNA
Phagosome Formation	2.26		0.168	CLEC7A,FCER1G,FCGR1A,FCGR2A,Fcrls,ITGAX,MRC1,PIK3CB,PIK3CD,PLCB1,PLCE1,PLCG2,PLCL2,PRKCB,PRKCZ,RAC2,RHOH,RHOJ,Rhou,RND3,SYK
D-myo-inositol (1,4,5,6)-Tetrakisphosphate Biosynthesis	2.26	3.12772	0.163	ACP5,ALPL,CA3,DUSP1,DUSP14,DUSP15,DUSP2,DUSP27,MTMR9,PPFIBP2,PPP1R14B,PPP1R16B,PPP1R1B,PTPN13,PTPN22,PTPN6,PTPN7,PTPRC,PTPRJ,SET,SIRPA,SOCS3,SYNJ1
D-myo-inositol (3,4,5,6)-tetrakisphosphate Biosynthesis	2.26	3.12772	0.163	ACP5,ALPL,CA3,DUSP1,DUSP14,DUSP15,DUSP2,DUSP27,MTMR9,PPFIBP2,PPP1R14B,PPP1R16B,PPP1R1B,PTPN13,PTPN22,PTPN6,PTPN7,PTPRC,PTPRJ,SET,SIRPA,SOCS3,SYNJ1
3-phosphoinositide Biosynthesis	2.27	3.53009	0.158	ACP5,ALPL,CA3,DUSP1,DUSP14,DUSP15,DUSP2,DUSP27,MTMR9,PIK3CB,PIK3CD,PIP5K1B,PPFIBP2,PPP1R14B,PPP1R16B,PPP1R1B,PTPN13,PTPN22,PTPN6,PTPN7,PTPRC,PTPRJ,SET,SIRPA,SOCS3,SYNJ1
Growth Hormone Signaling	2.28	0	0.197	A2M,FOS,GHR,IGF1,IGF2,IGFBP3,PIK3CB,PIK3CD,PLCG2,PRKCB,PRKCZ,PTPN6,SOCS3,STAT3
tRNA Splicing	2.28	0.333333	0.233	ENPP6,MPPED2,PDE2A,PDE3A,PDE6H,PDE7A,PDE7B,PDE8A,SMPDL3A,SMPDL3B
VDR/RXR Activation	2.3	0	0.192	CASR,COL13A1,CSNK2A1,HR,IGFBP3,IGFBP5,IGFBP6,NCOR1,PDGFA,PRKCB,PRKCZ,SEMA3B,SERPINB1,SPP1,THBD
BMP signaling pathway	2.32	1.06904	0.188	BMP1,BMP2,BMP3,BMP4,BMP5,BMP6,BMP7,BMP8A,BMPR1A,CHRD,CREBBP,HOXC9,KRAS,PRKAR1B,RASD1,XIAP
Phospholipases	2.33	0	0.206	GPLD1,HMOX1,LIPC,LIPG,PLA1A,PLA2G2A,PLAAT1,PLCB1,PLCE1,PLCG2,PLCL2,PLD3,PLD4
Production of Nitric Oxide and Reactive Oxygen Species in Macrophages	2.34	0.392232	0.154	CLU,CREBBP,CYBA,CYBB,FOS,IKBKB,IRF1,IRF8,MAP3K5,PIK3CB,PIK3CD,PLCG2,PPM1J,PPM1L,PPP1R14B,PPP1R3C,PPP1R3D,PRKCB,PRKCZ,PTPN6,RAC2,RBP4,RHOH,RHOJ,Rhou,RND3,S100A8,SIRPA,TNFRSF11B
Cellular Effects of Sildenafil (Viagra)	2.34		0.168	ACTB,ADCY2,ADCY9,CACNA1D,CACNA1E,Calm1 (includes others),GUCY1A1,GUCY1B1,MYH1,MYH11,MYH14,MYL1,MYL9,NOS3,PDE2A,PDE3A,PLCB1,PLCE1,PLCG2,PLCL2,PRKAR1B,PRKG2
3-phosphoinositide Degradation	2.34	3	0.161	ACP5,ALPL,CA3,DUSP1,DUSP14,DUSP15,DUSP2,DUSP27,INPP4B,INPP5D,MTMR9,PPFIBP2,PPP1R14B,PPP1R16B,PPP1R1B,PTPN13,PTPN22,PTPN6,PTPN7,PTPRC,PTPRJ,SET,SIRPA,SOCS3,SYNJ1
Sonic Hedgehog Signaling	2.4	-1.63299	0.276	CCNB1,CDK1,GLI1,GLI2,HHIP,PRKAR1B,PTCH1,SMO
Macropinocytosis Signaling	2.41	1.66667	0.197	ABI1,ACTN4,CSF1R,EGF,ITGB3,KRAS,MRC1,PDGFA,PIK3CB,PIK3CD,PLCG2,PRKCB,PRKCZ,RASD1,SRC
Sertoli Cell-Sertoli Cell Junction Signaling	2.44		0.157	A2M,ACTB,ACTN4,CLDN11,CLDN22,CLDN5,EPB41,GUCY1A1,GUCY1B1,JAM2,JUP,KRAS,MAP3K5,MPP6,NOS3,OCLN,PRKAR1B,PRKG2,RAB8B,RASD1,SORBS1,SPTA1,SPTBN1,SRC,TGFBR3,TUBA4A,TUBB,TUBB6,VCL
Synaptogenesis Signaling Pathway	2.45	0.617213	0.141	ACTR2,ADCY2,ADCY9,ARPC5L,CACNB3,CADM1,Calm1 (includes others),CAMK2A,CDH11,CDH15,CDH17,CDH2,COMP,CREB5,CREBBP,DAB1,DLG4,EFNA5,EIF4EBP2,EPHA2,EPHA3,EPHB3,FYN,GRM4,HCK,ITSN2,KRAS,LCK,LRP8,NTRK2,PIK3CB,PIK3CD,PLCG2,PRKAR1B,RASD1,RASGRP2,SRC,STXBP6,SYT8,THBS2,THBS3,THBS4,TIAM1,VLDLR
Regulation of the Epithelial-Mesenchymal Transition Pathway	2.48		0.156	CDH2,EGF,EGR1,FGF1,FGF13,FGF9,FGFR2,FGFR3,FGFRL1,FZD3,FZD8,HIF1A,ID2,KRAS,LEF1,LOX,MMP9,NOTCH1,PARD6G,PDGFRB,PIK3CB,PIK3CD,RASD1,SMO,STAT3,Tcf7,TCF7L2,WNT5A,WNT9A,ZEB2
IGF-1 Signaling	2.5	0.57735	0.183	CCN1,CCN3,CSNK2A1,CSNK2A2,FOS,GRB10,IGF1,IGFBP3,IGFBP5,IGFBP6,IGFBP7,KRAS,PIK3CB,PIK3CD,PRKAR1B,PRKCZ,RASD1,SOCS3,STAT3
Gαq Signaling	2.53	-0.408248	0.165	AGTR1,ARHGEF25,BTK,CALCR,Calm1 (includes others),GNB3,GPLD1,HMOX1,IKBKB,NFATC2,PIK3CB,PIK3CD,PLCB1,PLCG2,PLD3,PLD4,PRKCB,PRKCZ,RAC2,RGS16,RGS18,RGS2,RHOH,RHOJ,Rhou,RND3
Relaxin Signaling	2.53	0	0.167	ADCY2,ADCY9,ENPP6,FOS,GNAI2,GNB3,GUCY1A1,GUCY1B1,MMP9,MPPED2,NOS3,NPR2,PDE2A,PDE3A,PDE6H,PDE7A,PDE7B,PDE8A,PIK3CB,PIK3CD,PRKAR1B,PRKCZ,SMPDL3A,SMPDL3B,VEGFA
Pyrimidine Deoxyribonucleotides De Novo Biosynthesis I	2.54	1.88982	0.318	AK4,AK5,CMPK2,DUT,RRM1,RRM2,TYMS
Superpathway of Inositol Phosphate Compounds	2.56	3.05329	0.157	ACP5,ALPL,CA3,DUSP1,DUSP14,DUSP15,DUSP2,DUSP27,INPP5D,MTMR9,PIK3CB,PIK3CD,PIP4K2A,PIP5K1B,PLCB1,PLCE1,PLCG2,PPFIBP2,PPP1R14B,PPP1R16B,PPP1R1B,PTPN13,PTPN22,PTPN6,PTPN7,PTPRC,PTPRJ,SET,SIRPA,SOCS3,SYNJ1
Role of BRCA1 in DNA Damage Response	2.59	-0.333333	0.2	ACTB,ARID1A,ARID2,BARD1,BLM,BRCA1,E2F2,E2F8,FANCL,MDC1,PLK1,RAD51,RFC4,RFC5,SMARCA4,TOPBP1
Tec Kinase Signaling	2.61	3.12772	0.165	ACTB,BLK,BTK,FCER1G,FOS,FYN,GNAI2,GNB3,HCK,LCK,PAK4,PIK3CB,PIK3CD,PLCG2,PRKCB,PRKCZ,RAC2,RHOH,RHOJ,Rhou,RND3,SRC,STAT3,STAT4,TRB,VAV1,VAV2
Dopamine-DARPP32 Feedback in cAMP Signaling	2.65	-0.816497	0.166	ADCY2,ADCY9,ATP2A2,ATP2A3,CACNA1D,CACNA1E,Calm1 (includes others),CREB5,CREBBP,DRD4,GNAI2,GUCY1A1,GUCY1B1,PLCB1,PLCE1,PLCG2,PLCL2,PPM1J,PPM1L,PPP1R14B,PPP1R1B,PPP1R3C,PPP1R3D,PRKAR1B,PRKCB,PRKCZ,PRKG2
Thyroid Cancer Signaling	2.65	1	0.203	CCND1,CXCR4,FOS,IGF1,KRAS,LEF1,MYC,NTRK2,NTRK3,PDK1,PIK3CB,PIK3CD,RASD1,RET,Tcf7,TCF7L2
PDGF Signaling	2.67	3	0.198	CAV1,CSNK2A1,CSNK2A2,FOS,INPP5D,KRAS,MYC,PDGFA,PDGFRB,PIK3CB,PIK3CD,PLCG2,PRKCB,RASD1,SRC,STAT3,SYNJ1
Virus Entry via Endocytic Pathways	2.72		0.187	ACTB,AP1S2,AP3S1,B2M,CAV1,DNM1,FLNA,FLNC,FYN,ITGAL,ITGB3,KRAS,PIK3CB,PIK3CD,PLCG2,PRKCB,PRKCZ,RAC2,RASD1,SRC
Gluconeogenesis I	2.73	-1.41421	0.308	ALDOC,BPGM,ENO2,ENO3,FBP1,FBP2,ME1,ME2
Clathrin-mediated Endocytosis Signaling	2.73		0.161	ACTB,ACTR2,AMPH,AP1S2,AP3S1,ARPC5L,CD2AP,CLU,CSNK2A1,CSNK2A2,DAB2,DNM1,EGF,F2R,FGF1,FGF13,FGF9,IGF1,ITGB3,PDGFA,PIK3CB,PIK3CD,RAB4B,RBP4,S100A8,SRC,STON2,SYNJ1,TF,USP9X,VEGFA
HOTAIR Regulatory Pathway	2.77	2.50185	0.169	AGO1,AR,CD44,CREBBP,ESR1,EZH2,IRF1,JAM2,LEF1,MEX3B,MMP10,MMP12,MMP14,MMP3,MMP9,MTF2,MYC,PIK3CB,PIK3CD,SPP1,STAT3,Tcf7,TCF7L2,WIF1,WNT5A,WNT9A,XIAP
eNOS Signaling	2.81	1.34164	0.17	ADCY2,ADCY9,AQP1,AQP3,Calm1 (includes others),CAV1,CCNA1,CCNA2,ESR1,Flt1,FLT4,GUCY1A1,GUCY1B1,HSP90AA1,HSP90AB1,KDR,LPAR4,LPAR6,NOS3,PIK3CB,PIK3CD,PLCG2,PRKAB2,PRKAR1B,PRKCB,PRKCZ,VEGFA
Wnt/Ca+ pathway	2.86	-1.06904	0.226	CAMK2A,CREB5,CREBBP,FZD3,FZD8,NFAT5,NFATC2,PDE6H,PLCB1,PLCE1,PLCG2,PLCL2,SMO,WNT5A
Bladder Cancer Signaling	2.86	1.13389	0.196	CCND1,DAPK1,EGF,FGF1,FGF13,FGF9,FGFR3,KRAS,MMP10,MMP12,MMP14,MMP3,MMP9,MYC,PA2G4,RASD1,SIN3A,SUV39H1,VEGFA
RhoGDI Signaling	2.92	-2.74563	0.167	ACTB,ACTR2,ARHGAP8/PRR5-ARHGAP8,ARHGAP9,ARHGDIB,ARHGEF15,ARHGEF5,ARPC5L,CD44,CDH11,CDH15,CDH17,CDH2,CREBBP,DGKZ,ESR1,EZR,GNAI2,GNB3,MYL1,MYL9,PAK4,PIP5K1B,RAC2,RDX,RHOH,RHOJ,Rhou,RND3,SRC
D-myo-inositol-5-phosphate Metabolism	2.94	2.50185	0.173	ACP5,ALPL,CA3,DUSP1,DUSP14,DUSP15,DUSP2,DUSP27,MTMR9,PIP4K2A,PLCB1,PLCE1,PLCG2,PPFIBP2,PPP1R14B,PPP1R16B,PPP1R1B,PTPN13,PTPN22,PTPN6,PTPN7,PTPRC,PTPRJ,SET,SIRPA,SOCS3,SYNJ1
Glioma Signaling	2.95	0.83205	0.191	Calm1 (includes others),CAMK2A,CCND1,CDK6,E2F2,E2F8,EGF,IGF1,IGF2,KRAS,PA2G4,PDGFA,PDGFRB,PIK3CB,PIK3CD,PLCG2,PRKCB,PRKCZ,RASD1,SIN3A,SUV39H1
Estrogen Receptor Signaling	2.96	-0.447214	0.146	ADCY2,ADCY9,AGT,ATP5F1A,CACNA1D,CACNA1E,CAV1,CCND1,CREB5,CREBBP,DLG4,EGF,ESR1,FBXO32,FOS,GNAI2,GNB3,HIF1A,HSP90AA1,HSP90AB1,IGF1,IGF2,KRAS,MMP10,MMP12,MMP14,MMP3,MMP9,MYC,MYL1,MYL9,NCOR1,NOS3,NOTCH1,PCNA,PIK3CB,PIK3CD,PLCB1,PLCE1,PLCG2,PLCL2,PRKAB2,PRKAR1B,PRKCB,PRKCZ,RASD1,SRC,VEGFA
NF-κB Signaling	2.96	0.928477	0.168	BMP2,BMP4,BMPR1A,CD40,CREBBP,CSNK2A1,CSNK2A2,EGF,FCER1G,FGFR2,FGFR3,FLT4,GHR,IKBKB,KDR,KRAS,LCK,NTRK2,NTRK3,PDGFRB,PIK3CB,PIK3CD,PLCG2,PRKCB,PRKCZ,RASD1,TGFBR3,TNFRSF11B,TRAF6,TRB
Actin Cytoskeleton Signaling	3	3.65655	0.161	ACTB,ACTN4,ACTR2,APC2,ARPC5L,DIAPH3,EGF,EZR,F2R,FGF1,FGF13,FGF9,FLNA,KRAS,MYH1,MYH11,MYH14,MYL1,MYL9,NCKAP1L,PAK4,PDGFA,PFN1,PIK3CB,PIK3CD,PIP5K1B,RAC2,RASD1,RDX,TIAM1,TMSB10/TMSB4X,TRIO,VAV1,VAV2,VCL
UDP-N-acetyl-D-glucosamine Biosynthesis II	3.02	-2	0.667	FMO3,GFPT1,GFPT2,UAP1
Calcium-induced T Lymphocyte Apoptosis	3.05	1.94145	0.227	ATP2A2,ATP2A3,Calm1 (includes others),CD3G,CD4,FCER1G,HLA-DQA1,HLA-DRA,LCK,LOC100909630/RT1-DMb,NFATC2,NR4A1,PRKCB,PRKCZ,TRB
Reelin Signaling in Neurons	3.12	1.04257	0.186	ACTR2,ARHGEF15,ARHGEF5,ARPC5L,BLK,CAMK2A,CDH2,DAB1,DCX,FYN,HCK,ITGAL,ITGB3,LCK,LRP8,MAP4K1,MAPK8IP3,PAFAH1B3,PDK1,PDK4,PIK3CB,PIK3CD,SRC,VLDLR
White Adipose Tissue Browning Pathway	3.12	-0.408248	0.186	ADCY2,ADCY9,ANGPT2,BMP7,CACNA1D,CACNA1E,CACNB3,CREB5,CREBBP,FCER1G,FGFR2,FGFR3,FGFRL1,FNDC5,GUCY1A1,GUCY1B1,HOXC9,KDR,NDN,PRKAB2,PRKAR1B,PRKG2,RUNX1T1,VEGFA
Regulation of Cellular Mechanics by Calpain Protease	3.12	-0.333333	0.231	ACTN4,CAPN5,CAPN6,CCNA1,CCNA2,CCND1,CCNE1,CDK1,CDK6,EGF,EZR,KRAS,RASD1,SRC,VCL
Integrin Signaling	3.19	3.15682	0.164	ACTB,ACTN4,ACTR2,ARF1,ARPC5L,ASAP1,BCAR3,CAPN5,CAPN6,CAV1,FYN,ITGAL,ITGAX,ITGB3,KRAS,MYL9,NEDD9,PAK4,PARVB,PFN1,PIK3CB,PIK3CD,PLCG2,RAC2,RASD1,RHOH,RHOJ,Rhou,RND3,SRC,TSPAN2,TSPAN6,TSPAN7,VCL,Wasl
cAMP-mediated signaling	3.23	1.37199	0.162	ADCY2,ADCY9,AGTR1,AGTR2,AKAP12,AKAP7,APLNR,Calm1 (includes others),CAMK2A,CREB5,CREBBP,DRD4,DUSP1,DUSP6,ENPP6,GNAI2,GRM4,Htr5b,MPPED2,PDE2A,PDE3A,PDE6H,PDE7A,PDE7B,PDE8A,PKIB,PRKAR1B,PTGER4,PTH1R,RAPGEF4,RGS18,RGS2,S1PR3,SMPDL3A,SMPDL3B,SRC,STAT3
Cardiac β-adrenergic Signaling	3.27	-0.426401	0.184	ADCY2,ADCY9,AKAP12,AKAP7,ATP2A2,ATP2A3,CACNA1D,CACNA1E,ENPP6,GNB3,MPPED2,PDE2A,PDE3A,PDE6H,PDE7A,PDE7B,PDE8A,PKIB,PPM1J,PPM1L,PPP1R14B,PPP1R3C,PPP1R3D,PRKAR1B,SMPDL3A,SMPDL3B
PTEN Signaling	3.27	0.208514	0.19	BCL2L11,BMPR1A,CCND1,CSNK2A1,CSNK2A2,FGFR2,FGFR3,FLT4,GHR,IKBKB,INPP5D,KDR,KRAS,MAGI1,NTRK2,NTRK3,PDGFRB,PIK3CB,PIK3CD,PRKCZ,RAC2,RASD1,SYNJ1,TGFBR3
iCOS-iCOSL Signaling in T Helper Cells	3.3	1.88562	0.198	Calm1 (includes others),CAMK2A,CD3G,CD4,CD40,FCER1G,HLA-DQA1,HLA-DRA,IKBKB,IL2RG,INPP5D,LAT,LCK,LCP2,LOC100909630/RT1-DMb,NFAT5,NFATC2,PIK3CB,PIK3CD,PTPRC,TRB,VAV1
PKCθ Signaling in T Lymphocytes	3.32	2.04124	0.181	CACNA1D,CACNA1E,CACNB3,CAMK2A,CD3G,CD4,FCER1G,FOS,FYN,HLA-DQA1,HLA-DRA,IKBKB,KRAS,LAT,LCK,LCP2,LOC100909630/RT1-DMb,MAP3K5,NFAT5,NFATC2,PIK3CB,PIK3CD,PLCG2,RAC2,RASD1,TRB,VAV1,VAV2
B Cell Receptor Signaling	3.36	0.755929	0.173	APBB1IP,BCL2A1,BCL6,BLNK,BTK,Calm1 (includes others),CAMK2A,CREB5,CREBBP,EBF1,EGR1,FCGR2A,IKBKB,INPP5D,KRAS,MAP3K5,MEF2C,NFAT5,NFATC2,PIK3AP1,PIK3CB,PIK3CD,PLCG2,PRKCB,PTPN6,PTPRC,RAC2,RASD1,SYK,SYNJ1,VAV1,VAV2
Ovarian Cancer Signaling	3.37	0.707107	0.187	BRCA1,CCND1,CD44,EGF,FGF9,FZD3,FZD8,KRAS,LEF1,MMP9,PA2G4,PIK3CB,PIK3CD,PRKAR1B,PTGS2,RAD51,RASD1,SIN3A,SMO,SRC,SUV39H1,Tcf7,TCF7L2,VEGFA,WNT5A,WNT9A
G-Protein Coupled Receptor Signaling	3.4		0.158	ADCY2,ADCY9,AGTR1,AGTR2,APLNR,CALCR,CAMK2A,CREB5,CREBBP,DRD4,DUSP1,DUSP6,ENPP6,FYN,GNAI2,GRM4,Htr5b,IKBKB,KRAS,MPPED2,PDE2A,PDE3A,PDE6H,PDE7A,PDE7B,PDE8A,PIK3CB,PIK3CD,PLCB1,PRKAR1B,PRKCB,PTGER4,PTH1R,RAPGEF4,RASD1,RGS16,RGS18,RGS2,S1PR3,SMPDL3A,SMPDL3B,SRC,STAT3
Pancreatic Adenocarcinoma Signaling	3.41	2.32379	0.202	BIRC5,CCND1,CCNE1,E2F2,E2F8,EGF,GPLD1,HMOX1,KRAS,MMP9,NOTCH1,PA2G4,PIK3CB,PIK3CD,PLD3,PLD4,PTGS2,RAD51,SIN3A,STAT3,SUV39H1,VEGFA
Estrogen-mediated S-phase Entry	3.43	1.66667	0.346	CCNA1,CCNA2,CCND1,CCNE1,CDK1,E2F2,E2F8,ESR1,MYC
Glycolysis I	3.43	-1.66667	0.346	ALDOC,BPGM,ENO2,ENO3,FBP1,FBP2,PFKP,PKLR,PKM
Glioma Invasiveness Signaling	3.44	2.67261	0.23	CD44,F2R,ITGB3,KRAS,MMP9,PIK3CB,PIK3CD,PLAU,RAC2,RASD1,RHOH,RHOJ,Rhou,RND3,TIMP1,TIMP3,TIMP4
Corticotropin Releasing Hormone Signaling	3.44	0	0.186	ADCY2,ADCY9,CACNA1D,CACNA1E,CACNB3,Calm1 (includes others),CREB5,CREBBP,FOS,GLI1,GLI2,GNAI2,GUCY1A1,GUCY1B1,MEF2A,MEF2C,NOS3,NPR2,NR4A1,PLCG2,PRKAR1B,PRKCB,PRKCZ,PTCH1,PTGS2,SMO,VEGFA
Role of NFAT in Regulation of the Immune Response	3.53	2.92119	0.177	BLNK,BTK,Calm1 (includes others),CD3G,CD4,FCER1G,FCGR1A,FCGR2A,FOS,FYN,GNAI2,GNB3,HLA-DQA1,HLA-DRA,IKBKB,KRAS,LAT,LCK,LCP2,LOC100909630/RT1-DMb,MEF2A,MEF2C,NFAT5,NFATC2,PIK3CB,PIK3CD,PLCB1,PLCG2,RASD1,RCAN2,SYK,TRB
Ephrin Receptor Signaling	3.58	2.4004	0.178	ABI1,ACTR2,ADAM10,ANGPT1,ARHGEF15,ARPC5L,CREB5,CREBBP,CXCL12,CXCR4,DOK1,EFNA5,EGF,EPHA2,EPHA3,EPHB3,FGF1,FYN,GNAI2,GNB3,KRAS,PAK4,PDGFA,PTPN13,RAC2,RASD1,RGS3,SORBS1,SRC,STAT3,VEGFA,Wasl
CD28 Signaling in T Helper Cells	3.6	1.88562	0.2	ACTR2,ARPC5L,Calm1 (includes others),CD3G,CD4,FCER1G,FOS,FYN,HLA-DQA1,HLA-DRA,IKBKB,LAT,LCK,LCP2,LOC100909630/RT1-DMb,NFAT5,NFATC2,PIK3CB,PIK3CD,PTPN6,PTPRC,SYK,TRB,VAV1
T Cell Receptor Signaling	3.65		0.21	BTK,Calm1 (includes others),CD3G,CD4,FOS,FYN,IKBKB,KRAS,LAT,LCK,LCP2,NFAT5,NFATC2,PIK3CB,PIK3CD,PTPN7,PTPRC,RASD1,SHB,TRB,VAV1,VAV2
Role of Macrophages, Fibroblasts and Endothelial Cells in Rheumatoid Arthritis	3.72		0.157	ADAMTS4,APC2,Calm1 (includes others),CAMK2A,CCND1,CREB5,CREBBP,CXCL12,DAAM1,DKK3,FCGR1A,FOS,FZD3,FZD8,IKBKB,IL16,IL17RA,IRAK2,KRAS,LEF1,MMP3,MYC,NFAT5,NFATC2,NLK,PDGFA,PIK3CB,PIK3CD,PLCB1,PLCE1,PLCG2,PLCL2,PRKCB,PRKCZ,RASD1,SFRP5,SMO,SOCS3,SRC,STAT3,Tcf7,TCF7L2,TNFRSF11B,TRAF4,TRAF6,VEGFA,WIF1,WNT5A,WNT9A
Epithelial Adherens Junction Signaling	3.84		0.191	ACTB,ACTN4,ACTR2,ARPC5L,CDH2,EGF,FGF1,JUP,KRAS,LEF1,LMO7,MAGI1,MYH1,MYH11,MYH14,MYL1,MYL9,NOTCH1,RASD1,SORBS1,SRC,Tcf7,TCF7L2,TGFBR3,TUBA4A,TUBB,TUBB6,VAV2,VCL
Wnt/β-catenin Signaling	3.91	1.46059	0.185	APC2,APPL2,CCND1,CD44,CDH2,CREBBP,CSNK2A1,CSNK2A2,DKK3,FZD3,FZD8,LEF1,MAP4K1,MYC,NLK,PPM1J,PPM1L,SFRP5,SMO,SOX17,SOX18,SOX4,SOX5,SOX9,SRC,Tcf7,TCF7L2,TGFBR3,TLE1,WIF1,WNT5A,WNT9A
Glioblastoma Multiforme Signaling	3.93	1.22474	0.188	CCND1,CCNE1,CDK6,E2F2,E2F8,EGF,FZD3,FZD8,IGF1,IGF2,KRAS,LEF1,MYC,PDGFA,PDGFRB,PIK3CB,PIK3CD,PLCB1,PLCE1,PLCG2,PLCL2,RAC2,RASD1,RHOH,RHOJ,Rhou,RND3,SMO,SRC,WNT5A,WNT9A
Phospholipase C Signaling	3.96	1.97566	0.167	ADCY2,ADCY9,ARHGEF15,ARHGEF5,BLNK,BTK,Calm1 (includes others),CD3G,CREB5,CREBBP,FCER1G,FCGR2A,FYN,GNB3,GPLD1,HMOX1,KRAS,LAT,LCK,LCP2,MEF2A,MEF2C,MYL1,MYL9,NFAT5,NFATC2,PLA2G2A,PLCB1,PLCE1,PLCG2,PLD3,PLD4,PRKCB,PRKCZ,RAC2,RASD1,RHOH,RHOJ,Rhou,RND3,SRC,SYK,TRB
Human Embryonic Stem Cell Pluripotency	3.97		0.2	BMP1,BMP2,BMP3,BMP4,BMP5,BMP6,BMP7,BMP8A,BMPR1A,FGFR2,FGFR3,FGFRL1,FZD3,FZD8,LEF1,NTRK2,NTRK3,PDGFA,PDGFRB,PIK3CB,PIK3CD,S1PR3,SMO,Tcf7,TCF7L2,WNT5A,WNT9A
Nitric Oxide Signaling in the Cardiovascular System	4.04	0.852803	0.222	ATP2A2,ATP2A3,CACNA1D,CACNA1E,Calm1 (includes others),CAV1,Flt1,FLT4,GUCY1A1,GUCY1B1,HSP90AA1,HSP90AB1,KDR,NOS3,PDE2A,PIK3CB,PIK3CD,PRKAR1B,PRKCB,PRKCZ,PRKG2,VEGFA
IL-8 Signaling	4.06	2.74398	0.18	ANGPT1,ANGPT2,CCND1,CYBB,EGF,Flt1,FLT4,FOS,GNAI2,GNB3,GPLD1,HMOX1,IKBKB,IRAK2,ITGAX,ITGB3,KDR,KRAS,MMP9,MYL9,PIK3CB,PIK3CD,PLD3,PLD4,PRKCB,PRKCZ,PTGS2,RAC2,RASD1,RHOH,RHOJ,Rhou,RND3,SRC,TRAF6,VEGFA
Fcγ Receptor-mediated Phagocytosis in Macrophages and Monocytes	4.41	3.83761	0.234	ACTB,ACTR2,ARPC5L,EZR,FCGR1A,FCGR2A,FYN,GPLD1,HCK,HMOX1,INPP5D,LCP2,MYO5A,PLD3,PLD4,PRKCB,PRKCZ,RAC2,SRC,SYK,VAV1,VAV2
Cardiac Hypertrophy Signaling (Enhanced)	4.52	0	0.15	ACE,ADCY2,ADCY9,AGT,AGTR1,ATP2A2,ATP2A3,CACNA1D,CACNA1E,Calm1 (includes others),CAMK2A,CYBB,DIAPH3,EDNRB,ENPP6,FGF1,FGF13,FGF9,FGFR2,FGFR3,FGFRL1,FZD3,FZD8,GHR,GNAI2,GNB3,IGF1,IKBKB,IL10RA,IL11RA,IL13RA2,IL17B,IL17RA,IL17RD,IL25,IL2RG,IL4R,KRAS,MAP3K5,MEF2A,MEF2C,MPPED2,MYC,NFAT5,NFATC2,PDE2A,PDE3A,PDE6H,PDE7A,PDE7B,PDE8A,PDK1,PIK3CB,PIK3CD,PLCB1,PLCE1,PLCG2,PLCL2,PRKAR1B,PRKCB,PRKCZ,PTGS2,RASD1,…
Inhibition of Matrix Metalloproteases	4.52	-1.38675	0.333	A2M,ADAM10,MMP10,MMP12,MMP14,MMP3,MMP9,RECK,TFPI2,THBS2,TIMP1,TIMP3,TIMP4
Sperm Motility	4.76	0.27735	0.184	BLK,BTK,Calm1 (includes others),Clk4,CSF1R,CSF2RA,DYRK3,EPHA2,EPHA3,EPHB3,FES,FGFR2,FGFR3,Flt1,FLT4,FYN,GUCY1A1,GUCY1B1,HCK,KDR,KIT,LCK,NTRK2,NTRK3,PDE2A,PDGFRB,PLA2G2A,PLAAT1,PLCB1,PLCE1,PLCG2,PLCL2,PRKAR1B,PRKCB,PRKCZ,PRKG2,RET,SLC16A10,SRC,SYK,TIE1
Factors Promoting Cardiogenesis in Vertebrates	4.76	0.538816	0.207	BMP1,BMP2,BMP3,BMP4,BMP5,BMP6,BMP7,BMP8A,BMPR1A,CAMK2A,CCND1,CREB5,CREBBP,FZD3,FZD8,GJA5,LEF1,MEF2C,MYC,PLCB1,PLCE1,PLCG2,PLCL2,PRKCB,PRKCZ,SMO,Tcf7,TCF7L2,TGFBR3,WNT5A,WNT9A
STAT3 Pathway	4.83	-0.208514	0.215	BMP6,BMPR1A,CISH,EGF,FGFR2,FGFR3,FLT4,GHR,IGF1,IL10RA,IL11RA,IL13RA2,IL17RA,IL17RD,IL2RG,IL4R,KDR,KRAS,MYC,NTRK2,NTRK3,PDGFRB,PTPN6,RASD1,SOCS3,SRC,STAT3,TGFBR3,VEGFA
ILK Signaling	4.93	0.898027	0.195	ACTB,ACTN4,BMP2,CCND1,CREB5,CREBBP,FBLIM1,FERMT2,FLNA,FLNC,FOS,HIF1A,ITGB3,LEF1,LIMS2,MMP9,MYC,MYH1,MYH11,MYH14,MYL1,MYL9,PARVB,PIK3CB,PIK3CD,PPM1J,PPM1L,PPP1R14B,PTGS2,RAC2,RHOH,RHOJ,Rhou,RND3,TMSB10/TMSB4X,VCL,VEGFA
Molecular Mechanisms of Cancer	4.95		0.161	ADCY2,ADCY9,ARHGEF15,ARHGEF5,AURKA,BCL2L11,BMP1,BMP2,BMP3,BMP4,BMP5,BMP6,BMP7,BMP8A,BMPR1A,BRCA1,CAMK2A,CCND1,CCNE1,CDK1,CDK18,CDK19,CDK6,CREBBP,E2F2,E2F8,FOS,FYN,FZD3,FZD8,GLI1,GNAI2,HIF1A,HIPK2,IHH,KRAS,LEF1,MAP3K5,MYC,NLK,NOTCH1,PA2G4,PAK4,PIK3CB,PIK3CD,PLCB1,PRKAR1B,PRKCB,PRKCZ,PTCH1,RAC2,RASD1,RHOH,RHOJ,Rhou,RND3,SIN3A,SMO,SRC,SUV39H1,WNT5A,WNT9A,XIAP
Iron homeostasis signaling pathway	5.15		0.219	ABCB10,ACO2,ATP6V0A4,ATP6V0B,ATP6V1A,ATP6V1B2,ATP6V1C2,ATP6V1G3,ATP6V1H,BMP1,BMP2,BMP3,BMP4,BMP5,BMP6,BMP7,BMP8A,BMPR1A,CP,EGF,FECH,HBQ1,HEPH,HIF1A,HMOX1,PDGFA,PDGFRB,SLC25A37,STAT3,TF
IL-15 Production	5.33	1.88982	0.231	BLK,BTK,Clk4,CSF1R,CSF2RA,DYRK3,EPHA2,EPHA3,EPHB3,FES,FGFR2,FGFR3,Flt1,FLT4,FYN,HCK,IRF1,KDR,KIT,LCK,NTRK2,NTRK3,PDGFRB,PRKCZ,RET,SRC,SYK,TIE1
Hepatic Fibrosis Signaling Pathway	5.51	1.80739	0.168	AGT,AGTR1,BAMBI,CACNA1D,CACNA1E,Calm1 (includes others),CCDC88A,CCND1,CD40,COL2A1,CREB5,CREBBP,CYBB,EZH2,Flt1,FLT4,FOS,FZD3,FZD8,GLI1,GLI2,GNAI2,HIF1A,IKBKB,IL17RA,IRAK2,ITGB3,KDR,KRAS,LEF1,MYC,MYL1,MYL9,PDGFA,PDGFRB,PDK1,PIK3CB,PIK3CD,PLCG2,PRKAR1B,PRKCB,PRKCZ,PTCH1,RAC2,RASD1,RHOH,RHOJ,Rhou,RND3,SMO,SPP1,STAT3,Tcf7,TCF7L2,TF,TGFBR3,TIMP1,TNFRSF11B,TRAF6,VEGFA,WNT5A,WNT9A
PI3K Signaling in B Lymphocytes	5.54	1.46059	0.225	ATF3,ATF5,BLK,BLNK,BTK,Calm1 (includes others),CAMK2A,CD180,CD40,FOS,FYN,IKBKB,IL4R,INPP5D,KRAS,NFAT5,NFATC2,PIK3AP1,PIK3CB,PIK3CD,PLCB1,PLCE1,PLCG2,PLCL2,PRKCB,PRKCZ,PTPRC,RASD1,SYK,VAV1,VAV2
Basal Cell Carcinoma Signaling	5.85	1	0.292	APC2,BMP1,BMP2,BMP3,BMP4,BMP5,BMP6,BMP7,BMP8A,FZD3,FZD8,GLI1,GLI2,HHIP,LEF1,PTCH1,SMO,Tcf7,TCF7L2,WNT5A,WNT9A
Protein Kinase A Signaling	5.89	-2.0226	0.168	ADCY2,ADCY9,AKAP12,AKAP7,Calm1 (includes others),CAMK2A,Cdkn3,CREB5,CREBBP,DUSP1,DUSP15,DUSP2,DUSP6,ENPP6,FLNA,FLNC,GNAI2,GNB3,IHH,LEF1,MPPED2,MYL1,MYL9,NFAT5,NFATC2,NOS3,PDE2A,PDE3A,PDE6H,PDE7A,PDE7B,PDE8A,PLCB1,PLCE1,PLCG2,PLCL2,PPP1R14B,PPP1R1B,PPP1R3C,PPP1R3D,PRKAR1B,PRKCB,PRKCZ,PTCH1,PTGS2,PTPDC1,PTPN13,PTPN18,PTPN22,PTPN3,PTPN6,PTPN7,PTPRC,PTPRD,PTPRE,PTPRJ,PTPRK,PTPRZ1,PYGL,RYR3,SIRPA,SMO,…
Role of Osteoblasts, Osteoclasts and Chondrocytes in Rheumatoid Arthritis	6.06		0.2	ACP5,ADAMTS4,ADAMTS5,ALPL,APC2,BMP1,BMP2,BMP3,BMP4,BMP5,BMP6,BMP7,BMP8A,BMPR1A,CALCR,Calm1 (includes others),CSF1R,DKK3,FOS,FZD3,FZD8,IGF1,IKBKB,ITGB3,LEF1,MAP3K5,MMP14,MMP3,NFAT5,NFATC2,PIK3CB,PIK3CD,SFRP5,SMO,SPP1,SRC,Tcf7,TCF7L2,TNFRSF11B,TRAF6,WIF1,WNT5A,WNT9A,XIAP
GP6 Signaling Pathway	7.05	1.25724	0.261	ADAM10,APBB1IP,BTK,Calm1 (includes others),COL11A1,COL12A1,COL13A1,COL16A1,COL22A1,COL27A1,COL2A1,COL5A1,COL6A1,COL6A2,COL8A2,COL9A1,COL9A2,COL9A3,FCER1G,FYN,ITGB3,LAMB1,LAT,LCP2,PIK3CB,PIK3CD,PLCG2,PRKCB,PRKCZ,RASGRP2,SYK
Leukocyte Extravasation Signaling	7.5	4	0.223	ACTB,ACTN4,ARHGAP8/PRR5-ARHGAP8,ARHGAP9,BTK,CD44,CLDN11,CLDN22,CLDN5,CXCL12,CXCR4,CYBA,CYBB,EDIL3,EZR,GNAI2,ITGAL,ITGB3,JAM2,MMP10,MMP12,MMP14,MMP3,MMP9,PIK3CB,PIK3CD,PLCG2,PRKCB,PRKCZ,RAC2,RAPGEF4,RDX,RHOH,SIPA1,SPN,SRC,THY1,TIMP1,TIMP3,TIMP4,VAV1,VAV2,VCL,Wasl
Osteoarthritis Pathway	7.92	2.34261	0.223	ADAMTS4,ADAMTS5,ALPL,ANKH,BMP2,BMPR1A,CASR,CCN4,CNMD,COL2A1,CREB5,CREBBP,DDIT4,FGFR3,FZD3,FZD8,GLI1,GLI2,H19,HIF1A,IHH,LEF1,MEF2C,MMP10,MMP12,MMP3,MMP9,NOTCH1,PRKAB2,PTCH1,PTGS2,PTH1R,PTHLH,RARRES2,RBP4,S100A8,S100A9,S1PR3,SDC4,SLC39A8,SMO,SOX9,SPP1,Tcf7,TCF7L2,TIMP3,VEGFA
Hepatic Fibrosis / Hepatic Stellate Cell Activation	8.3		0.237	A2M,AGT,AGTR1,BAMBI,CD40,COL11A1,COL12A1,COL13A1,COL16A1,COL22A1,COL27A1,COL2A1,COL5A1,COL6A1,COL6A2,COL8A2,COL9A1,COL9A2,COL9A3,EDNRB,EGF,FGF1,FGFR2,Flt1,FLT4,IGF1,IGF2,IGFBP3,IGFBP5,IL10RA,IL4R,KDR,KLF6,MMP9,MYH1,MYH11,MYH14,MYL1,MYL9,PDGFA,PDGFRB,TIMP1,TNFRSF11B,VEGFA
Axonal Guidance Signaling	11.8		0.196	ABLIM3,ACE,ACTR2,ADAM10,ADAM19,ADAM23,ADAMTS2,ADAMTS4,ADAMTS5,ADAMTS7,ADAMTS9,ARHGEF15,ARPC5L,BMP1,BMP2,BMP3,BMP4,BMP5,BMP6,BMP7,BMP8A,CXCL12,CXCR4,EFNA5,EGF,EPHA2,EPHA3,EPHB3,FES,FYN,FZD3,FZD8,GLI1,GLI2,GNAI2,GNB3,HHIP,IGF1,KEL,KRAS,LINGO1,MME,MMP10,MMP12,MMP14,MMP3,MMP9,MYL1,MYL9,MYSM1,NFAT5,NFATC2,NRP1,NRP2,NTRK2,NTRK3,PAK4,PAPPA2,PDGFA,PFN1,PIK3CB,PIK3CD,PLCB1,PLCE1,PLCG2,PLCL2,PLXNA2,PLXNC1,…

## Sheet: Supplementary Table 9
Supplementary Table 9: Full list of Canonical Pathways identified by IPA for FZ vs PZ pairwise comparison
Output: 505 canonical pathways identified
Ingenuity Canonical Pathways	-log(p-value) ??????? B-H p-value (FDR)	z-Score	Ratio: differentially expressed/all pathway genes	Molecules
γ-linolenate Biosynthesis II (Animals)	0.224		0.0588	ACSL1
γ-glutamyl Cycle	0.353		0.0909	ANPEP
α-Adrenergic Signaling	0.635	2	0.0729	ADCY9,GNAS,GNB1,Phkg2,PYGB,RASD1,RRAS
Zymosterol Biosynthesis	1.45		0.333	CYP51A1,MSMO1
Xenobiotic Metabolism Signaling	0.277		0.0523	CHST2,CREBBP,GSTP1,HMOX1,HS3ST6,HSP90AA1,HSP90AB1,MAP3K5,MGST3,PPP2CB,PPP2R1A,PPP2R5D,RASD1,RRAS,SOD3
Xenobiotic Metabolism PXR Signaling Pathway	0.265	-0.632456	0.0521	CDK5,CHST2,CREBBP,GSTP1,HS3ST6,HSP90AA1,HSP90AB1,MGST3,NCOR1,PPP1R3D
Xenobiotic Metabolism General Signaling Pathway	0	0.377964	0.049	CREBBP,GSTP1,HMOX1,MAP3K5,MGST3,RASD1,RRAS
Xenobiotic Metabolism CAR Signaling Pathway	0.732	1.38675	0.0688	ABCC1,CHST2,CREBBP,GSTP1,HS3ST6,HSP90AA1,HSP90AB1,MGST3,PPP2CB,PPP2R1A,PPP2R5D,SOD3,SRC
Wnt/β-catenin Signaling	5.98	-1.4	0.15	APC2,APPL1,AXIN2,BTRC,CDH2,CREBBP,CSNK2B,DKK2,FRZB,FZD1,FZD8,MYC,PPP2CB,PPP2R1A,PPP2R5D,SFRP2,SFRP4,SOX6,SOX9,SRC,Tcf7,TGFB2,TP53,WIF1,WNT4,WNT5B
Wnt/Ca+ pathway	1.84	1.41421	0.129	ATF4,CREB5,CREBBP,FZD1,FZD8,NFATC4,PDE6D,WNT5B
White Adipose Tissue Browning Pathway	1.77	1.94145	0.101	ADCY9,ANGPT2,ATF4,CAMP,CREB5,CREBBP,FCER1G,FGFR1,FGFR2,FGFR3,GNAS,PRKG2,RUNX1T1
Vitamin-C Transport	0.448		0.0833	SLC2A3,STOM
Virus Entry via Endocytic Pathways	3.38		0.14	AP2B1,AP2M1,AP3S1,CAV1,CXADR,FLNA,FYN,ITGA5,ITGAL,ITGB5,ITGB6,RASD1,RRAS,SRC,TFRC
VEGF Signaling	0		0.0505	NOS3,RASD1,RRAS,SRC,YWHAE
VEGF Family Ligand-Receptor Interactions	0.567	1.34164	0.0714	FOS,NOS3,PLA2G2A,PLA2G6,RASD1,RRAS
VDR/RXR Activation	2.15	0	0.128	CAMP,COL13A1,IGFBP3,IGFBP5,IGFBP6,NCOR1,PSMC5,SPP1,TGFB2,THBD
UVC-Induced MAPK Signaling	1.32	1.34164	0.118	BRAF,FOS,RASD1,RRAS,SRC,TP53
UVB-Induced MAPK Signaling	0.291		0.0577	EIF4EBP1,FOS,TP53
UVA-Induced MAPK Signaling	0		0.0408	FOS,RASD1,RRAS,TP53
Unfolded protein response	1.16	0.447214	0.107	ATF4,HSPA2,MAP3K5,MBTPS1,OS9,TRAF2
UDP-N-acetyl-D-glucosamine Biosynthesis II	0.562		0.167	UAP1
UDP-N-acetyl-D-galactosamine Biosynthesis II	1.57		0.231	GPI,HK1,UAP1
Type II Diabetes Mellitus Signaling	0	-0.447214	0.0423	ACSL1,ADIPOR1,MAP3K5,PKM,TNFRSF11B,TRAF2
Type I Diabetes Mellitus Signaling	0	0.447214	0.045	FCER1G,JAK1,MAP3K5,TNFRSF11B,TRAF2
TWEAK Signaling	0.26		0.0571	TNFRSF12A,TRAF2
Tumoricidal Function of Hepatic Natural Killer Cells	0.899		0.125	ITGAL,LYVE1,M6PR
Tryptophan Degradation III (Eukaryotic)	0		0.0435	ACAT2
tRNA Splicing	0		0.0465	MPPED2,PDE6D
Triacylglycerol Degradation	0		0.0213	PLA1A
Triacylglycerol Biosynthesis	0.427		0.0714	GPAT4,PLPP3,PORCN
TREM1 Signaling	0		0.0133	ITGA5
Trehalose Degradation II (Trehalase)	0.506		0.143	HK1
Trans, trans-farnesyl Diphosphate Biosynthesis	2.89		0.6	FDPS,GGPS1,IDI1
TR/RXR Activation	0		0.0357	ENO1,NCOR1,PFKP
Toll-like Receptor Signaling	0		0.0263	FOS,TRAF4
TNFR2 Signaling	0.693		0.1	FOS,TANK,TRAF2
TNFR1 Signaling	0.583	-1	0.08	CASP2,FOS,TANK,TRAF2
Tight Junction Signaling	1.84		0.0952	BET1L,CDK4,CLDN11,CSTF3,FOS,GOSR1,JAM2,MYH2,MYH9,MYL1,NSF,PPP2CB,PPP2R1A,PPP2R5D,TGFB2,TNFRSF11B
Thyroid Hormone Metabolism II (via Conjugation and/or Degradation)	0		0.0263	CSGALNACT1
Thyroid Cancer Signaling	2.12	1.26491	0.127	BRAF,CXCR4,FOS,IGF1,MYC,NTRK2,RASD1,RRAS,Tcf7,TP53
Thrombopoietin Signaling	0.381		0.0635	FOS,MYC,RASD1,RRAS
Thrombin Signaling	0.71	1.66667	0.0673	ADCY9,ARHGEF1,ARHGEF5,Cdc42,GNAS,GNB1,MYL1,Ppp1r12a,RASD1,RHOB,RHOH,RHOQ,RRAS,SRC
Th2 Pathway	0	2	0.0294	CXCR4,IL2RG,JAK1,STAT6
Th17 Activation Pathway	0.475	0	0.0659	FCER1G,HSP90AA1,HSP90AB1,JAK1,NFATC4,PTGER4
Th1 Pathway	0		0.0165	JAK1,NFATC4
Th1 and Th2 Activation Pathway	0		0.0292	CXCR4,IL2RG,JAK1,NFATC4,STAT6
TGF-β Signaling	0.899	0	0.0833	AMHR2,BMP4,CREBBP,FOS,RASD1,RNF111,RRAS,TGFB2
Tetrapyrrole Biosynthesis II	1.61		0.4	ALAS2,HMBS
Telomerase Signaling	1.29	0.333333	0.0935	HSP90AA1,HSP90AB1,IL2RG,MYC,PPP2CB,PPP2R1A,PPP2R5D,RASD1,RRAS,TP53
Tec Kinase Signaling	1.62	2.49615	0.0915	Cdc42,FCER1G,FOS,FYN,GNAS,GNB1,HCK,ITGA5,JAK1,RHOB,RHOH,RHOQ,SRC,STAT6,VAV2
TCA Cycle II (Eukaryotic)	1.47	2	0.167	ACO1,ACO2,FH,SDHD
T Helper Cell Differentiation	0.482		0.0685	FCER1G,IL2RG,IL6ST,STAT6,TNFRSF11B
T Cell Receptor Signaling	0.516		0.0667	FOS,FYN,LCP2,NFATC4,RASD1,RRAS,VAV2
T Cell Exhaustion Signaling Pathway	0	2.44949	0.0514	FCER1G,FOS,JAK1,NFATC4,PPP2CB,PPP2R1A,PPP2R5D,RASD1,RRAS
Systemic Lupus Erythematosus Signaling	0		0.0393	EFTUD2,FCER1G,FCGR2A,FOS,LSM2,NFATC4,RASD1,RRAS,SNRPD1
Systemic Lupus Erythematosus In T Cell Signaling Pathway	0.828	2.98481	0.0661	ATF4,CASP2,Cdc42,CREB5,CREBBP,EZR,FCER1G,FOS,H2-T24,ITGAL,NOS3,PPP2CB,PPP2R1A,PPP2R5D,RAB4A,RASD1,RDX,RHOB,RHOH,RHOQ,RRAS,RT1-EC2
Systemic Lupus Erythematosus In B Cell Signaling Pathway	0.336	1.29099	0.0545	FCGR2A,FOS,FYN,HCK,IL6ST,JAK1,MYC,NFATC4,RASD1,RRAS,SHC3,SRC,TGFB2,TRAF2,TRAF4
Synaptogenesis Signaling Pathway	3.7	2.92119	0.103	ACTR2,ADCY9,AP2B1,AP2M1,ARPC1B,ATF4,BET1L,BRAF,CDH13,CDH2,CDK5,CFL1,COMP,CREB5,CREBBP,EIF4EBP1,EPHA2,EPHA3,EPHB4,FYN,GOSR1,HCK,LRP8,NAP1L1,NSF,NTRK2,RASD1,RRAS,SHC3,SRC,THBS4,VLDLR
Synaptic Long Term Potentiation	0	0.447214	0.0465	ATF4,CREB5,CREBBP,PPP1R3D,RASD1,RRAS
Synaptic Long Term Depression	0.732	1.1547	0.0688	GNAS,IGF1,NOS3,NPR2,PLA2G2A,PLA2G6,PLAAT3,PPP2CB,PPP2R1A,PPP2R5D,PRKG2,RASD1,RRAS
Superpathway of Methionine Degradation	0.907	0	0.108	AHCYL1,GOT1,GOT2,PRMT8
Superpathway of Melatonin Degradation	0		0.0462	CSGALNACT1,CYP2U1,CYP51A1
Superpathway of Inositol Phosphate Compounds	0	2.33333	0.0455	ACP5,ACP6,ATP1A1,CDC25B,DUSP27,MDP1,PGAM5,PPFIBP2,PPP2R5D
Superpathway of Geranylgeranyldiphosphate Biosynthesis I (via Mevalonate)	1.91	1	0.222	ACAT2,FDPS,GGPS1,IDI1
Superpathway of Citrulline Metabolism	0.259		0.0667	NOS3
Superpathway of Cholesterol Biosynthesis	4.98	2.33333	0.31	ACAT2,CYP51A1,EBP,FDFT1,FDPS,GGPS1,IDI1,MSMO1,SQLE
Superoxide Radicals Degradation	1.21		0.25	SOD1,SOD3
Sumoylation Pathway	3.05	-1.94145	0.136	ARHGDIA,ARHGDIB,Cdc42,CREBBP,FOS,MAP3K5,PCNA,RFC4,RHOB,RHOH,RHOQ,SENP6,SUMO2,TP53
Sulfate Activation for Sulfonation	0.995		0.5	PAPSS1
Sucrose Degradation V (Mammalian)	1.12		0.222	ALDOA,ALDOC
Stearate Biosynthesis I (Animals)	0.352		0.0638	ACSL1,PORCN,TECR
STAT3 Pathway	2.76	2.7136	0.119	BMP6,FGFR1,FGFR2,FGFR3,IGF1,IL11RA,IL17RE,IL2RG,IL6ST,IL9R,MYC,NTRK2,RASD1,RRAS,SRC,TGFB2
SPINK1 Pancreatic Cancer Pathway	0.42	-1	0.0667	CPA3,CTSA,CTSB,MMP12
SPINK1 General Cancer Pathway	0.314		0.058	JAK1,Mt1m/Mt2A,RASD1,RRAS
Sphingosine-1-phosphate Signaling	0	0.447214	0.0513	ADCY9,CASP2,Cdc42,RHOB,RHOH,RHOQ
Sphingomyelin Metabolism	0.459		0.125	SGMS2
Spermine and Spermidine Degradation I	0.716		0.25	SAT1
Spermidine Biosynthesis I	0.995		0.5	SRM
Sperm Motility	1.9	1.34164	0.0897	CLK1,CLK2,CSF1R,EPHA2,EPHA3,EPHB4,FGFR1,FGFR2,FGFR3,FYN,GNAS,HCK,JAK1,NTRK2,PLA2G2A,PLA2G6,PLAAT3,PRKG2,SRC,TIE1
Small Cell Lung Cancer Signaling	0.788		0.0845	CDK4,MYC,SUV39H1,TP53,TRAF2,TRAF4
Sirtuin Signaling Pathway	5.88	0.2	0.124	ACADL,ATP5F1A,ATP5PB,CPT1A,DUSP6,G6PD,GABARAP,GABARAPL1,GADD45G,GOT2,MAP1LC3B,MAPK6,MT-ND2,MYC,NDUFA3,NDUFA4L2,NDUFB10,NDUFB7,NDUFS2,NDUFV2,NOS3,PCK2,PFKFB3,SDHD,SLC25A4,SLC25A5,SOD1,SOD3,SUV39H1,TIMM23,TOMM22,TP53,TRIM28,UQCRFS1,VDAC2,XPA
Signaling by Rho Family GTPases	2.06	3.44124	0.0902	ACTR2,ARHGEF1,ARHGEF5,ARPC1B,Cdc42,CDC42EP2,CDH13,CDH2,CFL1,CYBB,EZR,FOS,GNAS,GNB1,ITGA5,MYL1,RDX,RHOB,RHOH,RHOQ,SEPTIN6,SEPTIN7
Sertoli Cell-Sertoli Cell Junction Signaling	0.99		0.0757	A2M,CLDN11,ITGA5,JAM2,JUP,MAP3K5,NOS3,PRKG2,RASD1,RRAS,SRC,TUBB,TUBB4B,TUBB6
Serotonin Receptor Signaling	0		0.0465	ADCY9,SLC6A4
Serotonin Degradation	0		0.0149	CSGALNACT1
Senescence Pathway	1.52	1.52753	0.08	ANAPC11,ASXL1,BRAF,CAPN1,CAPN5,CAPNS1,CDC25B,CDK4,CREBBP,EIF4EBP1,GADD45G,MAPK6,NFATC4,PDK2,PPP2CB,PPP2R1A,PPP2R5D,RASD1,RRAS,SQSTM1,TGFB2,TP53
Semaphorin Signaling in Neurons	1.45		0.117	Cdc42,CDK5,CFL1,FYN,RHOB,RHOH,RHOQ
SAPK/JNK Signaling	0.553	0	0.0686	FCER1G,GNB1,MAP3K5,RASD1,RRAS,TP53,TRAF2
Salvage Pathways of Pyrimidine Ribonucleotides	0.621	2.64575	0.0722	AK1,APOBEC1,BRAF,CDK4,CDK5,MAPK6,PLK1
Role of Wnt/GSK-3β Signaling in the Pathogenesis of Influenza	0.66	-0.447214	0.0769	APC2,FZD1,FZD8,Tcf7,WNT4,WNT5B
Role of Tissue Factor in Cancer	0.58		0.0684	CFL1,FYN,HCK,ITGB5,RASD1,RRAS,SRC,TP53
Role of RIG1-like Receptors in Antiviral Innate Immunity	0.395		0.0682	CREBBP,TANK,TRAF2
Role of PKR in Interferon Induction and Antiviral Response	0.58	-1.13389	0.0684	FOS,HSP90AA1,HSP90AB1,HSPA2,JAK1,NPM1,SCARA5,TP53
Role of Pattern Recognition Receptors in Recognition of Bacteria and Viruses	0		0.00649	TGFB2
Role of p14/p19ARF in Tumor Suppression	0.348		0.069	NPM1,TP53
Role of Osteoblasts, Osteoclasts and Chondrocytes in Rheumatoid Arthritis	3.69		0.114	ACP5,APC2,BMP4,BMP6,COL1A1,CSF1R,DKK2,FOS,FRZB,FZD1,FZD8,IGF1,ITGA5,MAP3K5,NFATC4,SFRP2,SFRP4,SPP1,SRC,Tcf7,TNFRSF11B,TRAF2,WIF1,WNT4,WNT5B
Role of Oct4 in Mammalian Embryonic Stem Cell Pluripotency	2.04		0.152	BRCA1,FOXA2,PHC1,PHC3,SPP1,TP53,WWP2
Role of NFAT in Regulation of the Immune Response	0.33	2.12132	0.0552	FCER1G,FCGR2A,FOS,FYN,GNAS,GNB1,LCP2,NFATC4,RASD1,RRAS
Role of NFAT in Cardiac Hypertrophy	0	3	0.0467	ADCY9,GNAS,GNB1,IGF1,IL6ST,NFATC4,RASD1,RRAS,SRC,TGFB2
Role of NANOG in Mammalian Embryonic Stem Cell Pluripotency	1.34	1	0.0924	BMP4,BMP6,FZD1,FZD8,IL6ST,JAK1,RASD1,RRAS,TP53,WNT4,WNT5B
Role of MAPK Signaling in the Pathogenesis of Influenza	0.627		0.075	MAP3K5,PLA2G2A,PLA2G6,PLAAT3,RASD1,RRAS
Role of Macrophages, Fibroblasts and Endothelial Cells in Rheumatoid Arthritis	2.73		0.0929	APC2,ATF4,CREB5,CREBBP,DAAM1,DKK2,FN1,FOS,FRZB,FZD1,FZD8,IL16,IL6ST,LTBR,MIF,MYC,NFATC4,RASD1,RRAS,SFRP2,SFRP4,SRC,Tcf7,TNFRSF11B,TRAF2,TRAF4,WIF1,WNT4,WNT5B
Role of Lipids/Lipid Rafts in the Pathogenesis of Influenza	0		0.0435	FDPS
Role of JAK2 in Hormone-like Cytokine Signaling	0.273		0.0588	JAK1,SH2B2
Role of JAK1, JAK2 and TYK2 in Interferon Signaling	0		0.0417	JAK1
Role of JAK1 and JAK3 in γc Cytokine Signaling	0.829		0.087	IL2RG,IL9R,JAK1,RASD1,RRAS,STAT6
Role of JAK family kinases in IL-6-type Cytokine Signaling	0.425		0.08	IL6ST,JAK1
Role of IL-17F in Allergic Inflammatory Airway Diseases	0.763		0.0952	ATF4,CREB5,CREBBP,IGF1
Role of IL-17A in Psoriasis	0.301		0.0769	S100A8
Role of CHK Proteins in Cell Cycle Checkpoint Control	2.6	1.63299	0.158	BRCA1,MDC1,PCNA,PLK1,PPP2CB,PPP2R1A,PPP2R5D,RFC4,TP53
Role of BRCA1 in DNA Damage Response	0.395	2	0.0625	BRCA1,MDC1,PLK1,RFC4,TP53
RhoGDI Signaling	3.34	-2.52357	0.117	ACTR2,ARHGDIA,ARHGDIB,ARHGEF1,ARHGEF5,ARPC1B,Cdc42,CDH13,CDH2,CFL1,CREBBP,EZR,GNAS,GNB1,ITGA5,MYL1,RDX,RHOB,RHOH,RHOQ,SRC
RhoA Signaling	2.32	3.74166	0.114	ACTR2,ARHGEF1,ARPC1B,CDC42EP2,CFL1,EZR,IGF1,LPAR1,MYL1,PFN1,Ppp1r12a,RDX,SEPTIN6,SEPTIN7
Retinoic acid Mediated Apoptosis Signaling	0		0.0167	CRABP1
Renin-Angiotensin Signaling	0		0.0424	ADCY9,FOS,RASD1,RRAS,SHC3
Renal Cell Carcinoma Signaling	0.627		0.075	CREBBP,EGLN3,FH,FOS,RASD1,RRAS
Remodeling of Epithelial Adherens Junctions	0.85		0.0882	ACTR2,ARPC1B,SRC,TUBB,TUBB4B,TUBB6
Relaxin Signaling	0.596	1.41421	0.0667	ADCY9,BRAF,FOS,GNAS,GNB1,MPPED2,NOS3,NPR2,PDE6D,RLN1
Regulation of the Epithelial-Mesenchymal Transition Pathway	1.12		0.0781	BRAF,CDH2,FGFR1,FGFR2,FGFR3,FZD1,FZD8,ID2,JAK1,RASD1,RRAS,Tcf7,TGFB2,WNT4,WNT5B
Regulation of IL-2 Expression in Activated and Anergic T Lymphocytes	0.745		0.0787	FOS,FYN,NFATC4,RASD1,RRAS,TGFB2,VAV2
Regulation of eIF4 and p70S6K Signaling	2.47	-0.447214	0.108	AGO1,EIF3C,EIF3M,EIF4A3,EIF4EBP1,FAU,ITGA5,PAIP1,PPP2CB,PPP2R1A,PPP2R5D,RASD1,RPS15,RPS15A,RPS24,RPS5,RRAS
Regulation of Cellular Mechanics by Calpain Protease	2.21	2.44949	0.138	CAPN1,CAPN5,CAPNS1,CDK4,EZR,ITGA5,RASD1,RRAS,SRC
Regulation of Actin-based Motility by Rho	2.47	3.16228	0.128	ACTR2,ARHGDIA,ARPC1B,Cdc42,CFL1,ITGA5,MYL1,PFN1,Ppp1r12a,RHOB,RHOH,RHOQ
Reelin Signaling in Neurons	2.97	1.80739	0.124	ACTR2,ARHGEF1,ARHGEF5,ARPC1B,CDH2,CDK5,CFL1,FYN,HCK,ITGA5,ITGAL,LRP8,PAFAH1B3,PDK2,SRC,VLDLR
RAR Activation	0.677		0.067	ADCY9,CRABP1,CREBBP,CSNK2B,FOS,IGFBP3,MAP3K5,NCOR1,PNRC1,PSMC5,RBP4,SRC,TGFB2
RANK Signaling in Osteoclasts	0	-1	0.0455	FOS,MAP3K5,SRC,TRAF2
RAN Signaling	0.224		0.0588	CSE1L
Rac Signaling	0.439	2.44949	0.0625	ACTR2,ARPC1B,CFL1,CYBB,ITGA5,RASD1,RRAS
Pyruvate Fermentation to Lactate	0.562		0.167	Ldha/RGD1562690
Pyrimidine Ribonucleotides Interconversion	0		0.0488	AK1,SMARCA1
Pyrimidine Ribonucleotides De Novo Biosynthesis	0		0.0465	AK1,SMARCA1
Pyrimidine Deoxyribonucleotides De Novo Biosynthesis I	0.497		0.0909	AK1,DTYMK
Pyridoxal 5'-phosphate Salvage Pathway	0.605	2.23607	0.0769	BRAF,CDK4,CDK5,MAPK6,PLK1
PXR/RXR Activation	0		0.0462	CPT1A,PCK2,SCD
Putrescine Degradation III	0		0.0476	SAT1
Putrescine Biosynthesis III	0.995		0.5	ODC1
PTEN Signaling	0.479	-1.88982	0.0635	CSNK2B,FGFR1,FGFR2,FGFR3,ITGA5,NTRK2,RASD1,RRAS
PRPP Biosynthesis I	0.716		0.25	PRPS2
Protein Ubiquitination Pathway	5.65		0.125	ANAPC11,BRCA1,BTRC,DNAJC18,DNAJC22,DNAJC6,HSP90AA1,HSP90AB1,HSPA13,HSPA2,HSPB11,HSPB8,PSMA2,PSMA3,PSMB7,PSMB9,PSMC3,PSMC4,PSMC5,PSMD6,UBA1,UBE2D3,UBE2E3,UBE2H,UBE2Q1,UBE2R2,UBE2S,UBE3A,UCHL3,USP11,USP32,USP48,USP7,USP9X
Protein Kinase A Signaling	0.863	1.96396	0.0653	ADCY9,AKAP12,ANAPC11,ATF4,BRAF,CDC25B,CREB5,CREBBP,DUSP6,FLNA,GNAS,GNB1,MPPED2,MYH2,MYL1,NFATC4,NOS3,PDE6D,Phkg2,PPP1R3D,PYGB,Tcf7,TGFB2,YWHAB,YWHAE,YWHAZ
Prostate Cancer Signaling	1.71		0.11	ATF4,CREB5,CREBBP,GSTP1,HSP90AA1,HSP90AB1,RASD1,RRAS,SUV39H1,TP53
Prostanoid Biosynthesis	0.383		0.1	PTGES
Prolactin Signaling	0.612	1	0.0741	CREBBP,FOS,FYN,MYC,RASD1,RRAS
Production of Nitric Oxide and Reactive Oxygen Species in Macrophages	1.72	0.5	0.0904	Cdc42,CLU,CREBBP,CYBB,FOS,JAK1,MAP3K5,PPP1R3D,PPP2CB,PPP2R1A,PPP2R5D,RBP4,RHOB,RHOH,RHOQ,S100A8,TNFRSF11B
Primary Immunodeficiency Signaling	0		0.02	IL2RG
PPARα/RXRα Activation	0.72	-0.57735	0.0684	ACADL,ADCY9,ADIPOR1,CREBBP,GNAS,GOT2,HSP90AA1,HSP90AB1,ITGB5,NCOR1,RASD1,RRAS,TGFB2
PPAR Signaling	1.04	-1.41421	0.0865	CREBBP,FOS,HSP90AA1,HSP90AB1,NCOR1,RASD1,RRAS,TNFRSF11B,TRAF2
Polyamine Regulation in Colon Cancer	1.6		0.182	MYC,ODC1,PSME3,SAT1
PKCθ Signaling in T Lymphocytes	0.382	0.707107	0.0581	FCER1G,FOS,FYN,LCP2,MAP3K5,NFATC4,RASD1,RRAS,VAV2
PI3K/AKT Signaling	3.51	2.13809	0.12	EIF4EBP1,HSP90AA1,HSP90AB1,IL11RA,IL17RE,IL2RG,IL6ST,IL9R,ITGA5,JAK1,MAP3K5,NOS3,PPP2CB,PPP2R1A,PPP2R5D,RASD1,RRAS,TP53,YWHAB,YWHAE,YWHAZ
PI3K Signaling in B Lymphocytes	0.538	1.41421	0.0652	ATF4,ATF5,ATF7,FOS,FYN,NFATC4,RASD1,RRAS,VAV2
Phototransduction Pathway	0		0.0377	GNB1,PDE6D
Phospholipases	0.641	2.23607	0.0794	HMOX1,PLA1A,PLA2G2A,PLA2G6,PLAAT3
Phospholipase C Signaling	3.38	3.7097	0.105	ADCY9,ARHGEF1,ARHGEF5,ATF4,Cdc42,CREB5,CREBBP,FCER1G,FCGR2A,FYN,GNAS,GNB1,HMOX1,ITGA5,LCP2,MYL1,NFATC4,PLA2G2A,PLA2G6,Ppp1r12a,RALGDS,RASD1,RHOB,RHOH,RHOQ,RRAS,SRC
Phosphatidylglycerol Biosynthesis II (Non-plastidic)	0		0.0455	GPAT4
Phosphatidylcholine Biosynthesis I	0.506		0.143	CHPT1
Phenylethylamine Degradation I	0.716		0.25	AOC3
Phenylalanine Degradation IV (Mammalian, via Side Chain)	0.789		0.143	GOT1,GOT2
Phagosome Maturation	4.43		0.139	ATP6AP1,ATP6V0B,ATP6V0C,ATP6V1B2,ATP6V1H,BET1L,CTSA,CTSB,CTSZ,CYBB,DYNLRB1,GOSR1,LAMP2,M6PR,NSF,PRDX2,TSG101,TUBB,TUBB4B,TUBB6,VPS28
Phagosome Formation	0.489		0.064	Cdc42,FCER1G,FCGR2A,FN1,ITGA5,RHOB,RHOH,RHOQ
PFKFB4 Signaling Pathway	3.29	0.707107	0.196	ATF4,CREB5,CREBBP,GNAS,GPI,HK1,TGFB2,TKT,TP53
Pentose Phosphate Pathway (Oxidative Branch)	0.716		0.25	G6PD
Pentose Phosphate Pathway (Non-oxidative Branch)	0.562		0.167	TKT
Pentose Phosphate Pathway	1.04		0.2	G6PD,TKT
PEDF Signaling	0		0.0488	RASD1,RRAS,SERPINF1,TP53
PDGF Signaling	1.11	1.13389	0.093	CAV1,CSNK2B,FOS,JAK1,MYC,RASD1,RRAS,SRC
PD-1, PD-L1 cancer immunotherapy pathway	0.505	-0.816497	0.066	CBLB,CSNK2B,IL2RG,JAK1,LCP2,TGFB2,TNFRSF11B
PCP pathway	1.04	0.816497	0.1	DAAM1,FZD1,FZD8,PFN1,WNT4,WNT5B
Paxillin Signaling	0.7	2	0.0741	ITGA5,ITGAL,ITGB5,ITGB6,NCK1,RASD1,RRAS,SRC
Parkinson's Signaling	0.241		0.0625	SNCAIP
Pancreatic Adenocarcinoma Signaling	0.686	1.63299	0.0734	CDK4,HMOX1,JAK1,RALBP1,RALGDS,SUV39H1,TGFB2,TP53
PAK Signaling	0.621	2.23607	0.0722	CFL1,EPHA3,ITGA5,MYL1,NCK1,RASD1,RRAS
p70S6K Signaling	1.44	0.707107	0.093	EEF2,IL2RG,JAK1,PPP2CB,PPP2R1A,PPP2R5D,RASD1,RRAS,SRC,YWHAB,YWHAE,YWHAZ
p53 Signaling	0.397		0.0612	BRCA1,CDK4,GADD45G,PCNA,SERPINE2,TP53
p38 MAPK Signaling	1.7	1.26491	0.102	ATF4,CDC25B,CREB5,CREBBP,MAP3K5,MKNK2,MYC,PLA2G2A,PLA2G6,TGFB2,TP53,TRAF2
P2Y Purigenic Receptor Signaling Pathway	0.667	1.41421	0.0709	ADCY9,ATF4,CREB5,CREBBP,FOS,GNB1,MYC,RASD1,RRAS
Oxidative Phosphorylation	3.29	3.87298	0.138	ATP5F1A,ATP5MC3,ATP5PB,ATP5PD,COX4I1,COX4I2,COX5A,MT-ND2,NDUFA3,NDUFB10,NDUFB7,NDUFS2,NDUFV2,SDHD,UQCRFS1
Oxidative Ethanol Degradation III	0.196		0.0526	ACSL1
OX40 Signaling Pathway	0		0.0444	FCER1G,H2-T24,RT1-EC2,TRAF2
Ovarian Cancer Signaling	1.54	2	0.0935	BRAF,BRCA1,CDK4,FZD1,FZD8,RASD1,RRAS,SRC,SUV39H1,Tcf7,TP53,WNT4,WNT5B
Osteoarthritis Pathway	2.47	1.88562	0.0995	ANXA2,ATF4,CASP2,CCN4,CNMD,COL2A1,CREB5,CREBBP,FGFR1,FGFR3,FN1,FRZB,FZD1,FZD8,ITGA5,MMP12,RBP4,S100A8,SOX9,SPP1,Tcf7
Opioid Signaling Pathway	1.24	2.66789	0.0769	ADCY9,AP2B1,AP2M1,ATF4,BRAF,CREB5,CREBBP,FOS,FOSB,FYN,GNAS,GNB1,HCK,MAPK6,MYC,NOS3,RASD1,RRAS,SRC
Oncostatin M Signaling	1.15	2	0.116	CHI3L1,IL6ST,JAK1,RASD1,RRAS
Oleate Biosynthesis II (Animals)	0.301		0.0769	SCD
Nur77 Signaling in T Lymphocytes	0		0.0169	FCER1G
Nucleotide Excision Repair Pathway	0		0.0286	XPA
NRF2-mediated Oxidative Stress Response	2.69	1.50756	0.106	ABCC1,ABCC4,ATF4,CREBBP,DNAJC18,DNAJC6,FOS,GSTP1,HMOX1,HSPB8,MAP3K5,MGST3,PPIB,RASD1,RRAS,SOD1,SOD3,SQSTM1,STIP1,UBE2E3
Notch Signaling	0.52		0.0811	CNTN1,DTX4,MAML2
Non-Small Cell Lung Cancer Signaling	0.749		0.0822	CDK4,RASD1,RRAS,STK4,SUV39H1,TP53
nNOS Signaling in Neurons	0.644		0.0851	CAPN1,CAPN5,CAPNS1,RASD1
Nitric Oxide Signaling in the Cardiovascular System	0.387	0.447214	0.0606	CAV1,HSP90AA1,HSP90AB1,NOS3,PRKG2,SLC7A1
Nicotine Degradation III	0.25		0.0536	CSGALNACT1,CYP2U1,CYP51A1
Nicotine Degradation II	0		0.0462	CSGALNACT1,CYP2U1,CYP51A1
NGF Signaling	0.618	0.816497	0.0702	ATF4,CREB5,CREBBP,MAP3K5,RASD1,RRAS,TP53,TRAF4
NF-κB Signaling	1.92	2.32379	0.095	AZI2,BMP4,BRAF,BTRC,CREBBP,CSNK2B,FCER1G,FGFR1,FGFR2,FGFR3,LTBR,NTRK2,RASD1,RRAS,TANK,TNFRSF11B,TRAF2
NF-κB Activation by Viruses	0.596	1.34164	0.0732	ITGA5,ITGAL,ITGB5,RASD1,RRAS,TRAF2
Neurotrophin/TRK Signaling	1.36	0	0.105	ATF4,CREB5,CREBBP,FOS,MAP3K5,NTRK2,RASD1,RRAS
Neuroprotective Role of THOP1 in Alzheimer's Disease	0.58	0.447214	0.0684	CFD,ENDOU,FAP,MME,NFYA,PREP,SERPINA3,YWHAE
Neuropathic Pain Signaling In Dorsal Horn Neurons	0	0	0.0396	FOS,KCNN1,NTRK2,SRC
Neuroinflammation Signaling Pathway	0.306	1.29099	0.0533	ATF4,CD200,CREB5,CREBBP,CSF1R,CYBB,FOS,FZD1,GLUL,HMOX1,JAK1,MAPK6,NFATC4,PLA2G2A,PLA2G6,TGFB2
Neuregulin Signaling	0.899	2	0.0833	CDK5,HSP90AA1,HSP90AB1,ITGA5,MYC,RASD1,RRAS,SRC
Netrin Signaling	0		0.0308	NCK1,NFATC4
NER Pathway	1.74	1.89737	0.107	COPS4,COPS7A,PCNA,POLD2,POLE3,RFC4,RNF111,TOP2A,USP7,XAB2,XPA
Necroptosis Signaling Pathway	3.72	3.57771	0.127	CAPN1,CAPN5,CAPNS1,CYBB,FKBP1A,GLUL,JAK1,PGAM5,PLA2G2A,PLA2G6,RBCK1,SLC25A3,SLC25A4,SLC25A5,TIMM23,TNFRSF11B,TOMM22,TP53,TRAF2,VDAC2
Natural Killer Cell Signaling	2.48	1.78885	0.102	CD48,CFL1,Col10a1,COL11A2,COL1A1,COL2A1,COL5A3,FCER1G,FCGR2A,FYN,HCST,HSPA2,ITGAL,LCP2,MAP3K5,NCK1,NFATC4,RASD1,RRAS,VAV2
NADH Repair	0.83		0.333	GAPDH
NAD Salvage Pathway III	0.506		0.143	Nmnat3
NAD Salvage Pathway II	0.823		0.115	ACP5,ACP6,Nmnat3
NAD Phosphorylation and Dephosphorylation	0.841		0.154	ACP5,ACP6
NAD Biosynthesis III	0.562		0.167	Nmnat3
NAD biosynthesis II (from tryptophan)	0.325		0.0833	Nmnat3
NAD Biosynthesis from 2-amino-3-carboxymuconate Semialdehyde	0.562		0.167	Nmnat3
Myc Mediated Apoptosis Signaling	1.36	1.63299	0.12	CASP2,CREBBP,MYC,TNFRSF11B,TP53,TRAF2
mTOR Signaling	2.17	1.26491	0.0952	Cdc42,EIF3C,EIF3M,EIF4A3,EIF4EBP1,FAU,FKBP1A,HMOX1,PPP2CB,PPP2R1A,PPP2R5D,RASD1,RHOB,RHOH,RHOQ,RPS15,RPS15A,RPS24,RPS5,RRAS
Mouse Embryonic Stem Cell Pluripotency	2.15	1.50756	0.117	BMP4,CREBBP,FZD1,FZD8,ID2,IL6ST,JAK1,MYC,RASD1,RRAS,Tcf7,TP53
Molecular Mechanisms of Cancer	2.89		0.0895	ADCY9,ARHGEF1,ARHGEF5,BMP4,BMP6,BRAF,BRCA1,CDC25B,Cdc42,CDK14,CDK4,CDK5,CREBBP,FOS,FYN,FZD1,FZD8,GNAS,ITGA5,JAK1,MAP3K5,MYC,RALBP1,RALGDS,RASD1,RHOB,RHOH,RHOQ,RRAS,SRC,SUV39H1,TGFB2,TP53,WNT4,WNT5B
Mitotic Roles of Polo-Like Kinase	2.69		0.152	ANAPC11,CAPN1,CDC25B,HSP90AA1,HSP90AB1,PLK1,PPP2CB,PPP2R1A,PPP2R5D,SMC1A
Mitochondrial L-carnitine Shuttle Pathway	0.657		0.118	ACSL1,CPT1A
Mitochondrial Dysfunction	4.09		0.129	ACO1,ACO2,ATP5F1A,ATP5MC3,ATP5PB,ATP5PD,COX4I1,COX4I2,COX5A,CPT1A,FIS1,MT-ND2,NDUFA3,NDUFA4L2,NDUFB10,NDUFB7,NDUFS2,NDUFV2,PRDX3,SDHD,UQCRFS1,VDAC2
Mismatch Repair in Eukaryotes	0.697		0.125	PCNA,RFC4
Mineralocorticoid Biosynthesis	0.325		0.0833	EBP
MIF-mediated Glucocorticoid Regulation	0.587		0.0882	MIF,PLA2G2A,PLA2G6
MIF Regulation of Innate Immunity	1.19	0.447214	0.119	FOS,MIF,PLA2G2A,PLA2G6,TP53
Mevalonate Pathway I	0.789		0.143	ACAT2,IDI1
Methionine Degradation I (to Homocysteine)	0.497		0.0909	AHCYL1,PRMT8
Melatonin Signaling	0		0.0139	BRAF
Melatonin Degradation I	0		0.05	CSGALNACT1,CYP2U1,CYP51A1
Melanoma Signaling	0.933	1	0.1	BRAF,CDK4,RASD1,RRAS,TP53
Melanocyte Development and Pigmentation Signaling	1.26	1.88982	0.0957	ADCY9,ATF4,CREB5,CREBBP,GNAS,RASD1,RRAS,SH2B2,SRC
Mechanisms of Viral Exit from Host Cells	1.22		0.122	CHMP2A,CHMP4C,PDCD6IP,TSG101,VPS28
Maturity Onset Diabetes of Young (MODY) Signaling	0.525		0.0952	FOXA2,GAPDH
Macropinocytosis Signaling	1.36	2	0.105	CSF1R,ITGA5,ITGB5,ITGB6,RASD1,RRAS,SRC,USP6NL
Lymphotoxin β Receptor Signaling	0.528		0.0755	CREBBP,LTBR,TRAF2,TRAF4
LXR/RXR Activation	1.01	0.816497	0.0826	CLU,CYP51A1,FDFT1,NCOR1,PLTP,RBP4,S100A8,SCD,SERPINF1,TNFRSF11B
LPS/IL-1 Mediated Inhibition of RXR Function	0	-1.34164	0.0491	ABCC4,ACSL1,CHST2,CPT1A,GSTP1,HS3ST6,MGST3,PLTP,SOD3,TNFRSF11B,TRAF2
LPS-stimulated MAPK Signaling	0		0.0488	FOS,MAP3K5,RASD1,RRAS
Lipid Antigen Presentation by CD1	1.36		0.154	AP2B1,AP2M1,FCER1G,PSAP
Leukotriene Biosynthesis	0.301		0.0769	MGST3
Leukocyte Extravasation Signaling	0.834	1.89737	0.0711	CLDN11,CXCR4,CYBB,EDIL3,EZR,ITGA5,ITGAL,JAM2,MMP12,RDX,RHOH,SRC,THY1,VAV2
Leptin Signaling in Obesity	0		0.0135	ADCY9
Lactose Degradation III	1.45		0.333	GLB1,PSAP
L-cysteine Degradation III	0.995		0.5	GOT1
L-cysteine Degradation I	1.82		0.5	GOT1,GOT2
Ketolysis	0.383		0.1	ACAT2
Ketogenesis	0.353		0.0909	ACAT2
JAK/Stat Signaling	0.395	1	0.0625	FOS,JAK1,RASD1,RRAS,STAT6
Isoleucine Degradation I	0.259		0.0667	ACAT2
Iron homeostasis signaling pathway	3.12		0.124	ACO1,ACO2,ALAS2,ATP6AP1,ATP6V0B,ATP6V0C,ATP6V1B2,ATP6V1H,BMP4,BMP6,BTRC,CP,Hba-a2/Hba1,HMOX1,JAK1,TFR2,TFRC
Intrinsic Prothrombin Activation Pathway	1.69	-0.447214	0.143	Col10a1,COL11A2,COL1A1,COL2A1,COL5A3,THBD
Interferon Signaling	0.248		0.0556	IFITM3,JAK1
Integrin Signaling	4.76	3.7097	0.127	ACTR2,ARF4,ARPC1B,ASAP1,BRAF,CAPN1,CAPN5,CAPNS1,CAV1,Cdc42,FYN,ITGA5,ITGAL,ITGB5,ITGB6,NCK1,PFN1,Ppp1r12a,RASD1,RHOB,RHOH,RHOQ,RRAS,SRC,TSPAN3,TSPAN6,TSPAN7
Insulin Receptor Signaling	0.517	1.88982	0.0643	EIF4EBP1,FYN,GRB10,JAK1,NCK1,PPP1R3D,RASD1,RHOQ,RRAS
iNOS Signaling	0.38		0.0667	CREBBP,FOS,JAK1
Inhibition of Matrix Metalloproteases	0.481		0.0769	A2M,MMP12,SDC1
Inhibition of ARE-Mediated mRNA Degradation Pathway	0.987	0.632456	0.082	AGO1,MAPK6,PPP2CB,PPP2R1A,PPP2R5D,PSME3,TNFRSF11B,YWHAB,YWHAE,YWHAZ
Inhibition of Angiogenesis by TSP1	1.01		0.118	FYN,NOS3,SDC1,TP53
Inflammasome pathway	0.554		0.1	CTSB,NEK7
Induction of Apoptosis by HIV1	1.88	1.41421	0.131	CXCR4,MAP3K5,SLC25A3,SLC25A4,SLC25A5,TNFRSF11B,TP53,TRAF2
ILK Signaling	4.73	1.04257	0.132	ATF4,Cdc42,CFL1,CREB5,CREBBP,FERMT2,FLNA,FN1,FOS,ITGB5,ITGB6,LIMS2,MYC,MYH2,MYH9,MYL1,NACA,PPP2CB,PPP2R1A,PPP2R5D,RHOB,RHOH,RHOQ,RSU1,TMSB10/TMSB4X
IL-9 Signaling	0.612		0.0909	IL2RG,IL9R,JAK1
IL-8 Signaling	1.49	2.84019	0.085	ANGPT1,ANGPT2,BRAF,Cdc42,CYBB,EIF4EBP1,FOS,GNAS,GNB1,HMOX1,ITGB5,RASD1,RHOB,RHOH,RHOQ,RRAS,SRC
IL-7 Signaling Pathway	0.418	2.23607	0.0641	EBF1,FYN,IL2RG,JAK1,MYC
IL-6 Signaling	0.936	1	0.08	A2M,COL1A1,CSNK2B,FOS,IL6ST,RASD1,RRAS,TNFAIP6,TNFRSF11B,TRAF2
IL-4 Signaling	0.553		0.0706	IL2RG,JAK1,NFATC4,RASD1,RRAS,STAT6
IL-3 Signaling	0.407	1	0.0633	FOS,JAK1,RASD1,RRAS,STAT6
IL-22 Signaling	0		0.0417	JAK1
IL-2 Signaling	1.02	1	0.0984	CSNK2B,FOS,IL2RG,JAK1,RASD1,RRAS
IL-17A Signaling in Gastric Cells	0		0.04	FOS
IL-17A Signaling in Fibroblasts	0.26		0.0571	FOS,LCN2
IL-17A Signaling in Airway Cells	0		0.0154	JAK1
IL-17 Signaling	0		0.0375	JAK1,RASD1,RRAS
IL-15 Signaling	0.712	1.63299	0.08	IL2RG,JAK1,MYC,RASD1,RRAS,STAT6
IL-15 Production	2.82	3.35659	0.124	CLK1,CLK2,CSF1R,EPHA2,EPHA3,EPHB4,FGFR1,FGFR2,FGFR3,FYN,HCK,JAK1,NTRK2,SRC,TIE1
IL-12 Signaling and Production in Macrophages	0		0.0455	CLU,FOS,RBP4,S100A8,STAT6,TGFB2
IL-10 Signaling	0.314		0.058	FCGR2A,FOS,HMOX1,JAK1
IL-1 Signaling	0		0.044	ADCY9,FOS,GNAS,GNB1
IGF-1 Signaling	3.51	0.816497	0.144	CCN3,CSNK2B,FOS,GRB10,IGF1,IGFBP3,IGFBP5,IGFBP6,IGFBP7,JAK1,RASD1,RRAS,YWHAB,YWHAE,YWHAZ
iCOS-iCOSL Signaling in T Helper Cells	0		0.036	FCER1G,IL2RG,LCP2,NFATC4
Hypoxia Signaling in the Cardiovascular System	3.99	0.447214	0.176	ATF4,CREB5,CREBBP,HSP90AA1,HSP90AB1,NOS3,TP53,UBE2D3,UBE2E3,UBE2H,UBE2Q1,UBE2R2,UBE2S
Huntington's Disease Signaling	1.64	1	0.0844	ATF4,ATP5F1A,ATP5PB,BET1L,CAPN1,CAPN5,CAPNS1,CASP2,CDK5,CREB5,CREBBP,GNB1,GOSR1,HSPA2,IGF1,NCOR1,NSF,PSME3,TP53,UBE2S
Human Embryonic Stem Cell Pluripotency	1.63		0.0963	BMP4,BMP6,FGFR1,FGFR2,FGFR3,FZD1,FZD8,GNAS,NTRK2,Tcf7,TGFB2,WNT4,WNT5B
HOTAIR Regulatory Pathway	0.888	-0.57735	0.075	AGO1,COL1A1,CREBBP,JAM2,KMT2A,MMP12,MYC,SPP1,Tcf7,WIF1,WNT4,WNT5B
HMGB1 Signaling	0.62	2.33333	0.0667	Cdc42,FOS,Kat6b,PLAT,RASD1,RHOB,RHOH,RHOQ,RRAS,TGFB2,TNFRSF11B
HIPPO signaling	2.35	-1.41421	0.129	AMOT,BTRC,DLG3,PPP1R3D,PPP2CB,PPP2R1A,PPP2R5D,STK4,YWHAB,YWHAE,YWHAZ
HIF1α Signaling	1.48		0.0973	CREBBP,EGLN3,HSP90AA1,Ldha/RGD1562690,MAPK6,MMP12,NOS3,RASD1,RRAS,SLC2A3,TP53
HGF Signaling	0	0	0.045	FOS,ITGA5,MAP3K5,RASD1,RRAS
Hereditary Breast Cancer Signaling	0.517		0.0643	BRCA1,CDK4,CREBBP,GADD45G,NPM1,RASD1,RFC4,RRAS,TP53
HER-2 Signaling in Breast Cancer	0.567		0.0714	ITGB5,ITGB6,MAP3K5,RASD1,RRAS,TP53
Hepatic Fibrosis Signaling Pathway	1.99	1.88982	0.0815	ATF4,BRAF,Cdc42,COL11A2,COL1A1,COL2A1,COL5A3,CREB5,CREBBP,CYBB,FGFR1,FOS,FZD1,FZD8,ITGA5,JAK1,MYC,MYL1,RASD1,RHOB,RHOH,RHOQ,RRAS,SPP1,Tcf7,TFRC,TGFB2,TNFRSF11B,WNT4,WNT5B
Hepatic Fibrosis / Hepatic Stellate Cell Activation	6.4		0.151	A2M,COL11A2,COL13A1,COL1A1,COL27A1,COL2A1,COL4A1,COL4A2,COL5A1,COL5A3,COL6A1,COL6A2,COL8A2,COL9A1,COL9A2,COL9A3,FGFR1,FGFR2,FN1,IGF1,IGF2,IGFBP3,IGFBP5,MYH2,MYH9,MYL1,TGFB2,TNFRSF11B
Hepatic Cholestasis	0		0.0378	ABCC1,ADCY9,PPRC1,SLC4A2,TGFB2,TNFRSF11B,TRAF2
Heparan Sulfate Biosynthesis (Late Stages)	0.51	0.447214	0.0704	CHST2,EXT1,EXTL1,HS3ST6,PLA1A
Heparan Sulfate Biosynthesis	0.418	0.447214	0.0641	CHST2,EXT1,EXTL1,HS3ST6,PLA1A
Heme Degradation	0.716		0.25	HMOX1
Heme Biosynthesis II	1.12		0.222	ALAS2,HMBS
Hematopoiesis from Pluripotent Stem Cells	0		0.0204	FCER1G
Gαs Signaling	1.29	2.52982	0.0935	ADCY9,ATF4,BRAF,CREB5,CREBBP,GNAS,GNB1,HCK,PTGER4,SRC
Gαq Signaling	0.359	2.82843	0.057	ARHGEF25,Cdc42,GNAS,GNB1,HMOX1,NFATC4,RHOB,RHOH,RHOQ
Gαi Signaling	0.936	1.13389	0.08	ADCY9,CAV1,DRD4,GNAS,GNB1,LPAR1,RALGDS,RASD1,RRAS,SRC
Gα12/13 Signaling	0.856	0.333333	0.0769	ARHGEF1,CDH13,CDH2,LPAR1,MAP3K5,MYL1,RASD1,RRAS,SRC,VAV2
Gustation Pathway	0		0.026	ADCY9,GNB1,MPPED2,PDE6D
Growth Hormone Signaling	0.51		0.0704	A2M,FOS,IGF1,IGF2,IGFBP3
Granzyme A Signaling	0.196		0.0526	CREBBP
Granulocyte Adhesion and Diapedesis	0.839		0.0722	Ccl2,Ccl9,CLDN11,CXCR4,EZR,GLG1,ITGA5,ITGAL,MMP12,RDX,SDC1,THY1,TNFRSF11B
Graft-versus-Host Disease Signaling	0		0.0208	FCER1G
GPCR-Mediated Nutrient Sensing in Enteroendocrine Cells	0		0.0179	ADCY9,GNAS
GPCR-Mediated Integration of Enteroendocrine Signaling Exemplified by an L Cell	0		0.0274	ADCY9,GNAS
GP6 Signaling Pathway	4.92	1.14708	0.16	COL11A2,COL13A1,COL1A1,COL27A1,COL2A1,COL4A1,COL4A2,COL5A1,COL5A3,COL6A1,COL6A2,COL8A2,COL9A1,COL9A2,COL9A3,FCER1G,FYN,LAMB1,LCP2
GNRH Signaling	0.539	1.26491	0.0636	ADCY9,ATF4,CREB5,CREBBP,FOS,GNAS,GNB1,MAP3K5,RASD1,RRAS,SRC
GM-CSF Signaling	0		0.0429	HCK,RASD1,RRAS
Glycolysis I	4.46	2.82843	0.308	ALDOA,ALDOC,ENO1,GAPDH,GPI,PFKL,PFKP,PKM
Glycogen Degradation III	0.279		0.0714	PYGB
Glycogen Degradation II	0.325		0.0833	PYGB
Glycine Cleavage Complex	0.562		0.167	GCSH
Glutathione-mediated Detoxification	0.637		0.0938	ANPEP,GSTP1,MGST3
Glutathione Redox Reactions I	0.899		0.125	GPX3,GSTP1,MGST3
Glutaryl-CoA Degradation	0.241		0.0625	ACAT2
Glutamine Biosynthesis I	1.28		1	GLUL
Glutamate Receptor Signaling	0		0.0351	GLUL,GNB1
Glutamate Degradation II	2.11		0.667	GOT1,GOT2
Glucose and Glucose-1-phosphate Degradation	0.325		0.0833	HK1
Gluconeogenesis I	2	2.23607	0.192	ALDOA,ALDOC,ENO1,GAPDH,GPI
Glucocorticoid Receptor Signaling	0		0.0476	A2M,ANXA1,CREBBP,FOS,HSP90AA1,HSP90AB1,HSPA2,JAK1,NCOR1,NFATC4,PCK2,RASD1,RRAS,TGFB2,TRAF2,TSG101
Glucocorticoid Biosynthesis	0.301		0.0769	EBP
Glioma Signaling	0.46		0.0636	CDK4,IGF1,IGF2,RASD1,RRAS,SUV39H1,TP53
Glioma Invasiveness Signaling	1.42	2.44949	0.108	Cdc42,HMMR,ITGB5,RASD1,RHOB,RHOH,RHOQ,RRAS
Glioblastoma Multiforme Signaling	1.91	1.94145	0.097	Cdc42,CDK4,FZD1,FZD8,IGF1,IGF2,MYC,RASD1,RHOB,RHOH,RHOQ,RRAS,SRC,TP53,WNT4,WNT5B
Germ Cell-Sertoli Cell Junction Signaling	1.78		0.0936	A2M,Cdc42,CDH2,CFL1,JUP,MAP3K5,RASD1,RHOB,RHOH,RHOQ,RRAS,SRC,TGFB2,TUBB,TUBB4B,TUBB6
Geranylgeranyldiphosphate Biosynthesis	0.83		0.333	GGPS1
GDP-mannose Biosynthesis	0.562		0.167	GPI
GDP-glucose Biosynthesis	0.353		0.0909	HK1
GDNF Family Ligand-Receptor Interactions	0.25		0.0526	FOS,NCK1,RASD1,RRAS
Gap Junction Signaling	0.636		0.0657	ADCY9,CAV1,CCN3,GNAS,LPAR1,NPR2,PRKG2,RASD1,RRAS,SRC,TUBB,TUBB4B,TUBB6
GADD45 Signaling	2.63		0.263	BRCA1,CDK4,GADD45G,PCNA,TP53
GABA Receptor Signaling	0.65		0.0737	ADCY9,AP2B1,AP2M1,GABARAP,GNAS,KCNN1,NSF
G-Protein Coupled Receptor Signaling	0.467		0.0588	ADCY9,ATF4,BRAF,CREB5,CREBBP,DRD4,DUSP6,FYN,GNAS,LPAR1,MPPED2,PDE6D,PTGER4,RASD1,RRAS,SRC
G Protein Signaling Mediated by Tubby	0.315		0.0645	GNAS,GNB1
G Beta Gamma Signaling	0.347	2.44949	0.0574	CAV1,CAV2,GNAS,GNB1,RASD1,RRAS,SRC
FXR/RXR Activation	0.92		0.0794	CLU,CREBBP,FOXA2,PCK2,PLTP,RBP4,SDC1,SERPINF1,SLC4A2,VLDLR
fMLP Signaling in Neutrophils	0.592	2.64575	0.069	ACTR2,ARPC1B,CYBB,GNAS,GNB1,NFATC4,RASD1,RRAS
FLT3 Signaling in Hematopoietic Progenitor Cells	0.915	0.816497	0.0875	ATF4,CREB5,CREBBP,EIF4EBP1,RASD1,RRAS,STAT6
Flavin Biosynthesis IV (Mammalian)	0.995		0.5	RFK
FGF Signaling	0.835	0.377964	0.0833	ATF4,CREB5,CREBBP,FGFR1,FGFR2,FGFR3,MAP3K5
FcγRIIB Signaling in B Lymphocytes	0		0.0267	RASD1,RRAS
Fcγ Receptor-mediated Phagocytosis in Macrophages and Monocytes	2.47	2.88675	0.128	ACTR2,ARPC1B,EZR,FCGR2A,FYN,HCK,HMOX1,LCP2,NCK1,PLA2G6,SRC,VAV2
Fc Epsilon RI Signaling	0.58	1.88982	0.0684	FCER1G,FYN,LCP2,PLA2G2A,PLA2G6,RASD1,RRAS,VAV2
Fatty Acid β-oxidation III (Unsaturated, Odd Number)	0.716		0.25	ECI2
Fatty Acid β-oxidation I	0.3		0.0625	ACSL1,ECI2
Fatty Acid Activation	0.301		0.0769	ACSL1
FAT10 Signaling Pathway	1.91		0.222	MAP1LC3B,PSME3,SQSTM1,UBA1
FAT10 Cancer Signaling Pathway	1.05	0.447214	0.109	CXCR4,PCNA,TGFB2,TNFRSF11B,TP53
FAK Signaling	1.59		0.105	ASAP1,CAPN1,CAPN5,CAPNS1,FYN,HMMR,ITGA5,RASD1,RRAS,SRC
Factors Promoting Cardiogenesis in Vertebrates	1.04	1.1547	0.08	ATF4,BMP4,BMP6,CREB5,CREBBP,FZD1,FZD8,MYC,Tcf7,TGFB2,WNT4,WNT5B
Extrinsic Prothrombin Activation Pathway	0.241		0.0625	THBD
Eumelanin Biosynthesis	0.63		0.2	MIF
Ethanol Degradation IV	0		0.0435	ACSL1
Ethanol Degradation II	0		0.0312	ACSL1
Estrogen-mediated S-phase Entry	0.404		0.0769	CDK4,MYC
Estrogen-Dependent Breast Cancer Signaling	1.85	1.13389	0.122	ATF4,CREB5,CREBBP,FOS,HSD17B11,IGF1,RASD1,RRAS,SRC
Estrogen Receptor Signaling	3.31	1.67126	0.0976	ADCY9,ATF4,ATP5F1A,ATP5PB,CAV1,CFL1,CREB5,CREBBP,EIF4EBP1,FOS,GNAS,GNB1,HNRNPD,HSP90AA1,HSP90AB1,IGF1,IGF2,JAK1,MMP12,MYC,MYL1,NCOR1,NOS3,PCNA,Ppp1r12a,RASD1,RRAS,SDHD,SHC3,SRC,TP53,UQCRFS1
Estrogen Biosynthesis	0.444		0.0732	CYP2U1,CYP51A1,HSD17B11
Erythropoietin Signaling	0.25		0.0526	FOS,RASD1,RRAS,SRC
ERK5 Signaling	3.51	2.11058	0.167	ATF4,CREB5,CREBBP,FOS,IL6ST,MYC,RASD1,RRAS,SRC,YWHAB,YWHAE,YWHAZ
ERK/MAPK Signaling	3.33	0.688247	0.114	ATF4,BRAF,CREB5,CREBBP,DUSP6,EIF4EBP1,FOS,FYN,ITGA5,MKNK2,MYC,PLA2G2A,PLA2G6,PPP1R3D,PPP2CB,PPP2R1A,PPP2R5D,RASD1,RRAS,SRC,YWHAB,YWHAZ
ErbB4 Signaling	0		0.0299	RASD1,RRAS
ErbB2-ErbB3 Signaling	0		0.0462	MYC,RASD1,RRAS
ErbB Signaling	0		0.0426	FOS,NCK1,RASD1,RRAS
Epoxysqualene Biosynthesis	2.57		1	FDFT1,SQLE
Epithelial Adherens Junction Signaling	3.03		0.118	ACTR2,ARPC1B,CDH2,FGFR1,JUP,LMO7,MYH2,MYH9,MYL1,RASD1,RRAS,SRC,Tcf7,TGFB2,TUBB,TUBB4B,TUBB6,VAV2
Ephrin Receptor Signaling	2.57	3.20713	0.106	ACTR2,ANGPT1,ARPC1B,ATF4,CFL1,CREB5,CREBBP,CXCR4,EPHA2,EPHA3,EPHB4,FYN,GNAS,GNB1,ITGA5,NCK1,RASD1,RRAS,SRC
Ephrin B Signaling	0.768	1	0.0833	CFL1,CXCR4,EPHB4,GNAS,GNB1,VAV2
Ephrin A Signaling	1.02		0.106	CFL1,EPHA2,EPHA3,FYN,VAV2
eNOS Signaling	0.352	0.816497	0.0566	ADCY9,CAV1,GNAS,HSP90AA1,HSP90AB1,HSPA2,LPAR1,NOS3,SLC7A1
Endothelin-1 Signaling	1.44	2.32379	0.0851	ADCY9,BRAF,CASP2,FOS,GNAS,HMOX1,MAPK6,MYC,NOS3,PLA2G2A,PLA2G6,PLAAT3,RASD1,RRAS,SHC3,SRC
Endoplasmic Reticulum Stress Pathway	1.67		0.19	ATF4,MAP3K5,MBTPS1,TRAF2
Endometrial Cancer Signaling	0.698		0.0833	APC2,MYC,RASD1,RRAS,TP53
Endocannabinoid Neuronal Synapse Pathway	0	0	0.0312	ADCY9,GNB1,MAPK6,NDUFS2
Endocannabinoid Developing Neuron Pathway	1.43	1.89737	0.0957	ADCY9,ATF4,BRAF,BRCA1,CREB5,CREBBP,GNB1,MAPK6,RASD1,RRAS,SRC
Endocannabinoid Cancer Inhibition Pathway	0.677	0	0.0699	ADCY9,ATF4,CASP2,CREB5,CREBBP,MYC,NOS3,NUPR1,SRC,Tcf7
EIF2 Signaling	2.49	1.26491	0.0982	AGO1,ATF4,ATF5,EIF2AK1,EIF3C,EIF3M,EIF4A3,FAU,MYC,PAIP1,PTBP1,RASD1,RPL13,RPL17,Rpl36a,RPL7,RPLP0,RPS15,RPS15A,RPS24,RPS5,RRAS
Eicosanoid Signaling	0.588		0.0758	PLA2G2A,PLA2G6,PLAAT3,PTGER4,PTGES
EGF Signaling	0.495	1	0.0727	CSNK2B,FOS,JAK1,SRC
Dopamine-DARPP32 Feedback in cAMP Signaling	0.847	1.50756	0.0736	ADCY9,ATF4,CDK5,CREB5,CREBBP,DRD4,GNAS,PPP1R3D,PPP2CB,PPP2R1A,PPP2R5D,PRKG2
Dopamine Receptor Signaling	0.677		0.0779	ADCY9,DRD4,PPP1R3D,PPP2CB,PPP2R1A,PPP2R5D
Docosahexaenoic Acid (DHA) Signaling	0		0.0263	SERPINF1
DNA Methylation and Transcriptional Repression Signaling	0		0.0286	MTA2
DNA Double-Strand Break Repair by Homologous Recombination	0.279		0.0714	BRCA1
DNA damage-induced 14-3-3σ Signaling	0.586		0.105	BRCA1,TP53
Diphthamide Biosynthesis	0.83		0.333	EEF2
Differential Regulation of Cytokine Production in Intestinal Epithelial Cells by IL-17A and IL-17F	0		0.0435	LCN2
Dermatan Sulfate Biosynthesis (Late Stages)	0		0.0435	CHST2,HS3ST6
Dermatan Sulfate Biosynthesis	0.718	-0.447214	0.0847	CHPF2,CHST2,CSGALNACT1,CSGALNACT2,HS3ST6
Dendritic Cell Maturation	0.613	0.904534	0.0656	ATF4,Col10a1,COL11A2,COL1A1,COL2A1,COL5A3,CREB5,CREBBP,FCER1G,FCGR2A,LTBR,TNFRSF11B
Death Receptor Signaling	0.475	0.447214	0.0659	ARHGDIB,CASP2,LMNA,MAP3K5,TANK,TRAF2
D-myo-inositol-5-phosphate Metabolism	0.374	2.33333	0.0577	ACP5,ACP6,ATP1A1,CDC25B,DUSP27,MDP1,PGAM5,PPFIBP2,PPP2R5D
D-myo-inositol (3,4,5,6)-tetrakisphosphate Biosynthesis	0.506	2.33333	0.0638	ACP5,ACP6,ATP1A1,CDC25B,DUSP27,MDP1,PGAM5,PPFIBP2,PPP2R5D
D-myo-inositol (1,4,5,6)-Tetrakisphosphate Biosynthesis	0.506	2.33333	0.0638	ACP5,ACP6,ATP1A1,CDC25B,DUSP27,MDP1,PGAM5,PPFIBP2,PPP2R5D
Cytotoxic T Lymphocyte-mediated Apoptosis of Target Cells	0		0.0294	FCER1G
Cysteine Biosynthesis III (mammalia)	0.448		0.0833	AHCYL1,PRMT8
Cyclins and Cell Cycle Regulation	1.23	-1.63299	0.0988	BTRC,CDK4,PPP2CB,PPP2R1A,PPP2R5D,SUV39H1,TGFB2,TP53
CXCR4 Signaling	1.02	2.52982	0.0778	ADCY9,Cdc42,CXCR4,FOS,GNAS,GNB1,MYL1,RASD1,RHOB,RHOH,RHOQ,RRAS,SRC
CTLA4 Signaling in Cytotoxic T Lymphocytes	1.04		0.0899	AP2B1,AP2M1,FCER1G,FYN,LCP2,PPP2CB,PPP2R1A,PPP2R5D
Crosstalk between Dendritic Cells and Natural Killer Cells	0		0.0337	IL2RG,ITGAL,LTBR
CREB Signaling in Neurons	0	1.63299	0.0386	ADCY9,ATF4,CREB5,CREBBP,GNAS,GNB1,RASD1,RRAS
Corticotropin Releasing Hormone Signaling	0.468	1.66667	0.0621	ADCY9,ATF4,BRAF,CREB5,CREBBP,FOS,GNAS,NOS3,NPR2
Complement System	0		0.027	CFD
Communication between Innate and Adaptive Immune Cells	0		0.0208	Ccl9,FCER1G
Colorectal Cancer Metastasis Signaling	3.13	2.71069	0.103	ADCY9,APPL1,BRAF,Cdc42,FOS,FZD1,FZD8,GNAS,GNB1,IL6ST,JAK1,MMP12,MYC,PTGER4,RALGDS,RASD1,RHOB,RHOH,RHOQ,RRAS,SRC,Tcf7,TGFB2,TP53,WNT4,WNT5B
Colanic Acid Building Blocks Biosynthesis	0.279		0.0714	GPI
Coagulation System	0.564		0.0857	A2M,PLAT,THBD
CNTF Signaling	0.464		0.0702	IL6ST,JAK1,RASD1,RRAS
Cleavage and Polyadenylation of Pre-mRNA	0.325		0.0833	CSTF3
Clathrin-mediated Endocytosis Signaling	3.33		0.114	ACTR2,AP2B1,AP2M1,AP3S1,ARPC1B,CLU,CSNK2B,DAB2,HIP1R,IGF1,ITGA5,ITGB5,ITGB6,MYO1E,RAB4A,RBP4,S100A8,SH3KBP1,SRC,TFRC,TSG101,USP9X
Citrulline-Nitric Oxide Cycle	0.63		0.2	NOS3
Circadian Rhythm Signaling	1.05		0.121	ATF4,CREB5,CREBBP,CRY1
Chronic Myeloid Leukemia Signaling	0.541		0.068	CDK4,MYC,RASD1,RRAS,SUV39H1,TGFB2,TP53
Chondroitin Sulfate Degradation (Metazoa)	0.241		0.0625	ARSB
Chondroitin Sulfate Biosynthesis (Late Stages)	0.623	0	0.0833	CHST2,CSGALNACT1,CSGALNACT2,HS3ST6
Chondroitin Sulfate Biosynthesis	0.783	-0.447214	0.0893	CHPF2,CHST2,CSGALNACT1,CSGALNACT2,HS3ST6
Chondroitin and Dermatan Biosynthesis	2.6		0.5	CHPF2,CSGALNACT1,CSGALNACT2
Choline Biosynthesis III	0.741		0.133	CHPT1,HMOX1
Cholesterol Biosynthesis III (via Desmosterol)	3.47	2.23607	0.385	CYP51A1,EBP,FDFT1,MSMO1,SQLE
Cholesterol Biosynthesis II (via 24,25-dihydrolanosterol)	3.47	2.23607	0.385	CYP51A1,EBP,FDFT1,MSMO1,SQLE
Cholesterol Biosynthesis I	3.47	2.23607	0.385	CYP51A1,EBP,FDFT1,MSMO1,SQLE
Cholecystokinin/Gastrin-mediated Signaling	0.556	1.63299	0.0672	Cdc42,FOS,RASD1,RHOB,RHOH,RHOQ,RRAS,SRC
Chemokine Signaling	0.915	0.816497	0.0875	CFL1,CXCR4,FOS,Ppp1r12a,RASD1,RRAS,SRC
Ceramide Signaling	1.06	1.88982	0.0909	CERK,FOS,PPP2CB,PPP2R1A,PPP2R5D,RASD1,RRAS,TNFRSF11B
Cellular Effects of Sildenafil (Viagra)	0.617		0.0687	ADCY9,GNAS,KCNN1,MYH2,MYH9,MYL1,NOS3,Ppp1r12a,PRKG2
Cell Cycle: G2/M DNA Damage Checkpoint Regulation	3.75	0	0.204	BRCA1,BTRC,CDC25B,PLK1,TOP2A,TP53,TRIP12,YWHAB,YWHAE,YWHAZ
Cell Cycle: G1/S Checkpoint Regulation	0.872	0	0.0896	BTRC,CDK4,MYC,SUV39H1,TGFB2,TP53
Cell Cycle Regulation by BTG Family Proteins	0.907		0.108	CDK4,PPP2CB,PPP2R1A,PPP2R5D
Cell Cycle Control of Chromosomal Replication	1.16	2.44949	0.107	CDK14,CDK4,CDK5,MCM6,PCNA,TOP2A
CDP-diacylglycerol Biosynthesis I	0		0.05	GPAT4
CDK5 Signaling	2.85	1.94145	0.13	ADCY9,CAPN1,CDK5,FOSB,GNAS,LAMB1,MAPK6,NTRK2,PPP1R3D,PPP2CB,PPP2R1A,PPP2R5D,RASD1,RRAS
Cdc42 Signaling	1.56	2.3094	0.0898	ACTR2,APC2,ARPC1B,CDC42EP2,CFL1,EXOC5,FCER1G,FOS,H2-T24,ITGA5,MYL1,Ppp1r12a,RT1-EC2,SRC,VAV2
CD40 Signaling	0		0.0462	FOS,TANK,TRAF2
CD28 Signaling in T Helper Cells	0.364	1.63299	0.0583	ACTR2,ARPC1B,FCER1G,FOS,FYN,LCP2,NFATC4
CD27 Signaling in Lymphocytes	0.28		0.0566	FOS,MAP3K5,TRAF2
CCR5 Signaling in Macrophages	0		0.0426	FCER1G,FOS,GNAS,GNB1
CCR3 Signaling in Eosinophils	0.5	2	0.0645	CFL1,GNAS,GNB1,PLA2G2A,PLA2G6,Ppp1r12a,RASD1,RRAS
Caveolar-mediated Endocytosis Signaling	2.88		0.151	CAV1,CD48,COPA,COPG2,FLNA,FYN,ITGA5,ITGAL,ITGB5,ITGB6,SRC
Cardiomyocyte Differentiation via BMP Receptors	0		0.05	BMP4
Cardiac β-adrenergic Signaling	0.702	-0.377964	0.0709	ADCY9,AKAP12,GNAS,GNB1,MPPED2,PDE6D,PPP1R3D,PPP2CB,PPP2R1A,PPP2R5D
Cardiac Hypertrophy Signaling (Enhanced)	0.603	2.50185	0.0595	ADCY9,CYBB,EIF4EBP1,FGFR1,FGFR2,FGFR3,FZD1,FZD8,GNAS,GNB1,IGF1,IL11RA,IL17RE,IL2RG,IL6ST,IL9R,ITGA5,MAP3K5,MKNK2,MPPED2,MYC,NFATC4,PDE6D,RASD1,RRAS,TGFB2,TNFRSF11B,WNT4,WNT5B
Cardiac Hypertrophy Signaling	0.573	2.88675	0.0625	ADCY9,Cdc42,CREBBP,GNAS,GNB1,IGF1,MAP3K5,MYL1,NFATC4,RASD1,RHOB,RHOH,RHOQ,RRAS,TGFB2
Cancer Drug Resistance By Drug Efflux	0.739		0.0862	ABCC1,BRAF,RASD1,RRAS,TP53
cAMP-mediated signaling	0.525	1.73205	0.0614	ADCY9,AKAP12,ATF4,BRAF,CREB5,CREBBP,DRD4,DUSP6,GNAS,LPAR1,MPPED2,PDE6D,PTGER4,SRC
Calcium-induced T Lymphocyte Apoptosis	0		0.0152	FCER1G
Calcium Signaling	0	1.34164	0.0437	ATF4,CREB5,CREBBP,MYH2,MYH9,MYL1,NFATC4,TNNC2,Tpm1
Bupropion Degradation	0.425		0.08	CYP2U1,CYP51A1
Breast Cancer Regulation by Stathmin1	0		0.0474	ADGRA2,ADGRF5,ARHGEF1,ARHGEF5,ATF4,BMP6,CDK4,CREB5,CREBBP,DRD4,FZD1,FZD8,GNB1,IGF1,LPAR1,PPP1R3D,PPP2CB,PPP2R1A,PPP2R5D,PTGER4,RASD1,RRAS,TGFB2,TP53,TSG101,TUBB,TUBB4B,TUBB6
BMP signaling pathway	0.343	1	0.0588	BMP4,BMP6,CREBBP,RASD1,RRAS
Bladder Cancer Signaling	0.881		0.0825	CDK4,FGFR3,MMP12,MYC,RASD1,RRAS,SUV39H1,TP53
BEX2 Signaling Pathway	1.28	-0.707107	0.101	CDH2,ITGB6,LGALS1,PPP2CB,PPP2R1A,PPP2R5D,SPP1,Tcf7
BER pathway	0.325		0.0833	PCNA
Basal Cell Carcinoma Signaling	1.92	-0.447214	0.125	APC2,BMP4,BMP6,FZD1,FZD8,Tcf7,TP53,WNT4,WNT5B
BAG2 Signaling Pathway	2.2	1.13389	0.163	ANXA2,CTSB,HSP90AA1,HSPA2,MYC,PSME3,TP53
B Cell Receptor Signaling	0.435	0.707107	0.0595	ATF4,CFL1,CREB5,CREBBP,EBF1,FCGR2A,MAP3K5,NFATC4,RASD1,RRAS,VAV2
B Cell Activating Factor Signaling	0.444		0.0732	FOS,NFATC4,TRAF2
Axonal Guidance Signaling	1.51		0.0723	ACTR2,ADAM23,ADAMTS12,ADAMTS15,ARPC1B,BMP4,BMP6,CDK5,CFL1,CXCR4,EPHA2,EPHA3,EPHB4,FYN,FZD1,FZD8,GNAS,GNB1,IGF1,ITGA5,MME,MMP12,MYL1,NCK1,NFATC4,NTRK2,PFN1,RASD1,RRAS,SLIT3,TUBB,TUBB4B,TUBB6,WNT4,WNT5B
Autophagy	1.02		0.0984	CTSA,CTSB,CTSZ,LAMP2,MAP1LC3B,SQSTM1
Autoimmune Thyroid Disease Signaling	0		0.0204	FCER1G
ATM Signaling	3.85	0.27735	0.155	ATF4,BRCA1,CBX5,CREB5,CREBBP,GADD45G,MDC1,PPP2CB,PPP2R1A,PPP2R5D,SMC1A,SUV39H1,TP53,TRIM28,USP7
Atherosclerosis Signaling	2.23		0.111	CLU,Col10a1,COL11A2,COL1A1,COL2A1,COL5A3,CXCR4,GLG1,PLA2G2A,PLA2G6,PLAAT3,RBP4,S100A8,TNFRSF12A
Aspartate Degradation II	1.32		0.286	GOT1,GOT2
Aspartate Biosynthesis	2.11		0.667	GOT1,GOT2
Asparagine Degradation I	0.995		0.5	ASRGL1
Aryl Hydrocarbon Receptor Signaling	0.902	-0.333333	0.0769	CDK4,FOS,GSTP1,HSP90AA1,HSP90AB1,MGST3,MYC,NFIX,SRC,TGFB2,TP53
April Mediated Signaling	0.481		0.0769	FOS,NFATC4,TRAF2
Apoptosis Signaling	1.14	1.41421	0.0909	CAPN1,CAPN5,CAPNS1,CASP2,LMNA,MAP3K5,RASD1,RRAS,TP53
Apelin Muscle Signaling Pathway	0.586		0.105	GNAS,NOS3
Apelin Liver Signaling Pathway	1.36	0	0.154	COL11A2,COL1A1,COL2A1,COL5A3
Apelin Endothelial Signaling Pathway	0.605	0	0.0696	ADCY9,ANGPT1,FOS,GNAS,KLF2,NOS3,RASD1,RRAS
Apelin Cardiomyocyte Signaling Pathway	0	2	0.0404	MAPK6,MYL1,NOS3,SLC9A6
Apelin Cardiac Fibroblast Signaling Pathway	0.941		0.13	ANGPT2,NOS3,TGFB2
Apelin Adipocyte Signaling Pathway	0.874	1.13389	0.0854	ADCY9,CYBB,GPX3,GSTP1,MAPK6,MGST3,SOD1
Antiproliferative Role of TOB in T Cell Signaling	0		0.0513	FCER1G,TGFB2
Antiproliferative Role of Somatostatin Receptor 2	0.677	2	0.0779	BRAF,GNB1,NPR2,RASD1,RRAS,SRC
Antioxidant Action of Vitamin C	0	-2	0.0459	HMOX1,PLA2G2A,PLA2G6,PLAAT3,SLC2A3
Antigen Presentation Pathway	0		0.0256	PSMB9
Angiopoietin Signaling	1.03	0.816497	0.0933	ANGPT1,ANGPT2,NCK1,NOS3,RASD1,RRAS,TIE1
Androgen Signaling	0		0.0368	CREBBP,GNAS,GNB1,HSP90AA1,SRC
Androgen Biosynthesis	0.241		0.0625	EBP
Amyotrophic Lateral Sclerosis Signaling	0.621	0.816497	0.0722	CAPN1,CAPN5,CAPNS1,GLUL,IGF1,SOD1,TP53
Amyloid Processing	0.933	2	0.1	CAPN1,CAPN5,CAPNS1,CDK5,CSNK2B
AMPK Signaling	1.26	0.774597	0.0794	AK1,ATF4,CPT1A,CREB5,CREBBP,EEF2,EIF4EBP1,GNAS,NOS3,PCK2,PFKFB3,PFKL,PFKP,PPP2CB,PPP2R1A,PPP2R5D,RAB27A
Altered T Cell and B Cell Signaling in Rheumatoid Arthritis	0		0.0222	FCER1G,SPP1
Allograft Rejection Signaling	0		0.0349	FCER1G,H2-T24,RT1-EC2
Aldosterone Signaling in Epithelial Cells	0.359		0.057	DNAJC18,DNAJC22,DNAJC6,HSP90AA1,HSP90AB1,HSPA13,HSPA2,HSPB11,HSPB8
Agrin Interactions at Neuromuscular Junction	0.936	2.23607	0.0886	AGRN,ITGA5,ITGAL,LAMB1,RASD1,RRAS,SRC
Agranulocyte Adhesion and Diapedesis	1.11		0.0777	AOC3,Ccl2,Ccl9,CLDN11,CXCR4,EZR,FN1,GLG1,ITGA5,MMP12,MYH2,MYH9,MYL1,Podxl,RDX
Adrenomedullin signaling pathway	0.646	1.1547	0.066	ADCY9,BRAF,FOS,GNAS,KCNN1,MAPK6,NOS3,NPR2,PRKG2,RAMP2,RASD1,RRAS,SHC3
Adipogenesis pathway	2		0.104	BMP4,CDK5,EBF1,FGFR1,FGFR2,FGFR3,FZD1,FZD8,Kat6b,NFATC4,NR1D2,RUNX1T1,SOX9,TP53
Adenine and Adenosine Salvage VI	1.28		1	ADK
Acute Phase Response Signaling	1.33	1.26491	0.0838	A2M,CP,CRABP1,FN1,FOS,HMOX1,IL6ST,MAP3K5,RASD1,RBP4,RRAS,SERPINA3,SERPINF1,TNFRSF11B,TRAF2
Acute Myeloid Leukemia Signaling	1.04	0.447214	0.0899	BRAF,CSF1R,EIF4EBP1,JUP,MYC,RASD1,RRAS,Tcf7
Activation of IRF by Cytosolic Pattern Recognition Receptors	0		0.0476	CREBBP,PPIB,TANK
Actin Nucleation by ARP-WASP Complex	2.4	2.64575	0.139	ACTR2,ARPC1B,Cdc42,ITGA5,NCK1,RASD1,RHOB,RHOH,RHOQ,RRAS
Actin Cytoskeleton Signaling	2.31	3.15296	0.0963	ACTR2,APC2,ARHGAP24,ARHGEF1,ARPC1B,CFL1,EZR,FLNA,FN1,ITGA5,MYH2,MYH9,MYL1,NCKAP1L,PFN1,Ppp1r12a,RASD1,RDX,RRAS,TMSB10/TMSB4X,VAV2
Acetone Degradation I (to Methylglyoxal)	0.331		0.0667	CYP2U1,CYP51A1
Acetate Conversion to Acetyl-CoA	0.716		0.25	ACSL1
4-1BB Signaling in T Lymphocytes	0.3		0.0625	MAP3K5,TRAF2
3-phosphoinositide Degradation	0.382	2.33333	0.0581	ACP5,ACP6,ATP1A1,CDC25B,DUSP27,MDP1,PGAM5,PPFIBP2,PPP2R5D
3-phosphoinositide Biosynthesis	0.31	2.33333	0.0545	ACP5,ACP6,ATP1A1,CDC25B,DUSP27,MDP1,PGAM5,PPFIBP2,PPP2R5D
14-3-3-mediated Signaling	1.83	0.377964	0.102	FOS,MAP3K5,PDCD6IP,RASD1,RRAS,SRC,TRAF2,TUBB,TUBB4B,TUBB6,YWHAB,YWHAE,YWHAZ

## Sheet: Supplementary Table 10
Supplementary Table 10: Full list of Canonical Pathways identified by IPA for FZ vs MZ pairwise comparison
Output: 477 canonical pathways identified
Ingenuity Canonical Pathways	-log(p-value) ??????? B-H p-value (FDR)	z-Score	Ratio: differentially expressed/all pathway genes	Molecules
γ-linolenate Biosynthesis II (Animals)	0.835		0.118	FADS2,SLC27A3
γ-glutamyl Cycle	0.442		0.0909	GGT5
α-Adrenergic Signaling	0.471		0.0521	GNG3,PLCG2,PRKCB,PRKCQ,RASD1
Zymosterol Biosynthesis	1.67		0.333	CYP51A1,HSD17B7
Xenobiotic Metabolism Signaling	1.4		0.0627	ALDH1A2,CHST10,CREBBP,CYP1B1,GSTM2,HMOX1,HS3ST3B1,HS3ST6,MAP3K5,MGST1,MGST3,NQO1,PPP2R2B,PPP2R3A,PRKCB,PRKCQ,RASD1,SOD3
Xenobiotic Metabolism PXR Signaling Pathway	0.832	1.50756	0.0573	ALDH1A2,CHST10,CREBBP,GSTM2,HS3ST3B1,HS3ST6,MGST1,MGST3,PPP1R3C,PRKCB,PRKCQ
Xenobiotic Metabolism General Signaling Pathway	1.21	-1.26491	0.0699	CREBBP,GSTM2,HMOX1,MAP3K5,MGST1,MGST3,NQO1,PRKCB,PRKCQ,RASD1
Xenobiotic Metabolism CAR Signaling Pathway	1.39	1.94145	0.0688	ALDH1A2,CHST10,CREBBP,GSTM2,HS3ST3B1,HS3ST6,MGST1,MGST3,PPP2R2B,PPP2R3A,PRKCB,PRKCQ,SOD3
Wnt/β-catenin Signaling	6.36	-0.894427	0.133	APC2,CD44,CDH2,CREBBP,DKK2,DKK3,FRZB,FZD1,FZD8,KREMEN1,LEF1,MAP4K1,PPP2R2B,PPP2R3A,SFRP2,SMO,SOX17,SOX4,TCF7L2,TGFB2,TLE4,WNT4,WNT9A
Wnt/Ca+ pathway	3.12	1	0.145	CREB5,CREBBP,FZD1,FZD8,NFATC2,NFATC4,PDE6H,PLCG2,SMO
White Adipose Tissue Browning Pathway	2.25	-2.3094	0.093	CACNB4,CAMP,CREB5,CREBBP,FCER1G,FGFR2,FNDC5,GUCY1A1,GUCY1B1,NDN,PRKG2,RUNX1T1
Virus Entry via Endocytic Pathways	2.44		0.103	CAV1,CXADR,DNM1,FLNC,ITGA1,ITGAL,ITGB5,PLCG2,PRKCB,PRKCQ,RASD1
VEGF Signaling	0.25		0.0404	FLT4,PLCG2,PRKCB,RASD1
VEGF Family Ligand-Receptor Interactions	2.2	-2.64575	0.107	FLT4,NRP2,PLA2G2A,PLA2G4A,PLA2G5,PLCG2,PRKCB,PRKCQ,RASD1
VDR/RXR Activation	1.9	1.63299	0.103	CAMP,CASR,HR,IGFBP6,PDGFA,PRKCB,PRKCQ,TGFB2
UVC-Induced MAPK Signaling	1.28	-1	0.098	MAPK10,PRKCB,PRKCQ,RASD1,SMPD3
UVB-Induced MAPK Signaling	0.463		0.0577	MAPK10,PRKCB,PRKCQ
UVA-Induced MAPK Signaling	0.704		0.0612	MAPK10,PARP10,PLCG2,RASD1,RPS6KA2,SMPD3
Urea Cycle	0.664		0.167	ARG2
Unfolded protein response	0		0.0357	HSPA1A/HSPA1B,MAP3K5
UDP-N-acetyl-D-galactosamine Biosynthesis II	0.386		0.0769	GPI
Ubiquinol-10 Biosynthesis (Eukaryotic)	0.301		0.0588	CYP26B1
Type II Diabetes Mellitus Signaling	1.23	-1.13389	0.0704	CACNB4,CD36,MAP3K5,MAPK10,PKLR,PKM,PRKCB,PRKCQ,SLC27A3,SMPD3
Type I Diabetes Mellitus Signaling	0.547	-1.34164	0.0541	CD3D,CD3G,FCER1G,HLA-DRA,MAP3K5,MAPK10
Tumoricidal Function of Hepatic Natural Killer Cells	0.604		0.0833	ITGAL,LYVE1
Tryptophan Degradation X (Mammalian, via Tryptamine)	0.194		0.04	ALDH1A2
Tryptophan Degradation III (Eukaryotic)	0.631		0.087	ACAT2,CA1
tRNA Splicing	0.287		0.0465	PDE10A,PDE6H
Triacylglycerol Degradation	0		0.0213	LIPG
Triacylglycerol Biosynthesis	0		0.0238	ELOVL6
TREM1 Signaling	0.236		0.04	CD40,ITGAX,PLCG2
Transcriptional Regulatory Network in Embryonic Stem Cells	0		0.0185	ZFHX3
Trans, trans-farnesyl Diphosphate Biosynthesis	1.83		0.4	FDPS,IDI1
TR/RXR Activation	0.363		0.0476	LDLR,RCAN2,SLC16A3,UCP2
Toll-like Receptor Signaling	0		0.0132	LBP
Tight Junction Signaling	0.638		0.0536	CLDN11,CLDN5,MYH11,MYH2,OCLN,PATJ,PPP2R2B,PPP2R3A,TGFB2
Thyroid Hormone Metabolism II (via Conjugation and/or Degradation)	0		0.0263	CSGALNACT1
Thyroid Cancer Signaling	1.87	0	0.101	CRYGA,CXCR4,IGF1,LEF1,NTRK2,NTRK3,RASD1,TCF7L2
Thrombopoietin Signaling	0.613		0.0635	PLCG2,PRKCB,PRKCQ,RASD1
Thrombin Signaling	0	-2.23607	0.0337	GATA1,GNG3,PLCG2,PRKCB,PRKCQ,RASD1,RHOD
Th2 Pathway	1.34	-1.88982	0.0735	CCR1,CD3D,CD3G,CD40,CXCR4,HLA-DRA,IL2RG,NFATC2,PRKCQ,TSLP
Th17 Activation Pathway	0.305	1	0.044	FCER1G,NFATC2,NFATC4,RORA
Th1 Pathway	0.678	-2.23607	0.0579	CD3D,CD3G,CD40,HLA-DRA,NFATC2,NFATC4,PRKCQ
Th1 and Th2 Activation Pathway	1.09		0.0643	CCR1,CD3D,CD3G,CD40,CXCR4,HLA-DRA,IL2RG,NFATC2,NFATC4,PRKCQ,TSLP
TGF-β Signaling	0.732	0.447214	0.0625	CREBBP,INHBA,MAP4K1,RASD1,SERPINE1,TGFB2
Tetrapyrrole Biosynthesis II	0.734		0.2	ALAS2
Telomerase Signaling	0		0.0374	IL2RG,PPP2R2B,PPP2R3A,RASD1
Tec Kinase Signaling	1.19	-1.89737	0.0671	BLK,BTK,FCER1G,GNG3,HCK,MAPK10,PLCG2,PRKCB,PRKCQ,RHOD,VAV2
T Helper Cell Differentiation	0.477		0.0548	CD40,FCER1G,HLA-DRA,IL2RG
T Cell Receptor Signaling	3.01		0.114	BTK,CD3D,CD3G,LAT,LCP2,NFATC2,NFATC4,PRKCQ,PTPN7,PTPRC,RASD1,VAV2
T Cell Exhaustion Signaling Pathway	1.63	0.632456	0.0743	BTLA,FCER1G,HLA-DRA,MAPK10,NFATC2,NFATC4,PLCG2,PPP2R2B,PPP2R3A,PRDM1,PRKCQ,RASD1,TNFRSF14
Systemic Lupus Erythematosus Signaling	0.888		0.0568	C7,CD3D,CD3G,CD40,FCER1G,INPP5D,LAT,NFATC2,NFATC4,PLCG2,PTPRC,RASD1,TNFRSF13C
Systemic Lupus Erythematosus In T Cell Signaling Pathway	0.919	-0.5	0.0541	CASP4,CD3D,CD3G,CD44,CREB5,CREBBP,FCER1G,H2-T24,HLA-DRA,ITGAL,LAT,NFATC2,PPP2R2B,PPP2R3A,RASD1,RHOD,RT1-EC2,SYK
Systemic Lupus Erythematosus In B Cell Signaling Pathway	1.3	-1.21268	0.0618	BCL2L11,BLNK,BTK,CD40,HCK,INPP5D,NFATC2,NFATC4,PIK3AP1,PLCG2,PRKCB,PRKCQ,RASD1,RASGRP2,SYK,TGFB2,TNFRSF13C
Synaptogenesis Signaling Pathway	1.85	0.229416	0.0673	CACNB4,CADM1,CDH13,CDH15,CDH2,COMP,CREB5,CREBBP,EFNA5,EPHA3,EPHA4,EPHB3,GRIA2,HCK,NTRK2,PLCG2,RASD1,RASGRP2,THBS2,THBS3,VLDLR
Synaptic Long Term Potentiation	0.839	-1.88982	0.062	CREB5,CREBBP,GRIA2,PLCG2,PPP1R3C,PRKCB,PRKCQ,RASD1
Synaptic Long Term Depression	2.8	-3.35659	0.0899	CACNB4,GRIA2,GUCY1A1,GUCY1B1,IGF1,PLA2G2A,PLA2G4A,PLA2G5,PLAAT1,PLCG2,PPP2R2B,PPP2R3A,PRKCB,PRKCQ,PRKG2,RASD1,RYR3
Superpathway of Melatonin Degradation	0.583	-1	0.0615	CSGALNACT1,CYP1B1,CYP2J2,CYP51A1
Superpathway of Inositol Phosphate Compounds	0.769	-2.11058	0.0556	ALPL,CA3,DUSP1,DUSP2,DUSP27,INPP5D,PIP5K1B,PLCG2,PPP2R3A,PTPN7,PTPRC
Superpathway of Geranylgeranyldiphosphate Biosynthesis I (via Mevalonate)	2.31	2	0.222	ACAT2,FDPS,HMGCS1,IDI1
Superpathway of D-myo-inositol (1,4,5)-trisphosphate Metabolism	0.216		0.0435	INPP5D
Superpathway of Citrulline Metabolism	0.34		0.0667	ARG2
Superpathway of Cholesterol Biosynthesis	8.16	3.31662	0.379	ACAT2,CYP51A1,DHCR24,DHCR7,FDFT1,FDPS,HMGCS1,HSD17B7,IDI1,SC5D,SQLE
Superoxide Radicals Degradation	1.42		0.25	NQO1,SOD3
Sumoylation Pathway	0.405	0.447214	0.0485	ARHGDIG,CREBBP,MAP3K5,MAPK10,RHOD
Sucrose Degradation V (Mammalian)	1.32		0.222	ALDOA,ALDOC
Stearate Biosynthesis I (Animals)	0.539		0.0638	DHCR24,ELOVL6,SLC27A3
STAT3 Pathway	1.35	1.41421	0.0741	FGFR2,FLT4,IGF1,IL11RA,IL2RG,MAPK10,NTRK2,NTRK3,RASD1,TGFB2
SPINK1 Pancreatic Cancer Pathway	0		0.0333	CTRC,MMP12
SPINK1 General Cancer Pathway	0		0.0145	RASD1
Sphingosine-1-phosphate Signaling	0.298	-1.34164	0.0427	CASP4,PDGFA,PLCG2,RHOD,SMPD3
Sphingomyelin Metabolism	1.42		0.25	SGMS2,SMPD3
Sperm Motility	4.96	-3	0.108	BLK,BTK,EPHA3,EPHA4,EPHB3,FGFR2,FLT4,GUCY1A1,GUCY1B1,HCK,KIT,NTRK2,NTRK3,PLA2G2A,PLA2G4A,PLA2G5,PLAAT1,PLCG2,PRKCB,PRKCQ,PRKG2,SLC16A10,SYK,TEK
Sonic Hedgehog Signaling	0		0.0345	SMO
Sirtuin Signaling Pathway	0.56	0	0.0481	ABCA1,ACSS2,ADAM10,ARG2,BCL2L11,MYCN,NDUFA4L2,NQO1,PCK2,PFKFB3,SOD3,TSPO,TUBA4A,UCP2
Signaling by Rho Family GTPases	0	0	0.0369	ARHGEF19,CDH13,CDH15,CDH2,GNG3,MAPK10,PIP5K1B,RHOD,SEPTIN6
Sertoli Cell-Sertoli Cell Junction Signaling	1.46		0.0703	CLDN11,CLDN5,GUCY1A1,GUCY1B1,MAP3K5,MAPK10,MPP6,OCLN,PRKG2,RASD1,SPTA1,SPTBN1,TUBA4A
Serotonin Receptor Signaling	0.287		0.0465	Htr5b,SLC6A4
Serotonin Degradation	0		0.0299	ALDH1A2,CSGALNACT1
Senescence Pathway	0.378	2.3094	0.0436	CAPN5,CAPN6,CREBBP,DHCR24,E2F2,NFATC2,NFATC4,PPP2R2B,PPP2R3A,RASD1,SERPINE1,TGFB2
Semaphorin Signaling in Neurons	0.365		0.05	PLXNB1,RHOD,SEMA3A
SAPK/JNK Signaling	0.414	-1	0.049	FCER1G,MAP3K5,MAP4K1,MAPK10,RASD1
Salvage Pathways of Pyrimidine Ribonucleotides	0		0.0309	AK1,AK4,PRKCQ
Role of Wnt/GSK-3β Signaling in the Pathogenesis of Influenza	1.9	0.816497	0.103	APC2,FZD1,FZD8,LEF1,SMO,TCF7L2,WNT4,WNT9A
Role of Tissue Factor in Cancer	0.298		0.0427	BLK,HCK,ITGB5,RASD1,RPS6KA2
Role of RIG1-like Receptors in Antiviral Innate Immunity	0		0.0227	CREBBP
Role of PKR in Interferon Induction and Antiviral Response	0		0.0342	HSPA1A/HSPA1B,MAPK10,PDGFA,SCARA5
Role of PI3K/AKT Signaling in the Pathogenesis of Influenza	0		0.0156	PLAC8
Role of Pattern Recognition Receptors in Recognition of Bacteria and Viruses	0.562	-1.34164	0.0519	C1QC,CLEC7A,MAPK10,PLCG2,PRKCB,PRKCQ,SYK,TGFB2
Role of Osteoblasts, Osteoclasts and Chondrocytes in Rheumatoid Arthritis	4.12		0.1	ADAMTS4,ALPL,APC2,BMP3,BMP5,BMP8A,DKK2,DKK3,FRZB,FZD1,FZD8,IGF1,LEF1,MAP3K5,MAPK10,NFATC2,NFATC4,SFRP2,SMO,TCF7L2,WNT4,WNT9A
Role of Oct4 in Mammalian Embryonic Stem Cell Pluripotency	0		0.0217	FOXA2
Role of NFAT in Regulation of the Immune Response	3.01	-2.32379	0.0939	BLNK,BTK,CD3D,CD3G,FCER1G,GNG3,HLA-DRA,LAT,LCP2,MEF2C,NFATC2,NFATC4,PLCG2,PRKCQ,RASD1,RCAN2,SYK
Role of NFAT in Cardiac Hypertrophy	0.824	0	0.0561	CACNB4,GNG3,IGF1,MAPK10,MEF2C,NFATC4,PLCG2,PRKCB,PRKCQ,RASD1,RCAN2,TGFB2
Role of NANOG in Mammalian Embryonic Stem Cell Pluripotency	1.31		0.0756	BMP3,BMP5,BMP8A,FZD1,FZD8,RASD1,SMO,WNT4,WNT9A
Role of MAPK Signaling in the Pathogenesis of Influenza	1.39		0.0875	MAP3K5,MAPK10,PLA2G2A,PLA2G4A,PLA2G5,PLAAT1,RASD1
Role of Macrophages, Fibroblasts and Endothelial Cells in Rheumatoid Arthritis	3.09		0.0801	ADAMTS4,APC2,CREB5,CREBBP,CXCL12,DKK2,DKK3,FRZB,FZD1,FZD8,LEF1,MIF,NFATC2,NFATC4,PDGFA,PLCG2,PRKCB,PRKCQ,RASD1,SFRP2,SMO,TCF7L2,VCAM1,WNT4,WNT9A
Role of Lipids/Lipid Rafts in the Pathogenesis of Influenza	0.631		0.087	FDPS,RSAD2
Role of JAK1 and JAK3 in γc Cytokine Signaling	0.85		0.0725	BLNK,IL2RG,RASD1,SYK,TSLP
Role of JAK family kinases in IL-6-type Cytokine Signaling	0.194		0.04	MAPK10
Role of IL-17F in Allergic Inflammatory Airway Diseases	1.07		0.0952	CREB5,CREBBP,IGF1,RPS6KA2
Role of IL-17A in Psoriasis	1.03		0.154	S100A8,S100A9
Role of IL-17A in Arthritis	0		0.0182	MAPK10
Role of Hypercytokinemia/hyperchemokinemia in the Pathogenesis of Influenza	0		0.0233	CCR1
Role of CHK Proteins in Cell Cycle Checkpoint Control	0.399		0.0526	E2F2,PPP2R2B,PPP2R3A
Role of BRCA1 in DNA Damage Response	0		0.0125	E2F2
RhoGDI Signaling	0.734	0.333333	0.0556	ARHGDIG,ARHGEF19,CD44,CDH13,CDH15,CDH2,CREBBP,GNG3,PIP5K1B,RHOD
RhoA Signaling	0.261	0	0.0407	IGF1,LPAR6,NRP2,PIP5K1B,SEPTIN6
Retinol Biosynthesis	0		0.0238	LIPG
Retinoic acid Mediated Apoptosis Signaling	0		0.0333	CRABP1,PARP10
Retinoate Biosynthesis I	0		0.0294	ALDH1A2
Renin-Angiotensin Signaling	0.292	-1	0.0424	MAPK10,PLCG2,PRKCB,PRKCQ,RASD1
Renal Cell Carcinoma Signaling	0		0.0375	CREBBP,EGLN3,RASD1
Remodeling of Epithelial Adherens Junctions	0		0.0294	DNM1,TUBA4A
Relaxin Signaling	0.407	-2	0.0467	GNG3,GUCY1A1,GUCY1B1,MMP9,PDE10A,PDE6H,RLN1
Regulation of the Epithelial-Mesenchymal Transition Pathway	1.35		0.0677	CDH2,FGFR2,FZD1,FZD8,ID2,LEF1,MMP9,RASD1,SMO,TCF7L2,TGFB2,WNT4,WNT9A
Regulation of IL-2 Expression in Activated and Anergic T Lymphocytes	2.54		0.112	CD3D,CD3G,LAT,MAPK10,NFATC2,NFATC4,PLCG2,RASD1,TGFB2,VAV2
Regulation of eIF4 and p70S6K Signaling	0		0.0191	PPP2R2B,PPP2R3A,RASD1
Regulation of Cellular Mechanics by Calpain Protease	0.315		0.0462	CAPN5,CAPN6,RASD1
Regulation of Actin-based Motility by Rho	0		0.0213	PIP5K1B,RHOD
Reelin Signaling in Neurons	0.839	-1.41421	0.062	BLK,CDH2,HCK,ITGA1,ITGAL,MAP4K1,MAPK10,VLDLR
RAR Activation	0.604		0.0515	ALDH1A2,CRABP1,CREBBP,DUSP1,MAP3K5,MAPK10,PRKCB,PRKCQ,RBP4,TGFB2
RANK Signaling in Osteoclasts	0		0.0341	MAP3K5,MAPK10,NFATC2
Rac Signaling	0		0.0357	CD44,IQGAP3,PIP5K1B,RASD1
Pyruvate Fermentation to Lactate	0.664		0.167	Ldha/RGD1562690
Pyrimidine Ribonucleotides Interconversion	0.649		0.0732	AK1,AK4,ENTPD3
Pyrimidine Ribonucleotides De Novo Biosynthesis	0.61		0.0698	AK1,AK4,ENTPD3
Pyrimidine Deoxyribonucleotides De Novo Biosynthesis I	0.66		0.0909	AK1,AK4
Pyridoxal 5'-phosphate Salvage Pathway	0		0.0154	PRKCQ
PXR/RXR Activation	0.315		0.0462	GSTM2,PCK2,SCD
Putrescine Degradation III	0.24		0.0476	ALDH1A2
PTEN Signaling	0.621	-1.63299	0.0556	BCL2L11,FGFR2,FLT4,INPP5D,NTRK2,NTRK3,RASD1
Protein Ubiquitination Pathway	0		0.0293	DNAJC22,HSPA1A/HSPA1B,HSPB1,HSPB11,HSPB8,NEDD4L,SMO,UBE2S
Protein Kinase A Signaling	3.15	-0.625543	0.0754	AKAP12,AKAP13,CREB5,CREBBP,DUSP1,DUSP2,EYA1,EYA2,FLNC,GNG3,IHH,LEF1,MYH2,NFATC2,NFATC4,PDE10A,PDE6H,PLCG2,PPP1R3C,PRKCB,PRKCQ,PTPN7,PTPRC,PTPRK,RYR3,SMO,TCF7L2,TGFB2,TNNI2,UBASH3B
Prostate Cancer Signaling	0.305		0.044	CREB5,CREBBP,LEF1,RASD1
Prostanoid Biosynthesis	0.475		0.1	PTGES
Prolactin Signaling	0.653		0.0617	CREBBP,PLCG2,PRKCB,PRKCQ,RASD1
Production of Nitric Oxide and Reactive Oxygen Species in Macrophages	1.72	-2.67261	0.0745	ARG2,CLU,CREBBP,MAP3K5,MAPK10,PLCG2,PPP1R3C,PPP2R2B,PPP2R3A,PRKCB,PRKCQ,RBP4,RHOD,S100A8
Primary Immunodeficiency Signaling	2.45		0.14	BLNK,BTK,CD3D,CD40,IL2RG,PTPRC,TNFRSF13C
Pregnenolone Biosynthesis	1.03		0.154	CYP26B1,CYP27A1
PPARα/RXRα Activation	0.457	-1.88982	0.0474	ABCA1,CD36,CREBBP,ITGB5,MEF2C,PLCG2,PRKCB,RASD1,TGFB2
PPAR Signaling	0		0.0288	CREBBP,PDGFA,RASD1
PKCθ Signaling in T Lymphocytes	2.42	-2.3094	0.0903	CACNB4,CD3D,CD3G,FCER1G,HLA-DRA,LAT,LCP2,MAP3K5,NFATC2,NFATC4,PLCG2,PRKCQ,RASD1,VAV2
PI3K/AKT Signaling	0.258	0	0.04	IL11RA,IL2RG,INPP5D,MAP3K5,PPP2R2B,PPP2R3A,RASD1
PI3K Signaling in B Lymphocytes	2.89	-1.94145	0.101	BLK,BLNK,BTK,CD40,INPP5D,NFATC2,NFATC4,PIK3AP1,PLCG2,PRKCB,PTPRC,RASD1,SYK,VAV2
Phototransduction Pathway	0.449		0.0566	GUCY1A1,GUCY1B1,PDE6H
Phospholipases	1.9	-1.63299	0.111	HMOX1,LIPG,PLA2G2A,PLA2G4A,PLA2G5,PLAAT1,PLCG2
Phospholipase C Signaling	3.97	-2.35702	0.0934	ARHGEF19,BLNK,BTK,CD3D,CD3G,CREB5,CREBBP,FCER1G,GNG3,HMOX1,LAT,LCP2,MEF2C,NFATC2,NFATC4,PLA2G2A,PLA2G4A,PLA2G5,PLCG2,PRKCB,PRKCQ,RASD1,RHOD,SYK
Phenylethylamine Degradation I	0.823		0.25	AOC3
Phenylalanine Degradation IV (Mammalian, via Side Chain)	0.362		0.0714	SLC27A3
Phagosome Maturation	0		0.0397	ATP6V1G3,CTSC,CTSE,HLA-DRA,RAB7B,TUBA4A
Phagosome Formation	1.2		0.072	CLEC7A,FCER1G,Fcrls,ITGAX,PLCG2,PRKCB,PRKCQ,RHOD,SYK
PFKFB4 Signaling Pathway	0.956	0	0.087	CREB5,CREBBP,GPI,TGFB2
PEDF Signaling	0		0.0244	RASD1,TCF7L2
PDGF Signaling	0.888	-2.23607	0.0698	CAV1,INPP5D,PDGFA,PLCG2,PRKCB,RASD1
PD-1, PD-L1 cancer immunotherapy pathway	0.603	2.23607	0.0566	HLA-DRA,IL2RG,LAT,LCP2,PRKCQ,TGFB2
PCP pathway	1.49	1.63299	0.1	FZD1,FZD8,MAPK10,SMO,WNT4,WNT9A
Paxillin Signaling	0.85		0.0648	ITGA1,ITGA8,ITGAL,ITGAX,ITGB5,MAPK10,RASD1
Pathogenesis of Multiple Sclerosis	0.513		0.111	CCR1
Parkinson's Signaling	0.319		0.0625	SNCAIP
Pancreatic Adenocarcinoma Signaling	0.355		0.0459	E2F2,HMOX1,MAPK10,MMP9,TGFB2
PAK Signaling	0.461	1	0.0515	EPHA3,EPHB3,MAPK10,PDGFA,RASD1
p70S6K Signaling	1.13	-2.82843	0.0698	BTK,IL2RG,PLCG2,PPP2R2B,PPP2R3A,PRKCB,PRKCQ,RASD1,SYK
p38 MAPK Signaling	3.06	-1.73205	0.11	CREB5,CREBBP,DUSP1,HSPB1,MAP3K5,MAP4K1,MEF2C,PLA2G2A,PLA2G4A,PLA2G5,RPS6KA2,TGFB2,TIFA
P2Y Purigenic Receptor Signaling Pathway	0.61	-1.34164	0.0551	CREB5,CREBBP,GNG3,PLCG2,PRKCB,PRKCQ,RASD1
Oxidative Phosphorylation	0		0.00917	COX4I2
Oxidative Ethanol Degradation III	2.22	-1	0.211	ACSS1,ACSS2,ACSS3,ALDH1A2
OX40 Signaling Pathway	1.16	-1	0.0778	CD3D,CD3G,FCER1G,H2-T24,HLA-DRA,MAPK10,RT1-EC2
Ovarian Cancer Signaling	1.28		0.0719	CD44,FZD1,FZD8,LEF1,MMP9,RASD1,SMO,TCF7L2,WNT4,WNT9A
Osteoarthritis Pathway	4.87	-0.218218	0.109	ADAMTS4,ALPL,CASP4,CASR,CNMD,COL2A1,CREB5,CREBBP,FRZB,FZD1,FZD8,GREM1,IHH,LEF1,MEF2C,MMP12,MMP9,RARRES2,RBP4,S100A8,S100A9,SMO,TCF7L2
Opioid Signaling Pathway	0.72	-0.904534	0.0526	BLK,CACNB4,CREB5,CREBBP,HCK,PRKCB,PRKCQ,RASD1,RGS18,RGS4,RPS6KA2,RYR3,SCN7A
Oncostatin M Signaling	0.287		0.0465	PLAU,RASD1
Oleate Biosynthesis II (Animals)	1.87		0.231	FADS2,SCD,Scd2
Nur77 Signaling in T Lymphocytes	0.679		0.0678	CD3D,CD3G,FCER1G,HLA-DRA
NRF2-mediated Oxidative Stress Response	1.39	-2.23607	0.0688	CREBBP,ENC1,GSTM2,HMOX1,HSPB8,MAP3K5,MGST1,MGST3,NQO1,PRKCB,PRKCQ,RASD1,SOD3
Notch Signaling	0.738		0.0811	CNTN1,HEY1,HEY2
Noradrenaline and Adrenaline Degradation	0		0.0286	ALDH1A2
Non-Small Cell Lung Cancer Signaling	0		0.0137	RASD1
nNOS Signaling in Skeletal Muscle Cells	0.309		0.0488	CACNB4,RYR3
nNOS Signaling in Neurons	1.97		0.128	CAPN5,CAPN6,DLG2,PRKCB,PRKCQ,RASD1
Nitric Oxide Signaling in the Cardiovascular System	1.76	-2.12132	0.0909	ARG2,ATP2A3,CAV1,FLT4,GUCY1A1,GUCY1B1,PRKCB,PRKCQ,PRKG2
Nicotine Degradation III	0.734	-1	0.0714	CSGALNACT1,CYP1B1,CYP2J2,CYP51A1
Nicotine Degradation II	0.583	-1	0.0615	CSGALNACT1,CYP1B1,CYP2J2,CYP51A1
NGF Signaling	1.06	-0.377964	0.0702	CREB5,CREBBP,MAP3K5,MAPK10,PLCG2,RASD1,RPS6KA2,SMPD3
NF-κB Signaling	0.982	-1.26491	0.0615	CD40,CREBBP,FCER1G,FGFR2,FLT4,NTRK2,NTRK3,PLCG2,PRKCB,PRKCQ,RASD1
NF-κB Activation by Viruses	1.34	-1.63299	0.0854	ITGA1,ITGAL,ITGB5,PRKCB,PRKCQ,RASD1,TNFRSF14
Neurotrophin/TRK Signaling	1.5		0.0921	CREB5,CREBBP,CRYGA,MAP3K5,NTRK2,NTRK3,RASD1
Neuroprotective Role of THOP1 in Alzheimer's Disease	0.298	-1	0.0427	CFD,DPP4,MME,MMP9,SERPINA3
Neuropathic Pain Signaling In Dorsal Horn Neurons	0.423	-1.34164	0.0495	GRIA2,NTRK2,PLCG2,PRKCB,PRKCQ
Neuroinflammation Signaling Pathway	2.02	-0.447214	0.07	CALB2,CD40,CREB5,CREBBP,CXCL12,FZD1,HLA-DRA,HMOX1,MAPK10,MMP9,NFATC2,NFATC4,PLA2G2A,PLA2G4A,PLA2G5,PLCG2,S100B,SLC6A1,SYK,TGFB2,VCAM1
Neuregulin Signaling	0.27		0.0417	PLCG2,PRKCB,PRKCQ,RASD1
Netrin Signaling	1.35	-0.816497	0.0923	ABLIM3,CACNB4,NFATC2,NFATC4,RYR3,UNC5C
Necroptosis Signaling Pathway	0	0	0.0382	CAPN5,CAPN6,PLA2G2A,PLA2G4A,PLA2G5,TSPO
Natural Killer Cell Signaling	3.01	-1.41421	0.0914	Col10a1,COL11A2,COL2A1,COL5A3,FCER1G,HCST,HSPA1A/HSPA1B,ITGAL,LAT,LCP2,MAP3K5,NFATC2,NFATC4,PLCG2,PRKCQ,RASD1,SYK,VAV2
NAD Salvage Pathway III	0.605		0.143	Nmnat3
NAD Salvage Pathway II	0		0.0385	Nmnat3
NAD Biosynthesis III	0.664		0.167	Nmnat3
NAD biosynthesis II (from tryptophan)	0.412		0.0833	Nmnat3
NAD Biosynthesis from 2-amino-3-carboxymuconate Semialdehyde	0.664		0.167	Nmnat3
Myc Mediated Apoptosis Signaling	0.223		0.04	BCL2L11,CREBBP
mTOR Signaling	0.335	-1.41421	0.0429	HMOX1,PPP2R2B,PPP2R3A,PRKCB,PRKCQ,PRR5,RASD1,RHOD,RPS6KA2
MSP-RON Signaling Pathway	0		0.0172	RPS6KA2
Mouse Embryonic Stem Cell Pluripotency	1.66	0.707107	0.0874	CREBBP,FZD1,FZD8,ID2,ID4,LEF1,RASD1,SMO,TCF7L2
Molecular Mechanisms of Cancer	0.979		0.0537	ARHGEF19,BCL2L11,BMP3,BMP5,BMP8A,CREBBP,E2F2,FZD1,FZD8,IHH,LEF1,MAP3K5,MAPK10,PRKCB,PRKCQ,RASD1,RHOD,SMO,TGFB2,WNT4,WNT9A
Mitotic Roles of Polo-Like Kinase	0.306		0.0455	PPP2R2B,PPP2R3A,SLK
Mitochondrial L-carnitine Shuttle Pathway	0.301		0.0588	SLC27A3
Mitochondrial Dysfunction	0		0.0234	COX4I2,MAPK10,NDUFA4L2,UCP2
MIF-mediated Glucocorticoid Regulation	1.34	-1	0.118	MIF,PLA2G2A,PLA2G4A,PLA2G5
MIF Regulation of Innate Immunity	1.6	-0.447214	0.119	MAPK10,MIF,PLA2G2A,PLA2G4A,PLA2G5
Mevalonate Pathway I	1.78		0.214	ACAT2,HMGCS1,IDI1
Melatonin Signaling	0.489	-1	0.0556	PLCG2,PRKCB,PRKCQ,RORA
Melatonin Degradation I	0.662	-1	0.0667	CSGALNACT1,CYP1B1,CYP2J2,CYP51A1
Melanoma Signaling	0		0.02	RASD1
Melanocyte Development and Pigmentation Signaling	0.76	-0.447214	0.0638	CREB5,CREBBP,KIT,PLCG2,RASD1,RPS6KA2
Mechanisms of Viral Exit from Host Cells	0.649		0.0732	CHMP4C,PRKCB,PRKCQ
Maturity Onset Diabetes of Young (MODY) Signaling	0.691		0.0952	FOXA2,PKLR
Macropinocytosis Signaling	1.08		0.0789	ITGB5,PDGFA,PLCG2,PRKCB,PRKCQ,RASD1
Lysine Degradation II	0.734		0.2	AASS
Lymphotoxin β Receptor Signaling	0		0.0377	CREBBP,VCAM1
LXR/RXR Activation	3.47	1.50756	0.116	ABCA1,ARG2,CD36,CLU,CYP51A1,FDFT1,LBP,LDLR,MMP9,PON3,RBP4,S100A8,SCD,TF
LPS/IL-1 Mediated Inhibition of RXR Function	0.729		0.0536	ABCA1,ALDH1A2,CHST10,GSTM2,HMGCS1,HS3ST3B1,HS3ST6,LBP,MGST1,MGST3,SLC27A3,SOD3
LPS-stimulated MAPK Signaling	0.96		0.0732	LBP,MAP3K5,MAPK10,PRKCB,PRKCQ,RASD1
Lipid Antigen Presentation by CD1	0.555		0.0769	CD1D,FCER1G
Leukotriene Biosynthesis	1.03		0.154	GGT5,MGST3
Leukocyte Extravasation Signaling	3.44	-2.66789	0.0964	BTK,CD44,CLDN11,CLDN5,CXCL12,CXCR4,EDIL3,ITGA1,ITGAL,MAPK10,MMP12,MMP9,PLCG2,PRKCB,PRKCQ,RAPGEF4,THY1,VAV2,VCAM1
Leptin Signaling in Obesity	0		0.027	NPY,PLCG2
Ketolysis	0.475		0.1	ACAT2
Ketogenesis	1.16		0.182	ACAT2,HMGCS1
JAK/Stat Signaling	0		0.0125	RASD1
Isoleucine Degradation I	0.34		0.0667	ACAT2
Iron homeostasis signaling pathway	2.93		0.102	ALAS2,ATP6V1G3,BMP3,BMP5,BMP8A,FECH,HBB,HBQ1,HMOX1,NUBP2,PDGFA,SLC25A37,TF,TFR2
Intrinsic Prothrombin Activation Pathway	2.21	-1.63299	0.143	Col10a1,COL11A2,COL2A1,COL5A3,F13A1,F5
Integrin Signaling	1.07	-0.301511	0.061	BCAR3,CAPN5,CAPN6,CAV1,ITGA1,ITGA8,ITGAL,ITGAX,ITGB5,PLCG2,RASD1,RHOD,TSPAN2
Insulin Receptor Signaling	0		0.0286	GRB10,INPP5D,PPP1R3C,RASD1
iNOS Signaling	0.266		0.0444	CREBBP,LBP
Inhibition of Matrix Metalloproteases	1.73	1.34164	0.128	ADAM10,MMP12,MMP9,TFPI2,THBS2
Inhibition of ARE-Mediated mRNA Degradation Pathway	0		0.0164	PPP2R2B,PPP2R3A
Inhibition of Angiogenesis by TSP1	1.97		0.147	CD36,GUCY1A1,GUCY1B1,MAPK10,MMP9
Induction of Apoptosis by HIV1	0.354		0.0492	CXCR4,MAP3K5,MAPK10
ILK Signaling	1.38	-0.301511	0.0684	CREB5,CREBBP,FLNC,ITGB5,LEF1,LIMS2,MAPK10,MMP9,MYH11,MYH2,PPP2R2B,PPP2R3A,RHOD
IL-9 Signaling	0		0.0303	IL2RG
IL-8 Signaling	1.52	-2.3094	0.07	ANGPT1,FLT4,GNG3,HMOX1,ITGAX,ITGB5,MAPK10,MMP9,PRKCB,PRKCQ,RASD1,RHOD,TEK,VCAM1
IL-7 Signaling Pathway	0		0.0128	IL2RG
IL-6 Signaling	0.25		0.04	HSPB1,LBP,MAPK10,RASD1,TNFAIP6
IL-4 Signaling	0.906		0.0706	HLA-DRA,IL2RG,INPP5D,NFATC2,NFATC4,RASD1
IL-3 Signaling	0.411		0.0506	INPP5D,PRKCB,PRKCQ,RASD1
IL-23 Signaling Pathway	0		0.0227	RORA
IL-22 Signaling	0.205		0.0417	MAPK10
IL-2 Signaling	0.354		0.0492	IL2RG,RASD1,SYK
IL-17A Signaling in Gastric Cells	0.194		0.04	MAPK10
IL-17A Signaling in Fibroblasts	0		0.0286	LCN2
IL-17A Signaling in Airway Cells	0		0.0154	MAPK10
IL-17 Signaling	0		0.025	MAPK10,RASD1
IL-15 Signaling	0.236		0.04	IL2RG,RASD1,SYK
IL-15 Production	2.96	0.27735	0.107	BLK,BTK,EPHA3,EPHA4,EPHB3,FGFR2,FLT4,HCK,KIT,NTRK2,NTRK3,SYK,TEK
IL-12 Signaling and Production in Macrophages	1.41		0.0758	ALOX12,ALOX15,CD40,CLU,MAPK10,PRKCB,PRKCQ,RBP4,S100A8,TGFB2
IL-10 Signaling	0.527		0.058	ARG2,CCR1,HMOX1,LBP
IL-1 Signaling	0		0.022	GNG3,MAPK10
IGF-1 Signaling	0.396		0.0481	CCN3,GRB10,IGF1,IGFBP6,RASD1
iCOS-iCOSL Signaling in T Helper Cells	3.31	-1	0.117	CD3D,CD3G,CD40,FCER1G,HLA-DRA,IL2RG,INPP5D,LAT,LCP2,NFATC2,NFATC4,PRKCQ,PTPRC
Hypoxia Signaling in the Cardiovascular System	0.465		0.0541	CREB5,CREBBP,NQO1,UBE2S
Huntington's Disease Signaling	0.62	0.816497	0.0506	CAPN5,CAPN6,CASP4,CREB5,CREBBP,DNM1,GNG3,HSPA1A/HSPA1B,IGF1,PRKCB,PRKCQ,UBE2S
Human Embryonic Stem Cell Pluripotency	4.55		0.126	BMP3,BMP5,BMP8A,CRYGA,FGFR2,FZD1,FZD8,INHBA,LEF1,NTRK2,NTRK3,PDGFA,SMO,TCF7L2,TGFB2,WNT4,WNT9A
HOTAIR Regulatory Pathway	0.51	-1.41421	0.05	CD44,CREBBP,LEF1,MMP12,MMP9,TCF7L2,WNT4,WNT9A
HMGB1 Signaling	0	0	0.0364	MAPK10,RASD1,RHOD,SERPINE1,TGFB2,VCAM1
Histidine Degradation VI	0.34		0.0667	CYP26B1
Histamine Degradation	0.301		0.0588	ALDH1A2
HIPPO signaling	0.906	0	0.0706	CD44,DLG2,PATJ,PPP1R3C,PPP2R2B,PPP2R3A
HIF1α Signaling	1.08		0.0708	CREBBP,EGLN1,EGLN3,Ldha/RGD1562690,MAPK10,MMP12,MMP9,RASD1
HGF Signaling	0.547	-1.34164	0.0541	MAP3K5,MAPK10,PLCG2,PRKCB,PRKCQ,RASD1
Hereditary Breast Cancer Signaling	0		0.0143	CREBBP,RASD1
HER-2 Signaling in Breast Cancer	0.611		0.0595	ITGB5,MAP3K5,PRKCB,PRKCQ,RASD1
Hepatic Fibrosis Signaling Pathway	2.43	-1.63299	0.0707	BAMBI,CD40,COL11A2,COL2A1,COL5A3,CREB5,CREBBP,FLT4,FZD1,FZD8,LEF1,MAPK10,PDGFA,PLCG2,PRKCB,PRKCQ,RASD1,RHOD,SERPINE1,SMO,TCF7L2,TF,TGFB2,VCAM1,WNT4,WNT9A
Hepatic Fibrosis / Hepatic Stellate Cell Activation	9.48		0.156	BAMBI,CD40,COL11A2,COL12A1,COL16A1,COL22A1,COL27A1,COL2A1,COL5A3,COL6A1,COL6A2,COL6A5,COL8A1,COL8A2,COL9A1,COL9A2,COL9A3,FGFR2,FLT4,IGF1,IGF2,LBP,MMP9,MYH11,MYH2,PDGFA,SERPINE1,TGFB2,VCAM1
Hepatic Cholestasis	0		0.0378	ABCB4,CYP27A1,LBP,MAPK10,PRKCB,PRKCQ,TGFB2
Heparan Sulfate Biosynthesis (Late Stages)	0.501	1	0.0563	CHST10,EXTL1,HS3ST3B1,HS3ST6
Heparan Sulfate Biosynthesis	0.421	1	0.0513	CHST10,EXTL1,HS3ST3B1,HS3ST6
Heme Degradation	0.823		0.25	HMOX1
Heme Biosynthesis II	1.32		0.222	ALAS2,FECH
Heme Biosynthesis from Uroporphyrinogen-III I	0.823		0.25	FECH
Hematopoiesis from Pluripotent Stem Cells	0.507		0.0612	CD3D,CD3G,FCER1G
Gαs Signaling	1.19	-1.13389	0.0748	CREB5,CREBBP,GNG3,GPER1,HCK,Htr5b,RAPGEF4,RYR3
Gαq Signaling	1.6	-0.904534	0.0759	ARHGEF25,BTK,GNG3,HMOX1,NFATC2,NFATC4,PLCG2,PRKCB,PRKCQ,RGS18,RGS4,RHOD
Gαi Signaling	0.417		0.048	APLNR,CAV1,GNG3,NPY1R,RASD1,RGS4
Gα12/13 Signaling	1.45	-1	0.0769	BTK,CDH13,CDH15,CDH2,LPAR6,MAP3K5,MAPK10,MEF2C,RASD1,VAV2
Gustation Pathway	0		0.026	CACNB4,LPAR6,PDE10A,PDE6H
Growth Hormone Signaling	1.19	-1	0.0845	IGF1,IGF2,PLCG2,PRKCB,PRKCQ,RPS6KA2
Granzyme A Signaling	0.268		0.0526	CREBBP
Granulocyte Adhesion and Diapedesis	1.87		0.0778	Ccl2,Ccl6,CLDN11,CLDN5,CXCL12,CXCR4,ITGA1,ITGAL,MMP12,MMP9,PF4,SELP,THY1,VCAM1
Graft-versus-Host Disease Signaling	0.239		0.0417	FCER1G,HLA-DRA
GPCR-Mediated Nutrient Sensing in Enteroendocrine Cells	0.793	-1.13389	0.0625	CACNB4,CASR,GNG3,PLCG2,PRKCB,PRKCQ,RAPGEF4
GPCR-Mediated Integration of Enteroendocrine Signaling Exemplified by an L Cell	0		0.0274	GAL,PLCG2
GP6 Signaling Pathway	12	-1.1767	0.218	ADAM10,BTK,COL11A2,COL12A1,COL16A1,COL22A1,COL27A1,COL2A1,COL5A3,COL6A1,COL6A2,COL6A5,COL8A1,COL8A2,COL9A1,COL9A2,COL9A3,FCER1G,LAMA2,LAT,LCP2,PLCG2,PRKCB,PRKCQ,RASGRP2,SYK
GNRH Signaling	0.412	-0.816497	0.0462	CACNB4,CREB5,CREBBP,MAP3K5,MAPK10,PRKCB,PRKCQ,RASD1
GM-CSF Signaling	0.273		0.0429	HCK,PRKCB,RASD1
Glycolysis I	3.33	1.63299	0.231	ALDOA,ALDOC,ENO3,GPI,PKLR,PKM
Glutathione-mediated Detoxification	0.872		0.0938	GSTM2,MGST1,MGST3
Glutathione Redox Reactions I	1.16		0.125	GSTM2,MGST1,MGST3
Glutaryl-CoA Degradation	0.878		0.125	ACAT2,CA1
Glutamate Receptor Signaling	0		0.0351	GRIA2,SLC38A1
Gluconeogenesis I	1.73	2	0.154	ALDOA,ALDOC,ENO3,GPI
Glucocorticoid Receptor Signaling	0.324		0.0417	CD3D,CD3G,CREBBP,DUSP1,HSPA1A/HSPA1B,MAPK10,NFATC2,NFATC4,PCK2,PLAU,RASD1,SERPINE1,TGFB2,VCAM1
Glioma Signaling	1.13	-0.816497	0.0727	E2F2,IGF1,IGF2,PDGFA,PLCG2,PRKCB,PRKCQ,RASD1
Glioma Invasiveness Signaling	1.12	-0.447214	0.0811	CD44,ITGB5,MMP9,PLAU,RASD1,RHOD
Glioblastoma Multiforme Signaling	1.82	0.301511	0.0788	E2F2,FZD1,FZD8,IGF1,IGF2,LEF1,PDGFA,PLCG2,RASD1,RHOD,SMO,WNT4,WNT9A
Germ Cell-Sertoli Cell Junction Signaling	0.278		0.0409	CDH2,MAP3K5,MAPK10,RASD1,RHOD,TGFB2,TUBA4A
GDP-mannose Biosynthesis	0.664		0.167	GPI
GDNF Family Ligand-Receptor Interactions	0.443		0.0526	DOK5,MAPK10,PLCG2,RASD1
Gap Junction Signaling	1		0.0606	CAV1,CCN3,GJA5,GRIA2,GUCY1A1,GUCY1B1,PLCG2,PRKCB,PRKCQ,PRKG2,RASD1,TUBA4A
Galactose Degradation I (Leloir Pathway)	0.734		0.2	GALK1
GABA Receptor Signaling	0		0.0316	CACNB4,DNM1,SLC6A1
G-Protein Coupled Receptor Signaling	0.697		0.0515	APLNR,CREB5,CREBBP,DUSP1,GPER1,Htr5b,NPY1R,PDE10A,PDE6H,PRKCB,RAPGEF4,RASD1,RGS18,RGS4
G Protein Signaling Mediated by Tubby	0.452		0.0645	GNG3,PLCG2
G Beta Gamma Signaling	1.25	-0.707107	0.0738	BTK,CACNB4,CAV1,CAV2,GNG3,PLCG2,PRKCB,PRKCQ,RASD1
FXR/RXR Activation	2.34		0.0952	ABCB4,CLU,CREBBP,CYP27A1,FOXA2,MAPK10,PCK2,PKLR,PON3,RBP4,TF,VLDLR
fMLP Signaling in Neutrophils	0.497	0	0.0517	GNG3,NFATC2,NFATC4,PRKCB,PRKCQ,RASD1
FLT3 Signaling in Hematopoietic Progenitor Cells	0.667	1	0.0625	CREB5,CREBBP,INPP5D,RASD1,RPS6KA2
FGF Signaling	0.363	0	0.0476	CREB5,CREBBP,FGFR2,MAP3K5
FcγRIIB Signaling in B Lymphocytes	2	-0.816497	0.107	BLNK,BTK,CACNB4,INPP5D,MAPK10,PLCG2,RASD1,SYK
Fcγ Receptor-mediated Phagocytosis in Macrophages and Monocytes	1.46	-2.12132	0.0851	HCK,HMOX1,INPP5D,LCP2,PRKCB,PRKCQ,SYK,VAV2
Fc Epsilon RI Signaling	4.18	-2.67261	0.128	BTK,FCER1G,INPP5D,LAT,LCP2,MAPK10,PLA2G2A,PLA2G4A,PLA2G5,PLCG2,PRKCB,PRKCQ,RASD1,SYK,VAV2
Fatty Acid β-oxidation I	0		0.0312	SLC27A3
Fatty Acid α-oxidation	0.254		0.05	ALDH1A2
Fatty Acid Activation	0.386		0.0769	SLC27A3
FAT10 Cancer Signaling Pathway	0.257		0.0435	CXCR4,TGFB2
FAK Signaling	0.277		0.0421	CAPN5,CAPN6,PLCG2,RASD1
Factors Promoting Cardiogenesis in Vertebrates	5.05	-0.688247	0.127	BMP3,BMP5,BMP8A,CREB5,CREBBP,FZD1,FZD8,GJA5,LEF1,MAPK10,MEF2C,PLCG2,PRKCB,PRKCQ,SMO,TCF7L2,TGFB2,WNT4,WNT9A
Extrinsic Prothrombin Activation Pathway	0.878		0.125	F13A1,F5
Eumelanin Biosynthesis	0.734		0.2	MIF
Ethanol Degradation IV	1.91	-1	0.174	ACSS1,ACSS2,ACSS3,ALDH1A2
Ethanol Degradation II	1.43	-1	0.125	ACSS1,ACSS2,ACSS3,ALDH1A2
Estrogen-mediated S-phase Entry	0		0.0385	E2F2
Estrogen-Dependent Breast Cancer Signaling	0.761		0.0676	CREB5,CREBBP,HSD17B7,IGF1,RASD1
Estrogen Receptor Signaling	0	-1.1547	0.0396	ARG2,CAV1,CREB5,CREBBP,GPER1,IGF1,IGF2,MMP12,MMP9,PLCG2,PRKCB,PRKCQ,RASD1
Estrogen Biosynthesis	1.1	0	0.0976	CYP1B1,CYP2J2,CYP51A1,HSD17B7
Erythropoietin Signaling	0.443		0.0526	PLCG2,PRKCB,PRKCQ,RASD1
ERK5 Signaling	0.795	0	0.0694	CREB5,CREBBP,MEF2C,RASD1,RPS6KA2
ERK/MAPK Signaling	2.32	-1.80739	0.0829	CREB5,CREBBP,DUSP1,DUSP2,HSPB1,MYCN,PLA2G2A,PLA2G4A,PLA2G5,PLCG2,PPP1R3C,PPP2R2B,PPP2R3A,PRKCB,RAPGEF4,RASD1
ErbB4 Signaling	0.554		0.0597	PLCG2,PRKCB,PRKCQ,RASD1
ErbB2-ErbB3 Signaling	0		0.0154	RASD1
ErbB Signaling	0.492	-1	0.0532	MAPK10,PLCG2,PRKCB,PRKCQ,RASD1
Epoxysqualene Biosynthesis	2.8		1	FDFT1,SQLE
Epithelial Adherens Junction Signaling	0.809		0.0592	CDH2,LEF1,MYH11,MYH2,RASD1,TCF7L2,TGFB2,TUBA4A,VAV2
Ephrin Receptor Signaling	1.54	-0.447214	0.0722	ADAM10,ANGPT1,CREB5,CREBBP,CXCL12,CXCR4,EFNA5,EPHA3,EPHA4,EPHB3,GNG3,PDGFA,RASD1
Ephrin B Signaling	0.795	-1	0.0694	CXCL12,CXCR4,EPHB3,GNG3,VAV2
Ephrin A Signaling	1.41		0.106	ADAM10,EFNA5,EPHA3,EPHA4,VAV2
eNOS Signaling	0.979	-3	0.0629	AQP1,CAV1,FLT4,GUCY1A1,GUCY1B1,HSPA1A/HSPA1B,LPAR6,PLCG2,PRKCB,PRKCQ
Endothelin-1 Signaling	1.41	-1.50756	0.0691	CASP4,GUCY1A1,GUCY1B1,HMOX1,MAPK10,PLA2G2A,PLA2G4A,PLA2G5,PLAAT1,PLCG2,PRKCB,PRKCQ,RASD1
Endoplasmic Reticulum Stress Pathway	0.24		0.0476	MAP3K5
Endometrial Cancer Signaling	0.365		0.05	APC2,LEF1,RASD1
Endocannabinoid Neuronal Synapse Pathway	0	-1	0.0312	CACNB4,GRIA2,MAPK10,PLCG2
Endocannabinoid Developing Neuron Pathway	0		0.0348	CREB5,CREBBP,MAPK10,RASD1
Endocannabinoid Cancer Inhibition Pathway	0.293	0	0.042	CASP4,CREB5,CREBBP,LEF1,SMPD3,TCF7L2
EIF2 Signaling	0		0.0179	MYCN,RASD1,Rpl39l,RPL3L
Eicosanoid Signaling	1.8		0.106	ALOX12,ALOX15,PLA2G2A,PLA2G4A,PLA2G5,PLAAT1,PTGES
Dopamine-DARPP32 Feedback in cAMP Signaling	1.51	-1.50756	0.0736	ATP2A3,CREB5,CREBBP,GUCY1A1,GUCY1B1,PLCG2,PPP1R3C,PPP2R2B,PPP2R3A,PRKCB,PRKCQ,PRKG2
Dopamine Receptor Signaling	0		0.039	PPP1R3C,PPP2R2B,PPP2R3A
Dopamine Degradation	0		0.0333	ALDH1A2
Docosahexaenoic Acid (DHA) Signaling	0		0.0263	ALOX15
Differential Regulation of Cytokine Production in Intestinal Epithelial Cells by IL-17A and IL-17F	0.216		0.0435	LCN2
Dermatan Sulfate Biosynthesis (Late Stages)	0.555		0.0652	CHST10,HS3ST3B1,HS3ST6
Dermatan Sulfate Biosynthesis	0.679	1	0.0678	CHST10,CSGALNACT1,HS3ST3B1,HS3ST6
Dendritic Cell Maturation	1.2	-1.50756	0.0656	CD1D,CD40,Col10a1,COL11A2,COL2A1,COL5A3,CREB5,CREBBP,FCER1G,HLA-DRA,MAPK10,PLCG2
Death Receptor Signaling	0.305	-1	0.044	HSPB1,LMNA,MAP3K5,PARP10
D-myo-inositol-5-phosphate Metabolism	0.763	-1.66667	0.0577	ALPL,CA3,DUSP1,DUSP2,DUSP27,PLCG2,PPP2R3A,PTPN7,PTPRC
D-myo-inositol (3,4,5,6)-tetrakisphosphate Biosynthesis	0.693	-1.41421	0.0567	ALPL,CA3,DUSP1,DUSP2,DUSP27,PPP2R3A,PTPN7,PTPRC
D-myo-inositol (1,4,5)-trisphosphate Degradation	0.301		0.0588	INPP5D
D-myo-inositol (1,4,5)-Trisphosphate Biosynthesis	0.579		0.08	PIP5K1B,PLCG2
D-myo-inositol (1,4,5,6)-Tetrakisphosphate Biosynthesis	0.693	-1.41421	0.0567	ALPL,CA3,DUSP1,DUSP2,DUSP27,PPP2R3A,PTPN7,PTPRC
D-myo-inositol (1,3,4)-trisphosphate Biosynthesis	0.284		0.0556	INPP5D
D-glucuronate Degradation I	0.939		0.333	CRYL1
Cytotoxic T Lymphocyte-mediated Apoptosis of Target Cells	0.815		0.0882	CD3D,CD3G,FCER1G
Cyclins and Cell Cycle Regulation	0.391	-2	0.0494	E2F2,PPP2R2B,PPP2R3A,TGFB2
CXCR4 Signaling	0.455	-1.63299	0.0479	CXCL12,CXCR4,GNG3,MAPK10,PRKCB,PRKCQ,RASD1,RHOD
CTLA4 Signaling in Cytotoxic T Lymphocytes	2.04		0.101	AP1S3,CD3D,CD3G,FCER1G,LAT,LCP2,PPP2R2B,PPP2R3A,SYK
Crosstalk between Dendritic Cells and Natural Killer Cells	0.321	-2	0.0449	CD40,HLA-DRA,IL2RG,ITGAL
CREB Signaling in Neurons	0.351	-1.63299	0.0435	CACNB4,CREB5,CREBBP,GNG3,GRIA2,PLCG2,PRKCB,PRKCQ,RASD1
Corticotropin Releasing Hormone Signaling	1.18	-1.26491	0.069	CACNB4,CREB5,CREBBP,GUCY1A1,GUCY1B1,MEF2C,PLCG2,PRKCB,PRKCQ,SMO
Complement System	1.82		0.135	C1QC,C1S,C7,CFD,ITGAX
Communication between Innate and Adaptive Immune Cells	0.27		0.0417	CD40,FCER1G,HLA-DRA,TNFRSF13C
Colorectal Cancer Metastasis Signaling	0.861	-0.301511	0.0553	FZD1,FZD8,GNG3,LEF1,MAPK10,MMP12,MMP9,RASD1,RHOD,SMO,TCF7L2,TGFB2,WNT4,WNT9A
Colanic Acid Building Blocks Biosynthesis	0.976		0.143	GALK1,GPI
Coagulation System	1.92	-1.34164	0.143	F13A1,F5,PLAU,SERPINE1,VWF
CNTF Signaling	0		0.0351	RASD1,RPS6KA2
Clathrin-mediated Endocytosis Signaling	1.06		0.0622	AMPH,CLU,DNM1,HIP1R,IGF1,ITGB5,LDLR,PDGFA,RBP4,S100A8,SH3KBP1,TF
Citrulline Biosynthesis	0.513		0.111	ARG2
Circadian Rhythm Signaling	0.843		0.0909	CREB5,CREBBP,NR1D1
Chronic Myeloid Leukemia Signaling	0		0.0291	E2F2,RASD1,TGFB2
Chondroitin Sulfate Degradation (Metazoa)	0.319		0.0625	ARSB
Chondroitin Sulfate Biosynthesis (Late Stages)	0.906	1	0.0833	CHST10,CSGALNACT1,HS3ST3B1,HS3ST6
Chondroitin Sulfate Biosynthesis	0.734	1	0.0714	CHST10,CSGALNACT1,HS3ST3B1,HS3ST6
Chondroitin and Dermatan Biosynthesis	0.664		0.167	CSGALNACT1
Choline Biosynthesis III	0.34		0.0667	HMOX1
Cholesterol Biosynthesis III (via Desmosterol)	6.66	2.64575	0.538	CYP51A1,DHCR24,DHCR7,FDFT1,HSD17B7,SC5D,SQLE
Cholesterol Biosynthesis II (via 24,25-dihydrolanosterol)	6.66	2.64575	0.538	CYP51A1,DHCR24,DHCR7,FDFT1,HSD17B7,SC5D,SQLE
Cholesterol Biosynthesis I	6.66	2.64575	0.538	CYP51A1,DHCR24,DHCR7,FDFT1,HSD17B7,SC5D,SQLE
Cholecystokinin/Gastrin-mediated Signaling	0.702	-0.816497	0.0588	EPHA4,MAPK10,MEF2C,PRKCB,PRKCQ,RASD1,RHOD
Chemokine Signaling	0.667	-2	0.0625	CXCL12,CXCR4,PLCG2,PRKCB,RASD1
Ceramide Signaling	0.329		0.0455	PPP2R2B,PPP2R3A,RASD1,SMPD3
Ceramide Biosynthesis	0.664		0.167	DEGS2
Cellular Effects of Sildenafil (Viagra)	0.371		0.0458	GUCY1A1,GUCY1B1,MYH11,MYH2,PLCG2,PRKG2
Cell Cycle: G1/S Checkpoint Regulation	0		0.0299	E2F2,TGFB2
Cell Cycle Regulation by BTG Family Proteins	0.738		0.0811	E2F2,PPP2R2B,PPP2R3A
CDK5 Signaling	0.85	0.816497	0.0648	CABLES1,MAPK10,NTRK2,PPP1R3C,PPP2R2B,PPP2R3A,RASD1
Cdc42 Signaling	1.14	-0.377964	0.0659	APC2,CD3D,CD3G,EXOC6,FCER1G,H2-T24,HLA-DRA,IQGAP3,MAPK10,RT1-EC2,VAV2
CD40 Signaling	0		0.0308	CD40,MAPK10
CD28 Signaling in T Helper Cells	2.51	-0.707107	0.1	CD3D,CD3G,FCER1G,HLA-DRA,LAT,LCP2,MAPK10,NFATC2,NFATC4,PRKCQ,PTPRC,SYK
CD27 Signaling in Lymphocytes	0		0.0377	MAP3K5,MAPK10
CCR5 Signaling in Macrophages	1.89	-1	0.0957	CACNB4,CD3D,CD3G,FCER1G,GNG3,MAPK10,PLCG2,PRKCB,PRKCQ
CCR3 Signaling in Eosinophils	0.643	-2.23607	0.0565	GNG3,PLA2G2A,PLA2G4A,PLA2G5,PRKCB,PRKCQ,RASD1
Caveolar-mediated Endocytosis Signaling	1.58		0.0959	CAV1,FLNC,ITGA1,ITGA8,ITGAL,ITGAX,ITGB5
Cardiomyocyte Differentiation via BMP Receptors	0.723		0.1	BMP5,MEF2C
Cardiac β-adrenergic Signaling	1.25	-1.88982	0.0709	AKAP12,AKAP13,ATP2A3,GNG3,PDE10A,PDE6H,PKIB,PPP1R3C,PPP2R2B,PPP2R3A
Cardiac Hypertrophy Signaling (Enhanced)	0.918	0.408248	0.0513	AKAP13,ATP2A3,FGFR2,FZD1,FZD8,HSPB1,IGF1,IL11RA,IL2RG,MAP3K5,MAPK10,MEF2C,NFATC2,NFATC4,PDE10A,PDE6H,PLCG2,PRKCB,PRKCQ,RASD1,RYR3,SMO,TGFB2,WNT4,WNT9A
Cardiac Hypertrophy Signaling	0.597	0.333333	0.05	CREBBP,GNG3,HSPB1,IGF1,MAP3K5,MAPK10,MEF2C,NFATC4,PLCG2,RASD1,RHOD,TGFB2
Cancer Drug Resistance By Drug Efflux	0		0.0172	RASD1
cAMP-mediated signaling	1.39	-1.94145	0.0658	AKAP12,AKAP13,APLNR,CREB5,CREBBP,DUSP1,GPER1,Htr5b,NPY1R,PDE10A,PDE6H,PKIB,RAPGEF4,RGS18,RGS4
Calcium-induced T Lymphocyte Apoptosis	2.33	-1.88982	0.121	ATP2A3,CD3D,CD3G,FCER1G,HLA-DRA,NFATC2,PRKCB,PRKCQ
Calcium Transport I	0.475		0.1	ATP2A3
Calcium Signaling	1.73	-1.26491	0.0728	ASPH,ATP2A3,CACNB4,CASQ2,CREB5,CREBBP,GRIA2,MEF2C,MYH11,MYH2,NFATC2,NFATC4,RCAN2,RYR3,TNNI2
Bupropion Degradation	1.12		0.12	CYP1B1,CYP2J2,CYP51A1
Breast Cancer Regulation by Stathmin1	1.29		0.0541	ADGRD1,ADGRE1,ADGRF4,ADGRG2,APLNR,ARHGEF19,CASR,CCR1,CMKLR1,CREB5,CREBBP,E2F2,FZD1,FZD8,GALR2,GNG3,GPER1,GPR68,IGF1,LPAR6,MMP9,NPY1R,PPP1R3C,PPP2R2B,PPP2R3A,PRKCB,PRKCQ,RASD1,SMO,SSTR2,TGFB2,TUBA4A
BMP signaling pathway	1.27	-0.447214	0.0824	BMP3,BMP5,BMP8A,CREBBP,GREM1,MAPK10,RASD1
Bladder Cancer Signaling	0		0.0309	MMP12,MMP9,RASD1
Bile Acid Biosynthesis, Neutral Pathway	0.386		0.0769	CYP27A1
BEX2 Signaling Pathway	1.87	-0.707107	0.101	CDH2,LEF1,LGALS1,MAPK10,PLXNC1,PPP2R2B,PPP2R3A,TCF7L2
Basal Cell Carcinoma Signaling	3.9	0.377964	0.153	APC2,BMP3,BMP5,BMP8A,FZD1,FZD8,LEF1,SMO,TCF7L2,WNT4,WNT9A
BAG2 Signaling Pathway	0		0.0233	HSPA1A/HSPA1B
B Cell Receptor Signaling	2.91	-1.80739	0.0919	BLNK,BTK,CREB5,CREBBP,INPP5D,MAP3K5,MEF2C,NFATC2,NFATC4,PIK3AP1,PLCG2,PRKCB,PRKCQ,PTPRC,RASD1,SYK,VAV2
B Cell Development	0.763		0.0833	CD40,HLA-DRA,PTPRC
B Cell Activating Factor Signaling	1.1	1	0.0976	MAPK10,NFATC2,NFATC4,TNFRSF13C
Axonal Guidance Signaling	8.13		0.0992	ABLIM3,ADAM10,ADAM23,ADAM33,ADAMTS15,ADAMTS4,ADAMTS9,BMP3,BMP5,BMP8A,CXCL12,CXCR4,EFNA5,EPHA3,EPHA4,EPHB3,FZD1,FZD8,GNG3,IGF1,KEL,MME,MMP12,MMP9,NFATC2,NFATC4,NRP2,NTNG1,NTRK2,NTRK3,PDGFA,PLCG2,PLXNB1,PLXNC1,PRKCB,PRKCQ,RASD1,RHOD,SEMA3A,SEMA3G,SEMA4B,SEMA5A,SLIT2,SMO,TUBA4A,UNC5C,WNT4,WNT9A
Autophagy	0		0.0328	CTSC,CTSE
Autoimmune Thyroid Disease Signaling	0.507		0.0612	CD40,FCER1G,HLA-DRA
ATM Signaling	0.461	-0.447214	0.0515	CREB5,CREBBP,MAPK10,PPP2R2B,PPP2R3A
Atherosclerosis Signaling	8.28		0.175	ALOX12,ALOX15,CD36,CD40,CLU,Col10a1,COL11A2,COL2A1,COL5A3,CXCL12,CXCR4,MMP9,PDGFA,PLA2G2A,PLA2G4A,PLA2G5,PLAAT1,RBP4,S100A8,SELP,TNFRSF14,VCAM1
Asparagine Biosynthesis I	1.4		1	ASNS
Aryl Hydrocarbon Receptor Signaling	0.923		0.0629	ALDH1A2,CYP1B1,GSTM2,HSPB1,MGST1,MGST3,NFIX,NQO1,TGFB2
Arginine Degradation VI (Arginase 2 Pathway)	0.664		0.167	ARG2
Arginine Degradation I (Arginase Pathway)	0.823		0.25	ARG2
April Mediated Signaling	0.692		0.0769	MAPK10,NFATC2,NFATC4
Apoptosis Signaling	1.35	1.13389	0.0808	BCL2L11,CAPN5,CAPN6,LMNA,MAP3K5,PLCG2,PRKCQ,RASD1
Apelin Pancreas Signaling Pathway	0.276		0.0455	APLNR,MAPK10
Apelin Muscle Signaling Pathway	0.268		0.0526	APLNR
Apelin Liver Signaling Pathway	2.48	-0.447214	0.192	APLNR,COL11A2,COL2A1,COL5A3,MAPK10
Apelin Endothelial Signaling Pathway	1.39	-2.12132	0.0783	ANGPT1,APLNR,MAPK10,MEF2C,PRKCB,PRKCQ,RASD1,TEK,VCAM1
Apelin Cardiomyocyte Signaling Pathway	0.69	-1.63299	0.0606	APLNR,ATP2A3,MAPK10,PLCG2,PRKCB,PRKCQ
Apelin Cardiac Fibroblast Signaling Pathway	1.21		0.13	APLNR,SERPINE1,TGFB2
Apelin Adipocyte Signaling Pathway	0.638	0.447214	0.061	APLNR,GSTM2,MAPK10,MGST1,MGST3
Antiproliferative Role of TOB in T Cell Signaling	1.16		0.103	CD3D,CD3G,FCER1G,TGFB2
Antiproliferative Role of Somatostatin Receptor 2	0.712		0.0649	GNG3,GUCY1A1,GUCY1B1,RASD1,SSTR2
Antioxidant Action of Vitamin C	0.836	1.63299	0.0642	HMOX1,MAPK10,PLA2G2A,PLA2G4A,PLA2G5,PLAAT1,PLCG2
Antigen Presentation Pathway	0		0.0256	HLA-DRA
Angiopoietin Signaling	0.236		0.04	ANGPT1,RASD1,TEK
Androgen Signaling	0	-2	0.0368	CACNB4,CREBBP,GNG3,PRKCB,PRKCQ
Amyotrophic Lateral Sclerosis Signaling	0.263	0	0.0412	CAPN5,CAPN6,GRIA2,IGF1
Amyloid Processing	0.223		0.04	CAPN5,CAPN6
AMPK Signaling	0	0	0.0374	AK1,AK4,CREB5,CREBBP,PCK2,PFKFB3,PPP2R2B,PPP2R3A
Altered T Cell and B Cell Signaling in Rheumatoid Arthritis	0.313		0.0444	CD40,FCER1G,HLA-DRA,TNFRSF13C
Allograft Rejection Signaling	0.585		0.0581	CD40,FCER1G,H2-T24,HLA-DRA,RT1-EC2
Aldosterone Signaling in Epithelial Cells	1.28	-2	0.0696	DNAJC22,DUSP1,HSPA1A/HSPA1B,HSPB1,HSPB11,HSPB8,PIP5K1B,PLCG2,PRKCB,PRKCQ,SMO
Airway Pathology in Chronic Obstructive Pulmonary Disease	0.556		0.125	MMP9
Agrin Interactions at Neuromuscular Junction	1.02		0.0759	ITGA1,ITGAL,LAMA2,MAPK10,PKLR,RASD1
Agranulocyte Adhesion and Diapedesis	1.96		0.0777	AOC3,Ccl2,Ccl6,CLDN11,CLDN5,CXCL12,CXCR4,ITGA1,MMP12,MMP9,MYH11,MYH2,PF4,SELP,VCAM1
Adrenomedullin signaling pathway	0	-1.34164	0.0305	GUCY1A1,GUCY1B1,MAPK10,PLCG2,PRKG2,RASD1
Adipogenesis pathway	0.35		0.0448	FGFR2,FZD1,FZD8,NFATC4,RUNX1T1,SMO
Acute Phase Response Signaling	0.982	0	0.0615	C1S,CRABP1,HMOX1,LBP,MAP3K5,RASD1,RBP4,SERPINA3,SERPINE1,TF,VWF
Acute Myeloid Leukemia Signaling	0.321		0.0449	KIT,LEF1,RASD1,TCF7L2
Activation of IRF by Cytosolic Pattern Recognition Receptors	0.334		0.0476	CD40,CREBBP,MAPK10
Actin Nucleation by ARP-WASP Complex	0		0.0278	RASD1,RHOD
Actin Cytoskeleton Signaling	0.428	0	0.0459	APC2,IQGAP3,LBP,MYH11,MYH2,NCKAP1L,PDGFA,PIP5K1B,RASD1,VAV2
Acetone Degradation I (to Methylglyoxal)	0.934		0.1	CYP1B1,CYP2J2,CYP51A1
Acetate Conversion to Acetyl-CoA	3.61		0.75	ACSS1,ACSS2,ACSS3
4-1BB Signaling in T Lymphocytes	0.435		0.0625	MAP3K5,MAPK10
3-phosphoinositide Degradation	0.774	-1.66667	0.0581	ALPL,CA3,DUSP1,DUSP2,DUSP27,INPP5D,PPP2R3A,PTPN7,PTPRC
3-phosphoinositide Biosynthesis	0.667	-1.66667	0.0545	ALPL,CA3,DUSP1,DUSP2,DUSP27,PIP5K1B,PPP2R3A,PTPN7,PTPRC
1D-myo-inositol Hexakisphosphate Biosynthesis II (Mammalian)	0.284		0.0556	INPP5D
14-3-3-mediated Signaling	0.61	-1.34164	0.0551	MAP3K5,MAPK10,PLCG2,PRKCB,PRKCQ,RASD1,TUBA4A

## Sheet: Supplementary Table 11
Supplementary Table 11: Full list of Canonical Pathways identified by IPA for FZ vs HZ pairwise comparison
Output: 511 canonical pathways identified
Ingenuity Canonical Pathways	-log(p-value) ??????? B-H p-value (FDR)	z-Score	Ratio: differentially expressed/all pathway genes	Molecules
γ-linolenate Biosynthesis II (Animals)	1.32		0.176	FADS2,SLC27A3,SLC27A5
γ-glutamyl Cycle	1		0.182	ANPEP,GGT5
α-Adrenergic Signaling	0.713	0	0.0729	ADCY2,GNB3,GNG3,PLCG2,PRKCB,PRKCZ,PYGL
Zymosterol Biosynthesis	2.67		0.5	CYP51A1,HSD17B7,MSMO1
Xenobiotic Metabolism Signaling	1.13		0.0697	ALDH1A2,ALDH3B1,CHST10,CREBBP,CYP1B1,HMOX1,HS3ST3B1,HS3ST6,MGST1,MGST3,NQO1,PIK3CB,PIK3CD,PPP2R2B,PPP2R3A,PRKCB,PRKCZ,SMOX,SOD3,Ugt1a7c
Xenobiotic Metabolism PXR Signaling Pathway	0.817	-0.27735	0.0677	ALDH1A2,ALDH3B1,CHST10,CREBBP,HS3ST3B1,HS3ST6,MGST1,MGST3,PPP1R3C,PRKCB,PRKCZ,SMOX,Ugt1a7c
Xenobiotic Metabolism General Signaling Pathway	0.777	-1.26491	0.0699	CREBBP,HMOX1,MGST1,MGST3,NQO1,PIK3CB,PIK3CD,PRKCB,PRKCZ,Ugt1a7c
Xenobiotic Metabolism CAR Signaling Pathway	1.08	0.534522	0.0741	ALDH1A2,ALDH3B1,CHST10,CREBBP,HS3ST3B1,HS3ST6,MGST1,MGST3,PPP2R2B,PPP2R3A,PRKCB,PRKCZ,SOD3,Ugt1a7c
Wnt/β-catenin Signaling	6.99	-0.816497	0.156	APC2,AXIN2,CD44,CDH2,CREBBP,DKK2,DKK3,FRZB,FZD1,FZD3,FZD8,KREMEN1,LEF1,MAP4K1,PPP2R2B,PPP2R3A,SFRP2,SMO,SOX17,SOX4,SOX9,TCF7L2,TGFB2,TLE4,WNT4,WNT7B,WNT9A
Wnt/Ca+ pathway	3.08	0.632456	0.161	CREB5,CREBBP,FZD1,FZD3,FZD8,NFATC2,NFATC4,PDE6H,PLCG2,SMO
White Adipose Tissue Browning Pathway	1.6	-0.57735	0.093	ADCY2,CAMP,CREB5,CREBBP,FCER1G,FGFR2,FNDC5,NDN,PRKAB2,PRKG2,RUNX1T1,VEGFA
Vitamin-C Transport	0		0.0417	SLC2A1
Virus Entry via Endocytic Pathways	2.64		0.121	AP1S2,CAV1,CXADR,DNM1,ITGA1,ITGAL,ITGB5,PIK3CB,PIK3CD,PLCG2,PRKCB,PRKCZ,RAC2
VEGF Signaling	0.669	-0.377964	0.0707	FLT4,PIK3CB,PIK3CD,PLCG2,PRKCB,PTPN6,VEGFA
VEGF Family Ligand-Receptor Interactions	2.09	-1.41421	0.119	FLT4,NRP1,NRP2,PIK3CB,PIK3CD,PLA2G5,PLCG2,PRKCB,PRKCZ,VEGFA
VDR/RXR Activation	1.85	0.816497	0.115	CAMP,CASR,HR,IGFBP6,PDGFA,PRKCB,PRKCZ,SPP1,TGFB2
UVC-Induced MAPK Signaling	0.336		0.0588	MAPK10,PRKCB,PRKCZ
UVB-Induced MAPK Signaling	0.953	-0.447214	0.0962	MAPK10,PIK3CB,PIK3CD,PRKCB,PRKCZ
UVA-Induced MAPK Signaling	0.683	-1	0.0714	MAPK10,PARP10,PARP8,PIK3CB,PIK3CD,PLCG2,RPS6KA2
Urea Cycle	0.583		0.167	ARG2
Urate Biosynthesis/Inosine 5'-phosphate Degradation	0.318		0.0769	NT5E
Unfolded protein response	0		0.0357	HSPA1A/HSPA1B,SREBF1
UDP-N-acetyl-D-glucosamine Biosynthesis II	1.5		0.333	GFPT2,UAP1
UDP-N-acetyl-D-galactosamine Biosynthesis II	0.88		0.154	HK2,UAP1
Ubiquinol-10 Biosynthesis (Eukaryotic)	0.24		0.0588	CYP26B1
Type II Diabetes Mellitus Signaling	1.32	-1	0.0845	CD36,MAPK10,PIK3CB,PIK3CD,PKLR,PKM,PRKAB2,PRKCB,PRKCZ,SLC27A3,SLC27A5,SOCS3
Type I Diabetes Mellitus Signaling	1.02	-0.816497	0.0811	CD3D,CD3G,FCER1G,HLA-DQA1,HLA-DRA,LOC100909630/RT1-DMb,MAPK10,SOCS3,TRB
TWEAK Signaling	0		0.0286	TNFRSF12A
Tumoricidal Function of Hepatic Natural Killer Cells	0.479		0.0833	ITGAL,LYVE1
Tryptophan Degradation X (Mammalian, via Tryptamine)	0.912		0.12	ALDH1A2,ALDH3B1,SMOX
Tryptophan Degradation III (Eukaryotic)	0.995		0.13	ACAT2,CA1,CYP2S1
tRNA Splicing	0.45		0.0698	MPPED2,PDE3A,PDE6H
Triacylglycerol Degradation	0		0.0426	LIPC,LIPG
Triacylglycerol Biosynthesis	0		0.0476	ASPG,ELOVL6
TREM1 Signaling	0		0.04	ITGAX,PLCG2,TYROBP
Trehalose Degradation II (Trehalase)	0.527		0.143	HK2
Transcriptional Regulatory Network in Embryonic Stem Cells	0.301		0.0556	H4-16,RIF1,ZFHX3
Trans, trans-farnesyl Diphosphate Biosynthesis	1.66		0.4	FDPS,IDI1
TR/RXR Activation	2.57		0.131	ENO1,FASN,LDLR,PFKP,PIK3CB,PIK3CD,RCAN2,SLC16A3,SLC2A1,SREBF1,UCP2
Toll-like Receptor Signaling	0		0.0263	LBP,TRAF4
TNFR1 Signaling	0		0.02	MADD
Tight Junction Signaling	0.503		0.0595	CLDN11,CLDN5,EPB41,MYH2,MYL1,PPP2R2B,PPP2R3A,PRKCZ,TGFB2,TIAM1
Thyroid Hormone Metabolism II (via Conjugation and/or Degradation)	0		0.0263	Ugt1a7c
Thyroid Cancer Signaling	1.4	-0.707107	0.101	CRYGA,CXCR4,LEF1,NTRK2,PDK1,PIK3CB,PIK3CD,TCF7L2
Thrombopoietin Signaling	0.705	-1.34164	0.0794	PIK3CB,PIK3CD,PLCG2,PRKCB,PRKCZ
Thrombin Signaling	0.647	-2.12132	0.0625	ADCY2,GATA1,GATA2,GNB3,GNG3,MYL1,PIK3CB,PIK3CD,PLCG2,PRKCB,PRKCZ,RAC2,Rhou
The Visual Cycle	0.197		0.05	DHRS9
Th2 Pathway	2.97	-2.3094	0.118	CCR1,CD3D,CD3G,CXCR4,HLA-DQA1,HLA-DRA,LOC100909630/RT1-DMb,NFATC2,NOTCH1,PIK3CB,PIK3CD,SOCS3,STAT4,TRB,TSLP,VAV1
Th17 Activation Pathway	0.794	-0.377964	0.0769	FCER1G,NFATC2,NFATC4,RORA,SOCS3,STAT4,TRB
Th1 Pathway	2.6	-2.88675	0.116	CD3D,CD3G,HLA-DQA1,HLA-DRA,LOC100909630/RT1-DMb,NFATC2,NFATC4,NOTCH1,PIK3CB,PIK3CD,SOCS3,STAT4,TRB,VAV1
Th1 and Th2 Activation Pathway	2.33		0.0994	CCR1,CD3D,CD3G,CXCR4,HLA-DQA1,HLA-DRA,LOC100909630/RT1-DMb,NFATC2,NFATC4,NOTCH1,PIK3CB,PIK3CD,SOCS3,STAT4,TRB,TSLP,VAV1
TGF-β Signaling	0.476	0.447214	0.0625	BMP2,CREBBP,INHBA,MAP4K1,SERPINE1,TGFB2
Tetrapyrrole Biosynthesis II	4.55	-2	0.8	ALAD,ALAS2,HMBS,UROS
Telomerase Signaling	0	-2	0.0374	PIK3CB,PIK3CD,PPP2R2B,PPP2R3A
Tec Kinase Signaling	3.33	-2.32379	0.116	BLK,BTK,FCER1G,GNB3,GNG3,HCK,LCK,MAPK10,PIK3CB,PIK3CD,PLCG2,PRKCB,PRKCZ,RAC2,Rhou,STAT4,TRB,VAV1,VAV2
TCA Cycle II (Eukaryotic)	0		0.0417	DHTKD1
T Helper Cell Differentiation	0.826		0.0822	FCER1G,HLA-DQA1,HLA-DRA,LOC100909630/RT1-DMb,STAT4,TRB
T Cell Receptor Signaling	3.72		0.143	BTK,CD3D,CD3G,LAT,LCK,LCP2,NFATC2,NFATC4,PIK3CB,PIK3CD,PTPN7,PTPRC,TRB,VAV1,VAV2
T Cell Exhaustion Signaling Pathway	3.4	0	0.114	BTLA,FCER1G,HLA-DQA1,HLA-DRA,LOC100909630/RT1-DMb,MAPK10,NFATC2,NFATC4,PDK1,PIK3CB,PIK3CD,PLCG2,PPP2R2B,PPP2R3A,PRDM1,PTPN6,STAT4,TNFRSF14,TRB,VEGFA
Systemic Lupus Erythematosus Signaling	0.997		0.0699	C7,CD3D,CD3G,FCER1G,INPP5D,LAT,LCK,NFATC2,NFATC4,PIK3CB,PIK3CD,PLCG2,PTPN6,PTPRC,TNFRSF13C,TRB
Systemic Lupus Erythematosus In T Cell Signaling Pathway	1.4	-2.13201	0.0721	CD3D,CD3G,CD44,CREB5,CREBBP,FCER1G,H2-T24,HLA-DQA1,HLA-DRA,ITGAL,LAT,LOC100909630/RT1-DMb,NFATC2,PDK1,PIK3CB,PIK3CD,PPP2R2B,PPP2R3A,RAC2,Rhou,RT1-EC2,SYK,TRB,VAV1
Systemic Lupus Erythematosus In B Cell Signaling Pathway	2.03	-1.04257	0.0836	BCL2L11,BLNK,BTK,HCK,INPP5D,LCK,LILRA6,NFATC2,NFATC4,PIK3AP1,PIK3CB,PIK3CD,PLCG2,PRKCB,PRKCZ,PTPN6,RAC2,RASGRP2,SYK,TGFB2,TNFRSF13C,TRAF4,VAV1
Synaptogenesis Signaling Pathway	2.78	0	0.0897	ADCY2,CADM1,CDH13,CDH15,CDH17,CDH2,CREB5,CREBBP,EFNA5,EIF4EBP2,EPHA3,EPHA4,EPHB3,HCK,ITSN2,LCK,LRP8,NTRK2,PIK3CB,PIK3CD,PLCG2,RASGRP2,SNCA,STXBP6,THBS2,THBS3,THBS4,TIAM1
Synaptic Long Term Potentiation	0	-0.816497	0.0465	CREB5,CREBBP,PLCG2,PPP1R3C,PRKCB,PRKCZ
Synaptic Long Term Depression	0.344	-1.66667	0.0529	IGF1R,PLA2G5,PLAAT1,PLCG2,PPP2R2B,PPP2R3A,PRKCB,PRKCZ,PRKG2,RYR3
Superpathway of Melatonin Degradation	1	-1.63299	0.0923	CYP1B1,CYP2J2,CYP2S1,CYP51A1,SMOX,Ugt1a7c
Superpathway of Inositol Phosphate Compounds	1.73	-2.66789	0.0859	CA3,DUSP1,DUSP14,DUSP2,DUSP27,INPP5D,PIK3CB,PIK3CD,PIP5K1B,PLCG2,PPP1R16B,PPP2R3A,PTPN22,PTPN6,PTPN7,PTPRC,SOCS3
Superpathway of Geranylgeranyldiphosphate Biosynthesis I (via Mevalonate)	1.99	2	0.222	ACAT2,FDPS,HMGCS1,IDI1
Superpathway of D-myo-inositol (1,4,5)-trisphosphate Metabolism	0		0.0435	INPP5D
Superpathway of Citrulline Metabolism	0.275		0.0667	ARG2
Superpathway of Cholesterol Biosynthesis	8.35	3.4641	0.414	ACAT2,CYP51A1,DHCR24,DHCR7,FDFT1,FDPS,HMGCS1,HSD17B7,IDI1,MSMO1,SC5D,SQLE
Superoxide Radicals Degradation	1.26		0.25	NQO1,SOD3
Sumoylation Pathway	0.871	0.816497	0.0777	ARHGDIB,ARHGDIG,CREBBP,MAPK10,RAC2,Rhou,SNCA,ZEB1
Sucrose Degradation V (Mammalian)	0.438		0.111	ALDOC
Stearate Biosynthesis I (Animals)	1.57	1.34164	0.128	ASPG,DHCR24,ELOVL6,FASN,SLC27A3,SLC27A5
STAT3 Pathway	1.16	2.33333	0.0815	FGFR2,FLT4,IGF1R,IL11RA,IL9R,MAPK10,NTRK2,PTPN6,SOCS3,TGFB2,VEGFA
SPINK1 Pancreatic Cancer Pathway	0		0.0333	CPA3,CTRC
SPINK1 General Cancer Pathway	0		0.029	PIK3CB,PIK3CD
Sphingosine-1-phosphate Signaling	0.452	-2.23607	0.0598	ADCY2,PDGFA,PIK3CB,PIK3CD,PLCG2,RAC2,Rhou
Sphingomyelin Metabolism	0.479		0.125	SGMS2
Spermine and Spermidine Degradation I	0.738		0.25	SMOX
Sperm Motility	3.96	-1.34164	0.112	BLK,BTK,CSF1R,CSF2RA,DYRK3,EPHA3,EPHA4,EPHB3,FES,FGFR2,FLT4,HCK,IGF1R,KIT,LCK,NTRK2,PLA2G5,PLAAT1,PLCG2,PRKCB,PRKCZ,PRKG2,SLC16A10,SYK,TEK
Sonic Hedgehog Signaling	0.772		0.103	GLI1,PTCH1,SMO
Small Cell Lung Cancer Signaling	0.867	-2	0.0845	CCNE1,PIK3CB,PIK3CD,PTGS2,SIN3A,TRAF4
Sirtuin Signaling Pathway	0.891	-0.534522	0.0653	ABCA1,ACSS2,ADAM10,ARG2,BCL2L11,BPGM,CPT1C,DUSP6,MYCN,NDUFA4L2,NQO1,PDK1,PFKFB3,SLC2A1,SOD3,SREBF1,TSPO,TUBA4A,UCP2
Signaling by Rho Family GTPases	0.827	-0.904534	0.0656	ARHGEF19,CDH13,CDH15,CDH17,CDH2,CYBB,GNB3,GNG3,MAPK10,MYL1,PIK3CB,PIK3CD,PIP5K1B,PRKCZ,RAC2,Rhou
Sertoli Cell-Sertoli Cell Junction Signaling	0		0.0432	CLDN11,CLDN5,EPB41,MAPK10,MPP6,PRKG2,SPTA1,TUBA4A
Serotonin Receptor Signaling	0.797		0.093	ADCY2,Htr5b,SLC6A4,SMOX
Serotonin Degradation	0.633	-2.23607	0.0746	ALDH1A2,ALDH3B1,DHRS9,SMOX,Ugt1a7c
Senescence Pathway	0.703	2.18282	0.0618	CAPN5,CAPN6,CREBBP,DHCR24,E2F2,EZH2,ITSN2,NFATC2,NFATC4,PDK1,PIK3CB,PIK3CD,PPP2R2B,PPP2R3A,PRKCZ,SERPINE1,TGFB2
Semaphorin Signaling in Neurons	1.13		0.1	FES,NRP1,RAC2,Rhou,SEMA3A,SEMA4D
SAPK/JNK Signaling	1.19	-1.66667	0.0882	FCER1G,GNB3,LCK,MAP4K1,MAPK10,PIK3CB,PIK3CD,RAC2,TRB
Salvage Pathways of Pyrimidine Ribonucleotides	0.282	-0.447214	0.0515	AK1,AK4,AK5,APOBEC1,CMPK2
Role of Wnt/GSK-3β Signaling in the Pathogenesis of Influenza	2.32	0.707107	0.128	APC2,FZD1,FZD3,FZD8,LEF1,SMO,TCF7L2,WNT4,WNT7B,WNT9A
Role of Tissue Factor in Cancer	0.912		0.0769	BLK,CSF1,HCK,ITGB5,LCK,PIK3CB,PIK3CD,RPS6KA2,VEGFA
Role of RIG1-like Receptors in Antiviral Innate Immunity	0		0.0455	CREBBP,TRIM25
Role of PKR in Interferon Induction and Antiviral Response	0		0.0342	HSPA1A/HSPA1B,MAPK10,PDGFA,SCARA5
Role of PI3K/AKT Signaling in the Pathogenesis of Influenza	0		0.0469	PIK3CB,PIK3CD,PLAC8
Role of Pattern Recognition Receptors in Recognition of Bacteria and Viruses	0.46	-0.816497	0.0584	CLEC7A,MAPK10,PIK3CB,PIK3CD,PLCG2,PRKCB,PRKCZ,SYK,TGFB2
Role of p14/p19ARF in Tumor Suppression	0.376		0.069	PIK3CB,PIK3CD
Role of Osteoblasts, Osteoclasts and Chondrocytes in Rheumatoid Arthritis	4.93		0.123	ADAMTS4,APC2,BMP2,BMP3,BMP8A,CALCR,CSF1,CSF1R,DKK2,DKK3,FRZB,FZD1,FZD3,FZD8,LEF1,MAPK10,NFATC2,NFATC4,PIK3CB,PIK3CD,SFRP2,SMO,SPP1,TCF7L2,WNT4,WNT7B,WNT9A
Role of Oct4 in Mammalian Embryonic Stem Cell Pluripotency	0.723		0.087	FOXA2,PHC3,SPP1,WWP2
Role of NFAT in Regulation of the Immune Response	3.63	-2.9824	0.116	BLNK,BTK,CD3D,CD3G,FCER1G,GNB3,GNG3,HLA-DQA1,HLA-DRA,LAT,LCK,LCP2,LOC100909630/RT1-DMb,NFATC2,NFATC4,PIK3CB,PIK3CD,PLCG2,RCAN2,SYK,TRB
Role of NFAT in Cardiac Hypertrophy	0.592	1.1547	0.0607	ADCY2,GNB3,GNG3,IGF1R,MAPK10,NFATC4,PIK3CB,PIK3CD,PLCG2,PRKCB,PRKCZ,RCAN2,TGFB2
Role of NANOG in Mammalian Embryonic Stem Cell Pluripotency	2.24		0.109	BMP2,BMP3,BMP8A,FZD1,FZD3,FZD8,PIK3CB,PIK3CD,RIF1,SMO,WNT4,WNT7B,WNT9A
Role of MAPK Signaling in the Pathogenesis of Influenza	0.253		0.05	MAPK10,PLA2G5,PLAAT1,PTGS2
Role of Macrophages, Fibroblasts and Endothelial Cells in Rheumatoid Arthritis	4.13		0.103	ADAMTS4,APC2,CREB5,CREBBP,CSF1,CXCL12,DKK2,DKK3,FRZB,FZD1,FZD3,FZD8,LEF1,MIF,NFATC2,NFATC4,PDGFA,PIK3CB,PIK3CD,PLCG2,PRKCB,PRKCZ,SFRP2,SMO,SOCS3,TCF7L2,TRAF4,VCAM1,VEGFA,WNT4,WNT7B,WNT9A
Role of Lipids/Lipid Rafts in the Pathogenesis of Influenza	0.504		0.087	FDPS,RSAD2
Role of JAK2 in Hormone-like Cytokine Signaling	0.632		0.0882	EPOR,PTPN6,SOCS3
Role of JAK1, JAK2 and TYK2 in Interferon Signaling	0		0.0417	PTPN6
Role of JAK1 and JAK3 in γc Cytokine Signaling	1.71		0.116	BLNK,FES,IL9R,PIK3CB,PIK3CD,SOCS3,SYK,TSLP
Role of JAK family kinases in IL-6-type Cytokine Signaling	0.456		0.08	MAPK10,SOCS3
Role of IL-17F in Allergic Inflammatory Airway Diseases	0.467		0.0714	CREB5,CREBBP,RPS6KA2
Role of IL-17A in Psoriasis	0.88		0.154	S100A8,S100A9
Role of IL-17A in Arthritis	0.545		0.0727	MAPK10,PIK3CB,PIK3CD,PTGS2
Role of Hypercytokinemia/hyperchemokinemia in the Pathogenesis of Influenza	0		0.0233	CCR1
Role of CHK Proteins in Cell Cycle Checkpoint Control	0.27		0.0526	E2F2,PPP2R2B,PPP2R3A
Role of BRCA1 in DNA Damage Response	0		0.0125	E2F2
RhoGDI Signaling	1.49	-0.301511	0.0833	ARHGDIB,ARHGDIG,ARHGEF19,CD44,CDH13,CDH15,CDH17,CDH2,CREBBP,GNB3,GNG3,MYL1,PIP5K1B,RAC2,Rhou
RhoA Signaling	0	0.447214	0.0488	IGF1R,LPAR4,LPAR6,MYL1,NRP2,PIP5K1B
Retinol Biosynthesis	0.467		0.0714	DHRS9,LIPC,LIPG
Retinoic acid Mediated Apoptosis Signaling	0.243		0.05	CRABP1,PARP10,PARP8
Retinoate Biosynthesis I	0.632		0.0882	ALDH1A2,BMP2,DHRS9
Renin-Angiotensin Signaling	0.895	-0.707107	0.0763	ADCY2,AGTR1,MAPK10,PIK3CB,PIK3CD,PLCG2,PRKCB,PRKCZ,PTPN6
Renal Cell Carcinoma Signaling	0.698		0.075	CREBBP,EGLN3,PIK3CB,PIK3CD,SLC2A1,VEGFA
Remodeling of Epithelial Adherens Junctions	0		0.0294	DNM1,TUBA4A
Relaxin Signaling	0.916	0.377964	0.0733	ADCY2,GNB3,GNG3,MMP9,MPPED2,PDE3A,PDE6H,PIK3CB,PIK3CD,PRKCZ,VEGFA
Regulation of the Epithelial-Mesenchymal Transition Pathway	2.89		0.104	CDH2,FGF1,FGF9,FGFR2,FZD1,FZD3,FZD8,ID2,LEF1,MMP9,NOTCH1,PIK3CB,PIK3CD,SMO,TCF7L2,TGFB2,WNT4,WNT7B,WNT9A,ZEB1
Regulation of IL-2 Expression in Activated and Anergic T Lymphocytes	2.37		0.124	CD3D,CD3G,LAT,MAPK10,NFATC2,NFATC4,PLCG2,TGFB2,TRB,VAV1,VAV2
Regulation of eIF4 and p70S6K Signaling	0	-1.34164	0.0382	EIF4EBP2,PIK3CB,PIK3CD,PPP2R2B,PPP2R3A,PRKCZ
Regulation of Cellular Mechanics by Calpain Protease	0		0.0462	CAPN5,CAPN6,CCNE1
Regulation of Actin-based Motility by Rho	0		0.0426	MYL1,PIP5K1B,RAC2,Rhou
Reelin Signaling in Neurons	1.6	-1.1547	0.093	BLK,CDH2,HCK,ITGA1,ITGAL,LCK,LRP8,MAP4K1,MAPK10,PDK1,PIK3CB,PIK3CD
RAR Activation	1.25		0.0773	ADCY2,ALDH1A2,BMP2,CRABP1,CREBBP,DHRS9,DUSP1,MAPK10,PIK3CB,PIK3CD,PRKCB,PRKCZ,RBP4,TGFB2,VEGFA
Rapoport-Luebering Glycolytic Shunt	0.583		0.167	BPGM
RANK Signaling in Osteoclasts	0		0.0455	MAPK10,NFATC2,PIK3CB,PIK3CD
Rac Signaling	0.998	-1.41421	0.0804	CD44,CYBB,ELK4,IQGAP3,PIK3CB,PIK3CD,PIP5K1B,PRKCZ,TIAM1
Pyruvate Fermentation to Lactate	0.583		0.167	Ldha/RGD1562690
Pyrimidine Ribonucleotides Interconversion	1.84	0	0.146	AK1,AK4,AK5,CMPK2,CTPS2,ENTPD3
Pyrimidine Ribonucleotides De Novo Biosynthesis	1.75	0	0.14	AK1,AK4,AK5,CMPK2,CTPS2,ENTPD3
Pyrimidine Deoxyribonucleotides De Novo Biosynthesis I	3.28	-0.816497	0.273	AK1,AK4,AK5,CMPK2,DUT,TYMS
PXR/RXR Activation	0		0.0154	SCD
Putrescine Degradation III	1.09		0.143	ALDH1A2,ALDH3B1,SMOX
Purine Nucleotides Degradation II (Aerobic)	0.224		0.0556	NT5E
PTEN Signaling	1.33	-0.301511	0.0873	BCL2L11,FGFR2,FLT4,IGF1R,INPP5D,MAGI1,NTRK2,PIK3CB,PIK3CD,PRKCZ,RAC2
Protein Ubiquitination Pathway	0		0.0366	HSPA1A/HSPA1B,HSPB1,HSPB11,HSPB8,NEDD4L,PSMB8,PSMB9,SMO,TAP2,UBE2S
Protein Kinase A Signaling	4.45	0.538816	0.098	ADCY2,AKAP12,AKAP13,CREB5,CREBBP,DUSP1,DUSP2,DUSP6,EYA1,EYA2,GNB3,GNG3,IHH,LEF1,MPPED2,MYH2,MYL1,NFATC2,NFATC4,PDE3A,PDE6H,PLCG2,PPP1R3C,PRKCB,PRKCZ,PTCH1,PTGS2,PTPDC1,Ptpn14,PTPN22,PTPN6,PTPN7,PTPRC,PYGL,RYR3,SMO,TCF7L2,TGFB2,UBASH3B
Prostate Cancer Signaling	0.794		0.0769	CCNE1,CREB5,CREBBP,LEF1,PIK3CB,PIK3CD,SIN3A
Prostanoid Biosynthesis	1.96		0.3	CYP2S1,PTGES,PTGS2
Prolactin Signaling	0.986	-0.816497	0.0864	CREBBP,PIK3CB,PIK3CD,PLCG2,PRKCB,PRKCZ,SOCS3
Production of Nitric Oxide and Reactive Oxygen Species in Macrophages	2.27	-2.32379	0.0957	ARG2,CREBBP,CYBB,IRF8,MAPK10,PIK3CB,PIK3CD,PLCG2,PPP1R3C,PPP2R2B,PPP2R3A,PRKCB,PRKCZ,PTPN6,RAC2,RBP4,Rhou,S100A8
Primary Immunodeficiency Signaling	1.97		0.14	BLNK,BTK,CD3D,LCK,PTPRC,TAP2,TNFRSF13C
Pregnenolone Biosynthesis	0.318		0.0769	CYP26B1
PPARα/RXRα Activation	0.338	-0.333333	0.0526	ABCA1,ADCY2,CD36,CREBBP,FASN,ITGB5,PLCG2,PRKAB2,PRKCB,TGFB2
PPAR Signaling	0		0.0288	CREBBP,PDGFA,PTGS2
PKCθ Signaling in T Lymphocytes	3.2	-3.29983	0.116	CD3D,CD3G,FCER1G,HLA-DQA1,HLA-DRA,LAT,LCK,LCP2,LOC100909630/RT1-DMb,NFATC2,NFATC4,PIK3CB,PIK3CD,PLCG2,RAC2,TRB,VAV1,VAV2
PI3K/AKT Signaling	0	-1.63299	0.0457	IL11RA,IL9R,INPP5D,PIK3CB,PIK3CD,PPP2R2B,PPP2R3A,PTGS2
PI3K Signaling in B Lymphocytes	2.9	-2	0.116	BLK,BLNK,BTK,INPP5D,NFATC2,NFATC4,PIK3AP1,PIK3CB,PIK3CD,PLCG2,PRKCB,PRKCZ,PTPRC,SYK,VAV1,VAV2
Phototransduction Pathway	0		0.0377	GNB3,PDE6H
Phospholipases	1.46	-1.63299	0.111	HMOX1,LIPC,LIPG,PLA2G5,PLAAT1,PLCG2,PLD4
Phospholipase C Signaling	3.75	-0.727607	0.105	ADCY2,ARHGEF19,BLNK,BTK,CD3D,CD3G,CREB5,CREBBP,FCER1G,GNB3,GNG3,HMOX1,LAT,LCK,LCP2,MYL1,NFATC2,NFATC4,PLA2G5,PLCG2,PLD4,PRKCB,PRKCZ,RAC2,Rhou,SYK,TRB
Phenylethylamine Degradation I	0.738		0.25	AOC3
Phenylalanine Degradation IV (Mammalian, via Side Chain)	0.827		0.143	SLC27A3,SMOX
Phagosome Maturation	0.487		0.0596	ATP6V0A4,ATP6V1G3,CTSC,CTSE,CTSZ,CYBB,HLA-DRA,RAB7B,TUBA4A
Phagosome Formation	2.06		0.104	CLEC7A,FCER1G,Fcrls,ITGAX,MRC1,PIK3CB,PIK3CD,PLCG2,PRKCB,PRKCZ,RAC2,Rhou,SYK
PFKFB4 Signaling Pathway	0.723	1	0.087	CREB5,CREBBP,HK2,TGFB2
PEDF Signaling	0	-1	0.0488	PIK3CB,PIK3CD,TCF7L2,ZEB1
PDGF Signaling	0.885	-2.64575	0.0814	CAV1,INPP5D,PDGFA,PIK3CB,PIK3CD,PLCG2,PRKCB
PD-1, PD-L1 cancer immunotherapy pathway	1.82	2.52982	0.104	CBLB,HLA-DQA1,HLA-DRA,LAT,LCK,LCP2,LOC100909630/RT1-DMb,PIK3CB,PIK3CD,TGFB2,TRB
PCP pathway	2.05	1.41421	0.133	FZD1,FZD3,FZD8,MAPK10,SMO,WNT4,WNT7B,WNT9A
Paxillin Signaling	0.789		0.0741	ITGA1,ITGA8,ITGAL,ITGAX,ITGB5,MAPK10,PIK3CB,PIK3CD
Pathogenesis of Multiple Sclerosis	0.438		0.111	CCR1
Parkinson's Signaling	0.734		0.125	SNCA,SNCAIP
Pancreatic Adenocarcinoma Signaling	2.57	-1.66667	0.119	CCNE1,E2F2,HMOX1,MAPK10,MMP9,NOTCH1,PIK3CB,PIK3CD,PLD4,PTGS2,SIN3A,TGFB2,VEGFA
Palmitate Biosynthesis I (Animals)	1.02		0.5	FASN
PAK Signaling	0.698	0.377964	0.0722	EPHA3,EPHB3,MAPK10,MYL1,PDGFA,PIK3CB,PIK3CD
p70S6K Signaling	0.984	-1.89737	0.0775	AGTR1,BTK,PIK3CB,PIK3CD,PLCG2,PPP2R2B,PPP2R3A,PRKCB,PRKCZ,SYK
p53 Signaling	0		0.0204	PIK3CB,PIK3CD
p38 MAPK Signaling	0.895	-0.707107	0.0763	CREB5,CREBBP,DUSP1,HSPB1,MAP4K1,PLA2G5,RPS6KA2,TGFB2,TIFA
P2Y Purigenic Receptor Signaling Pathway	1.02	-0.333333	0.0787	ADCY2,CREB5,CREBBP,GNB3,GNG3,PIK3CB,PIK3CD,PLCG2,PRKCB,PRKCZ
Oxidative Phosphorylation	0		0.00917	COX4I2
Oxidative Ethanol Degradation III	2.73	-1.34164	0.263	ACSS1,ACSS2,ACSS3,ALDH1A2,ALDH3B1
OX40 Signaling Pathway	1.89	-1.34164	0.111	CD3D,CD3G,FCER1G,H2-T24,HLA-DQA1,HLA-DRA,LOC100909630/RT1-DMb,MAPK10,RT1-EC2,TRB
Ovarian Cancer Signaling	3.31	-1	0.122	CD44,FGF9,FZD1,FZD3,FZD8,LEF1,MMP9,PIK3CB,PIK3CD,PTGS2,SIN3A,SMO,TCF7L2,VEGFA,WNT4,WNT7B,WNT9A
Osteoarthritis Pathway	7.3	-0.755929	0.147	ADAMTS4,BMP2,CASR,CNMD,COL2A1,CREB5,CREBBP,DDIT4,FRZB,FZD1,FZD3,FZD8,GLI1,GREM1,H19,IHH,LEF1,MMP9,NOTCH1,PRKAB2,PTCH1,PTGS2,RARRES2,RBP4,S100A8,S100A9,SMO,SOX9,SPP1,TCF7L2,VEGFA
Opioid Signaling Pathway	0.627	0	0.0607	ADCY2,BLK,CREB5,CREBBP,GNB3,HCK,LCK,PDK1,PRKCB,PRKCZ,RAC2,RGS4,RPS6KA2,RYR3,SCN7A
Oncostatin M Signaling	0		0.0233	PLAU
Oleate Biosynthesis II (Animals)	1.63		0.231	FADS2,SCD,Scd2
Nur77 Signaling in T Lymphocytes	2.1		0.136	CD3D,CD3G,FCER1G,HLA-DQA1,HLA-DRA,LOC100909630/RT1-DMb,SIN3A,TRB
NRF2-mediated Oxidative Stress Response	0.852	-0.447214	0.0688	AOX1,CREBBP,ENC1,HMOX1,HSPB8,MGST1,MGST3,NQO1,PIK3CB,PIK3CD,PRKCB,PRKCZ,SOD3
Notch Signaling	0.971		0.108	CNTN1,HEY2,MFNG,NOTCH1
Noradrenaline and Adrenaline Degradation	1.04	-2	0.114	ALDH1A2,ALDH3B1,DHRS9,SMOX
Non-Small Cell Lung Cancer Signaling	0		0.0411	PIK3CB,PIK3CD,SIN3A
nNOS Signaling in Skeletal Muscle Cells	0		0.0244	RYR3
nNOS Signaling in Neurons	1.1		0.106	CAPN5,CAPN6,DLG2,PRKCB,PRKCZ
Nitric Oxide Signaling in the Cardiovascular System	1.62	-1	0.101	ARG2,ATP2A3,CAV1,FLT4,PIK3CB,PIK3CD,PRKCB,PRKCZ,PRKG2,VEGFA
Nicotine Degradation III	1.25	-0.816497	0.107	AOX1,CYP1B1,CYP2J2,CYP2S1,CYP51A1,Ugt1a7c
Nicotine Degradation II	1	-0.816497	0.0923	AOX1,CYP1B1,CYP2J2,CYP2S1,CYP51A1,Ugt1a7c
NGF Signaling	0.962	0	0.0789	CREB5,CREBBP,MAPK10,PIK3CB,PIK3CD,PLCG2,PRKCZ,RPS6KA2,TRAF4
NF-κB Signaling	1.23	-1.60357	0.0782	BMP2,CREBBP,FCER1G,FGFR2,FLT4,IGF1R,LCK,NTRK2,PIK3CB,PIK3CD,PLCG2,PRKCB,PRKCZ,TRB
NF-κB Activation by Viruses	1.72	-1.66667	0.11	ITGA1,ITGAL,ITGB5,LCK,PIK3CB,PIK3CD,PRKCB,PRKCZ,TNFRSF14
Neurotrophin/TRK Signaling	0.769	-1	0.0789	CREB5,CREBBP,CRYGA,NTRK2,PIK3CB,PIK3CD
Neuroprotective Role of THOP1 in Alzheimer's Disease	0.452	-1.63299	0.0598	CFD,CMA1,DPP4,ENDOU,MME,MMP9,SERPINA3
Neuropathic Pain Signaling In Dorsal Horn Neurons	0.422	-0.816497	0.0594	NTRK2,PIK3CB,PIK3CD,PLCG2,PRKCB,PRKCZ
Neuroinflammation Signaling Pathway	3.04	-1.4	0.0933	CALB2,CREB5,CREBBP,CSF1R,CXCL12,CYBB,FZD1,GABRD,HLA-DQA1,HLA-DRA,HMOX1,LOC100909630/RT1-DMb,MAPK10,MFGE8,MMP9,NFATC2,NFATC4,PIK3CB,PIK3CD,PLA2G5,PLCG2,PTGS2,S100B,SNCA,SYK,TGFB2,TYROBP,VCAM1
Neuregulin Signaling	0		0.0312	PLCG2,PRKCB,PRKCZ
Netrin Signaling	1	-0.816497	0.0923	ABLIM3,NFATC2,NFATC4,RAC2,RYR3,UNC5C
NER Pathway	0		0.00971	H4-16
Necroptosis Signaling Pathway	0	0.816497	0.0382	CAPN5,CAPN6,CYBB,PLA2G5,PYGL,TSPO
Natural Killer Cell Signaling	4.4	-2.04124	0.122	Col10a1,COL11A2,COL2A1,COL3A1,COL5A3,FCER1G,HCST,HSPA1A/HSPA1B,ITGAL,LAT,LCK,LCP2,NFATC2,NFATC4,PIK3CB,PIK3CD,PLCG2,PTPN6,RAC2,STAT4,SYK,TYROBP,VAV1,VAV2
NADH Repair	0.853		0.333	GAPDH
NAD Salvage Pathway III	0.527		0.143	Nmnat3
NAD Salvage Pathway II	0.434		0.0769	Nmnat3,NT5E
NAD Biosynthesis III	0.583		0.167	Nmnat3
NAD biosynthesis II (from tryptophan)	0.343		0.0833	Nmnat3
NAD Biosynthesis from 2-amino-3-carboxymuconate Semialdehyde	0.583		0.167	Nmnat3
Myc Mediated Apoptosis Signaling	0		0.04	BCL2L11,CREBBP
mTOR Signaling	1.02	-1.50756	0.0714	DDIT4,HMOX1,PIK3CB,PIK3CD,PLD4,PPP2R2B,PPP2R3A,PRKAB2,PRKCB,PRKCZ,PRR5,RAC2,Rhou,RPS6KA2,VEGFA
MSP-RON Signaling Pathway	0.808		0.0862	CSF1,PIK3CB,PIK3CD,PRKCZ,RPS6KA2
Mouse Embryonic Stem Cell Pluripotency	1.91	-0.301511	0.107	CREBBP,FZD1,FZD3,FZD8,ID2,ID4,LEF1,PIK3CB,PIK3CD,SMO,TCF7L2
Molecular Mechanisms of Cancer	1.96		0.0767	ADCY2,ARHGEF19,BCL2L11,BMP2,BMP3,BMP8A,CCNE1,CREBBP,E2F2,FZD1,FZD3,FZD8,GLI1,IHH,LEF1,MAPK10,NOTCH1,PIK3CB,PIK3CD,PRKCB,PRKCZ,PTCH1,RAC2,Rhou,SIN3A,SMO,TGFB2,WNT4,WNT7B,WNT9A
Mitotic Roles of Polo-Like Kinase	0		0.0303	PPP2R2B,PPP2R3A
Mitochondrial L-carnitine Shuttle Pathway	1.32		0.176	CPT1C,SLC27A3,SLC27A5
Mitochondrial Dysfunction	0		0.0351	COX4I2,CPT1C,MAPK10,NDUFA4L2,SNCA,UCP2
MIF-mediated Glucocorticoid Regulation	1.08	-1	0.118	CD74,MIF,PLA2G5,PTGS2
MIF Regulation of Innate Immunity	1.27	-0.447214	0.119	CD74,MAPK10,MIF,PLA2G5,PTGS2
Mevalonate Pathway I	1.54		0.214	ACAT2,HMGCS1,IDI1
Melatonin Signaling	0.323	0	0.0556	PLCG2,PRKCB,PRKCZ,RORA
Melatonin Degradation II	0.738		0.25	SMOX
Melatonin Degradation I	0.765	-1.34164	0.0833	CYP1B1,CYP2J2,CYP2S1,CYP51A1,Ugt1a7c
Melanoma Signaling	0		0.04	PIK3CB,PIK3CD
Melanocyte Development and Pigmentation Signaling	1.38	-0.333333	0.0957	ADCY2,CREB5,CREBBP,KIT,PIK3CB,PIK3CD,PLCG2,PTPN6,RPS6KA2
Mechanisms of Viral Exit from Host Cells	0.484		0.0732	CHMP4C,PRKCB,PRKCZ
Maturity Onset Diabetes of Young (MODY) Signaling	1.09		0.143	FOXA2,GAPDH,PKLR
Macropinocytosis Signaling	2.93	-2.12132	0.145	ABI1,CSF1,CSF1R,ITGB5,MRC1,PDGFA,PIK3CB,PIK3CD,PLCG2,PRKCB,PRKCZ
Lysine Degradation II	0.652		0.2	AASS
Lymphotoxin β Receptor Signaling	0.927	-2	0.0943	CREBBP,PIK3CB,PIK3CD,TRAF4,VCAM1
LXR/RXR Activation	3.53	2.11058	0.132	ABCA1,ARG2,CD36,CYP51A1,FASN,FDFT1,LBP,LDLR,MMP9,PON3,PTGS2,RBP4,S100A8,SCD,SREBF1,TF
LPS/IL-1 Mediated Inhibition of RXR Function	1.29	-1.34164	0.0759	ABCA1,ALDH1A2,ALDH3B1,CHST10,CPT1C,HMGCS1,HS3ST3B1,HS3ST6,LBP,LIPC,MGST1,MGST3,SLC27A3,SLC27A5,SMOX,SOD3,SREBF1
LPS-stimulated MAPK Signaling	0.666	-0.447214	0.0732	LBP,MAPK10,PIK3CB,PIK3CD,PRKCB,PRKCZ
Lipid Antigen Presentation by CD1	0.874		0.115	CD1D,FCER1G,TRB
Leukotriene Biosynthesis	0.88		0.154	GGT5,MGST3
Leukocyte Extravasation Signaling	3.96	-2.9824	0.117	BTK,CD44,CLDN11,CLDN5,CXCL12,CXCR4,CYBB,EDIL3,ITGA1,ITGAL,MAPK10,MMP9,PIK3CB,PIK3CD,PLCG2,PRKCB,PRKCZ,RAC2,RAPGEF4,SPN,VAV1,VAV2,VCAM1
Leptin Signaling in Obesity	0.806	0	0.0811	ADCY2,PDE3A,PIK3CB,PIK3CD,PLCG2,SOCS3
Ketolysis	0.402		0.1	ACAT2
Ketogenesis	1		0.182	ACAT2,HMGCS1
JAK/Stat Signaling	0.446	-0.447214	0.0625	PIK3CB,PIK3CD,PTPN6,SOCS3,STAT4
Isoleucine Degradation I	0.275		0.0667	ACAT2
Iron homeostasis signaling pathway	3.87		0.131	ABCB10,ALAS2,ATP6V0A4,ATP6V1G3,BMP2,BMP3,BMP8A,CP,FECH,HBA1/HBA2,HBB,HBQ1,HEPH,HMOX1,PDGFA,SLC25A37,TF,TFR2
Intrinsic Prothrombin Activation Pathway	2.39	-1.13389	0.167	Col10a1,COL11A2,COL2A1,COL3A1,COL5A3,F13A1,F5
Interferon Signaling	0		0.0278	PSMB8
Integrin Signaling	0.982	-0.83205	0.0704	BCAR3,CAPN5,CAPN6,CAV1,ITGA1,ITGA8,ITGAL,ITGAX,ITGB5,PIK3CB,PIK3CD,PLCG2,RAC2,Rhou,TSPAN2
Insulin Receptor Signaling	0.27	1.13389	0.05	GRB10,INPP5D,PIK3CB,PIK3CD,PPP1R3C,PRKCZ,SOCS3
iNOS Signaling	0		0.0444	CREBBP,LBP
Inhibition of Matrix Metalloproteases	0.908	1	0.103	ADAM10,MMP9,TFPI2,THBS2
Inhibition of ARE-Mediated mRNA Degradation Pathway	0		0.0164	PPP2R2B,PPP2R3A
Inhibition of Angiogenesis by TSP1	1.08	1	0.118	CD36,MAPK10,MMP9,VEGFA
Induction of Apoptosis by HIV1	0		0.0328	CXCR4,MAPK10
ILK Signaling	2.22	-0.27735	0.0947	BMP2,CREB5,CREBBP,FBLIM1,ITGB5,LEF1,MAPK10,MMP9,MYH2,MYL1,PIK3CB,PIK3CD,PPP2R2B,PPP2R3A,PTGS2,RAC2,Rhou,VEGFA
IL-9 Signaling	1.11	0	0.121	IL9R,PIK3CB,PIK3CD,SOCS3
IL-8 Signaling	3.05	-2.06474	0.105	ANGPT1,CYBB,FLT4,GNB3,GNG3,HMOX1,ITGAX,ITGB5,MAPK10,MMP9,PIK3CB,PIK3CD,PLD4,PRKCB,PRKCZ,PTGS2,RAC2,Rhou,TEK,VCAM1,VEGFA
IL-7 Signaling Pathway	0.269	-1	0.0513	EBF1,PIK3CB,PIK3CD,SLC2A1
IL-6 Signaling	0.563	1.13389	0.064	HSPB1,LBP,MAPK10,PIK3CB,PIK3CD,SOCS3,TNFAIP6,VEGFA
IL-4 Signaling	1.63		0.106	HLA-DQA1,HLA-DRA,INPP5D,LOC100909630/RT1-DMb,NFATC2,NFATC4,PIK3CB,PIK3CD,PTPN6
IL-3 Signaling	0.715	0	0.0759	INPP5D,PIK3CB,PIK3CD,PRKCB,PRKCZ,PTPN6
IL-23 Signaling Pathway	1.2	-0.447214	0.114	PIK3CB,PIK3CD,RORA,SOCS3,STAT4
IL-22 Signaling	0.479		0.0833	MAPK10,SOCS3
IL-2 Signaling	0.452	-2	0.0656	LCK,PIK3CB,PIK3CD,SYK
IL-17A Signaling in Gastric Cells	0		0.04	MAPK10
IL-17A Signaling in Fibroblasts	0		0.0286	LCN2
IL-17A Signaling in Airway Cells	0		0.0462	MAPK10,PIK3CB,PIK3CD
IL-17 Signaling	0.253		0.05	MAPK10,PIK3CB,PIK3CD,PTGS2
IL-15 Signaling	0.295	-2	0.0533	LCK,PIK3CB,PIK3CD,SYK
IL-15 Production	5.15	-0.688247	0.157	BLK,BTK,CSF1R,CSF2RA,DYRK3,EPHA3,EPHA4,EPHB3,FES,FGFR2,FLT4,HCK,IGF1R,KIT,LCK,NTRK2,PRKCZ,SYK,TEK
IL-12 Signaling and Production in Macrophages	1.21		0.0833	ALOX15,IRF8,MAPK10,PIK3CB,PIK3CD,PRKCB,PRKCZ,RBP4,S100A8,STAT4,TGFB2
IL-10 Signaling	0.599		0.0725	ARG2,CCR1,HMOX1,LBP,SOCS3
IL-1 Signaling	0		0.044	ADCY2,GNB3,GNG3,MAPK10
IGF-1 Signaling	1.15	0.816497	0.0865	CCN3,GRB10,IGF1R,IGFBP6,IGFBP7,PIK3CB,PIK3CD,PRKCZ,SOCS3
iCOS-iCOSL Signaling in T Helper Cells	4.53	-1.73205	0.153	CD3D,CD3G,FCER1G,HLA-DQA1,HLA-DRA,INPP5D,LAT,LCK,LCP2,LOC100909630/RT1-DMb,NFATC2,NFATC4,PIK3CB,PIK3CD,PTPRC,TRB,VAV1
Hypoxia Signaling in the Cardiovascular System	0.524	1	0.0676	CREB5,CREBBP,NQO1,UBE2S,VEGFA
Huntington's Disease Signaling	0.903	0.707107	0.0675	CAPN5,CAPN6,CREB5,CREBBP,DNM1,GNB3,GNG3,HSPA1A/HSPA1B,IGF1R,PIK3CB,PIK3CD,PRKCB,PRKCZ,SIN3A,SNCA,UBE2S
Human Embryonic Stem Cell Pluripotency	5		0.148	BMP2,BMP3,BMP8A,CRYGA,FGFR2,FZD1,FZD3,FZD8,INHBA,LEF1,NTRK2,PDGFA,PIK3CB,PIK3CD,SMO,TCF7L2,TGFB2,WNT4,WNT7B,WNT9A
HOTAIR Regulatory Pathway	1.02	-1.73205	0.075	CD44,CREBBP,EZH2,LEF1,MMP9,PIK3CB,PIK3CD,SPP1,TCF7L2,WNT4,WNT7B,WNT9A
HMGB1 Signaling	0	-0.447214	0.0485	MAPK10,PIK3CB,PIK3CD,RAC2,Rhou,SERPINE1,TGFB2,VCAM1
Histidine Degradation VI	0.275		0.0667	CYP26B1
Histamine Degradation	0.693		0.118	ALDH1A2,ALDH3B1
HIPPO signaling	0.62		0.0706	CD44,DLG2,DLG3,PPP1R3C,PPP2R2B,PPP2R3A
HIF1α Signaling	1.29		0.0885	CREBBP,EGLN1,EGLN3,Ldha/RGD1562690,MAPK10,MMP9,PIK3CB,PIK3CD,SLC2A1,VEGFA
HGF Signaling	0.515	-0.816497	0.0631	MAPK10,PIK3CB,PIK3CD,PLCG2,PRKCB,PRKCZ,PTGS2
Hereditary Breast Cancer Signaling	0		0.0214	CREBBP,PIK3CB,PIK3CD
HER-2 Signaling in Breast Cancer	0.635		0.0714	CCNE1,ITGB5,PIK3CB,PIK3CD,PRKCB,PRKCZ
Hepatic Fibrosis Signaling Pathway	5.62	-0.493197	0.109	AGTR1,BAMBI,CCDC88A,COL11A2,COL2A1,COL3A1,COL5A3,CREB5,CREBBP,CYBB,EZH2,FLT4,FZD1,FZD3,FZD8,GLI1,LEF1,MAPK10,MYL1,PDGFA,PDK1,PIK3CB,PIK3CD,PLCG2,PRKCB,PRKCZ,PTCH1,RAC2,Rhou,SERPINE1,SMO,SPP1,TCF7L2,TF,TGFB2,VCAM1,VEGFA,WNT4,WNT7B,WNT9A
Hepatic Fibrosis / Hepatic Stellate Cell Activation	9.25		0.172	AGTR1,BAMBI,COL11A2,COL12A1,COL16A1,COL22A1,COL2A1,COL3A1,COL5A3,COL6A1,COL6A2,COL6A5,COL8A1,COL8A2,COL9A1,COL9A2,COL9A3,CSF1,FGF1,FGFR2,FLT4,IGF1R,IGF2,LBP,MMP9,MYH2,MYL1,PDGFA,SERPINE1,TGFB2,VCAM1,VEGFA
Hepatic Cholestasis	0		0.0432	ABCB4,ADCY2,LBP,MAPK10,PRKCB,PRKCZ,SREBF1,TGFB2
Heparan Sulfate Biosynthesis (Late Stages)	0.333	1	0.0563	CHST10,EXTL1,HS3ST3B1,HS3ST6
Heparan Sulfate Biosynthesis	0.269	1	0.0513	CHST10,EXTL1,HS3ST3B1,HS3ST6
Heme Degradation	0.738		0.25	HMOX1
Heme Biosynthesis II	5.99	-2.44949	0.667	ALAD,ALAS2,CPOX,FECH,HMBS,UROS
Heme Biosynthesis from Uroporphyrinogen-III I	1.87		0.5	CPOX,FECH
Hematopoiesis from Pluripotent Stem Cells	1.04		0.102	CD3D,CD3G,CSF1,FCER1G,TRB
Hematopoiesis from Multipotent Stem Cells	0.343		0.0833	CSF1
Gαs Signaling	1.09	0	0.0841	ADCY2,CREB5,CREBBP,GNB3,GNG3,HCK,Htr5b,RAPGEF4,RYR3
Gαq Signaling	3.1	-0.774597	0.114	AGTR1,ARHGEF25,BTK,CALCR,GNB3,GNG3,HMOX1,NFATC2,NFATC4,PIK3CB,PIK3CD,PLCG2,PLD4,PRKCB,PRKCZ,RAC2,RGS4,Rhou
Gαi Signaling	0.379	-0.447214	0.056	ADCY2,AGTR1,APLNR,CAV1,GNB3,GNG3,RGS4
Gα12/13 Signaling	1.93	-0.27735	0.1	BTK,CDH13,CDH15,CDH17,CDH2,LPAR4,LPAR6,MAPK10,MYL1,PIK3CB,PIK3CD,VAV1,VAV2
Gustation Pathway	0		0.039	ADCY2,GNB3,LPAR6,MPPED2,PDE3A,PDE6H
Guanosine Nucleotides Degradation III	0.343		0.0833	NT5E
Growth Hormone Signaling	2.62	0	0.141	IGF1R,IGF2,PIK3CB,PIK3CD,PLCG2,PRKCB,PRKCZ,PTPN6,RPS6KA2,SOCS3
Granzyme A Signaling	0.21		0.0526	CREBBP
Granulocyte Adhesion and Diapedesis	0.752		0.0667	Ccl2,Ccl6,CLDN11,CLDN5,CXCL12,CXCR4,ITGA1,ITGAL,MMP9,PF4,SELP,VCAM1
Graft-versus-Host Disease Signaling	1.07		0.104	FCER1G,HLA-DQA1,HLA-DRA,LOC100909630/RT1-DMb,TRB
GPCR-Mediated Nutrient Sensing in Enteroendocrine Cells	0.504	0.377964	0.0625	ADCY2,CASR,GNG3,PLCG2,PRKCB,PRKCZ,RAPGEF4
GPCR-Mediated Integration of Enteroendocrine Signaling Exemplified by an L Cell	0		0.0411	ADCY2,GAL,PLCG2
GP6 Signaling Pathway	12.3	-0.928477	0.244	ADAM10,APBB1IP,BTK,COL11A2,COL12A1,COL16A1,COL22A1,COL2A1,COL3A1,COL5A3,COL6A1,COL6A2,COL6A5,COL8A1,COL8A2,COL9A1,COL9A2,COL9A3,FCER1G,LAMA2,LAT,LCP2,PIK3CB,PIK3CD,PLCG2,PRKCB,PRKCZ,RASGRP2,SYK
GNRH Signaling	0	1.13389	0.0405	ADCY2,CREB5,CREBBP,GNB3,MAPK10,PRKCB,PRKCZ
GM-CSF Signaling	0.888	-1.34164	0.0857	BCL2A1,CSF2RA,HCK,PIK3CB,PIK3CD,PRKCB
Glycolysis I	5.62	1.66667	0.346	ALDOC,BPGM,ENO1,ENO2,ENO3,GAPDH,PFKP,PKLR,PKM
Glycogen Degradation III	0.295		0.0714	PYGL
Glycogen Degradation II	0.343		0.0833	PYGL
Glutathione-mediated Detoxification	1.15	-1	0.125	ANPEP,Gsta4,MGST1,MGST3
Glutathione Redox Reactions I	0.479		0.0833	MGST1,MGST3
Glutaryl-CoA Degradation	1.39		0.188	ACAT2,CA1,CYP2S1
Glutamate Receptor Signaling	0.27		0.0526	GNB3,SLC1A4,SLC38A1
Glucose and Glucose-1-phosphate Degradation	0.343		0.0833	HK2
Gluconeogenesis I	2.86	1.63299	0.231	ALDOC,BPGM,ENO1,ENO2,ENO3,GAPDH
Glucocorticoid Receptor Signaling	0.41		0.0536	ANXA1,CD3D,CD3G,CREBBP,DUSP1,HSPA1A/HSPA1B,MAPK10,NFATC2,NFATC4,PIK3CB,PIK3CD,PLAU,PRKAB2,PTGS2,SERPINE1,TGFB2,TRB,VCAM1
Glioma Signaling	1.35	-0.707107	0.0909	E2F2,IGF1R,IGF2,PDGFA,PIK3CB,PIK3CD,PLCG2,PRKCB,PRKCZ,SIN3A
Glioma Invasiveness Signaling	1.99	-0.377964	0.122	CD44,HMMR,ITGB5,MMP9,PIK3CB,PIK3CD,PLAU,RAC2,Rhou
Glioblastoma Multiforme Signaling	2.88	0	0.109	CCNE1,E2F2,FZD1,FZD3,FZD8,IGF1R,IGF2,LEF1,PDGFA,PIK3CB,PIK3CD,PLCG2,RAC2,Rhou,SMO,WNT4,WNT7B,WNT9A
Germ Cell-Sertoli Cell Junction Signaling	0		0.0468	CDH2,MAPK10,PIK3CB,PIK3CD,RAC2,Rhou,TGFB2,TUBA4A
GDP-glucose Biosynthesis	0.371		0.0909	HK2
GDNF Family Ligand-Receptor Interactions	0.286	-1	0.0526	MAPK10,PIK3CB,PIK3CD,PLCG2
Gap Junction Signaling	0.569		0.0606	ADCY2,CAV1,CCN3,GJA3,GJA5,PIK3CB,PIK3CD,PLCG2,PRKCB,PRKCZ,PRKG2,TUBA4A
Galactose Degradation I (Leloir Pathway)	0.652		0.2	GALK1
GADD45 Signaling	0.21		0.0526	CCNE1
GABA Receptor Signaling	0		0.0316	ADCY2,DNM1,GABRD
G-Protein Coupled Receptor Signaling	0.729		0.0625	ADCY2,AGTR1,APLNR,CALCR,CREB5,CREBBP,DUSP1,DUSP6,Htr5b,MPPED2,PDE3A,PDE6H,PIK3CB,PIK3CD,PRKCB,RAPGEF4,RGS4
G Protein Signaling Mediated by Tubby	1.19		0.129	GNB3,GNG3,LCK,PLCG2
G Beta Gamma Signaling	0.833	1	0.0738	ADCY2,BTK,CAV1,CAV2,GNB3,GNG3,PLCG2,PRKCB,PRKCZ
FXR/RXR Activation	1.67		0.0952	ABCB4,CREBBP,FASN,FOXA2,LIPC,MAPK10,PKLR,PON3,RBP4,SLC27A5,SREBF1,TF
fMLP Signaling in Neutrophils	0.928	0	0.0776	CYBB,GNB3,GNG3,NFATC2,NFATC4,PIK3CB,PIK3CD,PRKCB,PRKCZ
FLT3 Signaling in Hematopoietic Progenitor Cells	1.01	-0.377964	0.0875	CREB5,CREBBP,INPP5D,PIK3CB,PIK3CD,RPS6KA2,STAT4
FGF Signaling	1.27	-0.707107	0.0952	CREB5,CREBBP,FGF1,FGF9,FGFR2,PIK3CB,PIK3CD,PTPN6
FcγRIIB Signaling in B Lymphocytes	1.51	-1.41421	0.107	BLNK,BTK,INPP5D,MAPK10,PIK3CB,PIK3CD,PLCG2,SYK
Fcγ Receptor-mediated Phagocytosis in Macrophages and Monocytes	2.19	-2.11058	0.117	HCK,HMOX1,INPP5D,LCP2,PLD4,PRKCB,PRKCZ,RAC2,SYK,VAV1,VAV2
Fc Epsilon RI Signaling	3.7	-2.5	0.137	BTK,FCER1G,INPP5D,LAT,LCP2,MAPK10,PIK3CB,PIK3CD,PLA2G5,PLCG2,PRKCB,PRKCZ,RAC2,SYK,VAV1,VAV2
Fatty Acid β-oxidation I	0.327		0.0625	SLC27A3,SLC27A5
Fatty Acid α-oxidation	1.14		0.15	ALDH1A2,ALDH3B1,PTGS2
Fatty Acid Biosynthesis Initiation II	1.02		0.5	FASN
Fatty Acid Activation	0.88		0.154	SLC27A3,SLC27A5
FAT10 Cancer Signaling Pathway	0		0.0435	CXCR4,TGFB2
FAK Signaling	0.488		0.0632	CAPN5,CAPN6,HMMR,PIK3CB,PIK3CD,PLCG2
Factors Promoting Cardiogenesis in Vertebrates	4.32	-0.447214	0.133	BMP2,BMP3,BMP8A,CREB5,CREBBP,FZD1,FZD3,FZD8,GJA5,LEF1,MAPK10,PLCG2,PRKCB,PRKCZ,SMO,TCF7L2,TGFB2,WNT4,WNT7B,WNT9A
Extrinsic Prothrombin Activation Pathway	0.734		0.125	F13A1,F5
Eumelanin Biosynthesis	0.652		0.2	MIF
Ethanol Degradation IV	2.34	-1.34164	0.217	ACSS1,ACSS2,ACSS3,ALDH1A2,ALDH3B1
Ethanol Degradation II	2.38	-1.63299	0.188	ACSS1,ACSS2,ACSS3,ALDH1A2,ALDH3B1,DHRS9
Estrogen-mediated S-phase Entry	0.434		0.0769	CCNE1,E2F2
Estrogen-Dependent Breast Cancer Signaling	0.806	-0.447214	0.0811	CREB5,CREBBP,HSD17B7,IGF1R,PIK3CB,PIK3CD
Estrogen Receptor Signaling	0.579	0.942809	0.0579	ADCY2,ARG2,CAV1,CREB5,CREBBP,FBXO32,GNB3,IGF1R,IGF2,MMP9,MYL1,NOTCH1,PIK3CB,PIK3CD,PLCG2,PRKAB2,PRKCB,PRKCZ,VEGFA
Estrogen Biosynthesis	1.31	-0.447214	0.122	CYP1B1,CYP2J2,CYP2S1,CYP51A1,HSD17B7
Erythropoietin Signaling	1.48		0.105	EPOR,PIK3CB,PIK3CD,PLCG2,PRKCB,PRKCZ,PTPN6,SOCS3
ERK5 Signaling	0.323	0	0.0556	CREB5,CREBBP,ELK4,RPS6KA2
ERK/MAPK Signaling	1.83	-1.69775	0.0881	CREB5,CREBBP,DUSP1,DUSP2,DUSP6,HSPB1,MYCN,PIK3CB,PIK3CD,PLA2G5,PLCG2,PPP1R3C,PPP2R2B,PPP2R3A,PRKCB,RAC2,RAPGEF4
ErbB4 Signaling	0.633	-1.34164	0.0746	PIK3CB,PIK3CD,PLCG2,PRKCB,PRKCZ
ErbB2-ErbB3 Signaling	0		0.0462	ETV4,PIK3CB,PIK3CD
ErbB Signaling	0.5	-0.816497	0.0638	MAPK10,PIK3CB,PIK3CD,PLCG2,PRKCB,PRKCZ
Epoxysqualene Biosynthesis	2.62		1	FDFT1,SQLE
Epithelial Adherens Junction Signaling	1.14		0.0789	CDH2,FGF1,LEF1,LMO7,MAGI1,MYH2,MYL1,NOTCH1,TCF7L2,TGFB2,TUBA4A,VAV2
Ephrin Receptor Signaling	2.11	-0.707107	0.0944	ABI1,ADAM10,ANGPT1,CREB5,CREBBP,CXCL12,CXCR4,EFNA5,EPHA3,EPHA4,EPHB3,FGF1,GNB3,GNG3,PDGFA,RAC2,VEGFA
Ephrin B Signaling	2.57	-2.12132	0.139	ABI1,CXCL12,CXCR4,EPHB3,GNB3,GNG3,ITSN2,RAC2,VAV1,VAV2
Ephrin A Signaling	2.72		0.17	ADAM10,EFNA5,EPHA3,EPHA4,PIK3CB,PIK3CD,VAV1,VAV2
eNOS Signaling	1.92	-1.1547	0.0943	ADCY2,AQP1,AQP3,CAV1,FLT4,HSPA1A/HSPA1B,LPAR4,LPAR6,PIK3CB,PIK3CD,PLCG2,PRKAB2,PRKCB,PRKCZ,VEGFA
Endothelin-1 Signaling	0.665	-2.11058	0.0638	ADCY2,HMOX1,MAPK10,PIK3CB,PIK3CD,PLA2G5,PLAAT1,PLCG2,PLD4,PRKCB,PRKCZ,PTGS2
Endometrial Cancer Signaling	0.467		0.0667	APC2,LEF1,PIK3CB,PIK3CD
Endocannabinoid Neuronal Synapse Pathway	0	-0.447214	0.0391	ADCY2,GNB3,MAPK10,PLCG2,PTGS2
Endocannabinoid Developing Neuron Pathway	0.687	-0.707107	0.0696	ADCY2,CREB5,CREBBP,GNB3,MAPK10,PIK3CB,PIK3CD,RAC2
Endocannabinoid Cancer Inhibition Pathway	0.777	1.26491	0.0699	ADCY2,CCNE1,CREB5,CREBBP,LEF1,PIK3CB,PIK3CD,PRKAB2,TCF7L2,VEGFA
EIF2 Signaling	0	-0.816497	0.0312	IGF1R,MYCN,PIK3CB,PIK3CD,RPL3L,SREBF1,VEGFA
Eicosanoid Signaling	0.65		0.0758	ALOX15,PLA2G5,PLAAT1,PTGES,PTGS2
EGF Signaling	0		0.0364	PIK3CB,PIK3CD
dTMP De Novo Biosynthesis	0.652		0.2	TYMS
Dopamine-DARPP32 Feedback in cAMP Signaling	0.745	0	0.0675	ADCY2,ATP2A3,CREB5,CREBBP,PLCG2,PPP1R3C,PPP2R2B,PPP2R3A,PRKCB,PRKCZ,PRKG2
Dopamine Receptor Signaling	0.483		0.0649	ADCY2,PPP1R3C,PPP2R2B,PPP2R3A,SMOX
Dopamine Degradation	0.741		0.1	ALDH1A2,ALDH3B1,SMOX
Docosahexaenoic Acid (DHA) Signaling	0.939		0.105	ALOX15,BCL2A1,PIK3CB,PIK3CD
DNA Methylation and Transcriptional Repression Signaling	0.285		0.0571	H4-16,SIN3A
DNA damage-induced 14-3-3σ Signaling	0.21		0.0526	CCNE1
Differential Regulation of Cytokine Production in Intestinal Epithelial Cells by IL-17A and IL-17F	0		0.0435	LCN2
Dermatan Sulfate Biosynthesis (Late Stages)	0.403		0.0652	CHST10,HS3ST3B1,HS3ST6
Dermatan Sulfate Biosynthesis	0.252		0.0508	CHST10,HS3ST3B1,HS3ST6
Dendritic Cell Maturation	3.15	-2.18282	0.109	CD1D,Col10a1,COL11A2,COL2A1,COL3A1,COL5A3,CREB5,CREBBP,FCER1G,HLA-DQA1,HLA-DRA,IRF8,LOC100909630/RT1-DMb,MAPK10,PIK3CB,PIK3CD,PLCG2,STAT4,TRB,TYROBP
Death Receptor Signaling	0.332	-0.447214	0.0549	ARHGDIB,HSPB1,LMNA,PARP10,PARP8
D-myo-inositol-5-phosphate Metabolism	1.35	-1.94145	0.0833	CA3,DUSP1,DUSP14,DUSP2,DUSP27,PLCG2,PPP1R16B,PPP2R3A,PTPN22,PTPN6,PTPN7,PTPRC,SOCS3
D-myo-inositol (3,4,5,6)-tetrakisphosphate Biosynthesis	1.34	-1.73205	0.0851	CA3,DUSP1,DUSP14,DUSP2,DUSP27,PPP1R16B,PPP2R3A,PTPN22,PTPN6,PTPN7,PTPRC,SOCS3
D-myo-inositol (1,4,5)-trisphosphate Degradation	0.24		0.0588	INPP5D
D-myo-inositol (1,4,5)-Trisphosphate Biosynthesis	0.456		0.08	PIP5K1B,PLCG2
D-myo-inositol (1,4,5,6)-Tetrakisphosphate Biosynthesis	1.34	-1.73205	0.0851	CA3,DUSP1,DUSP14,DUSP2,DUSP27,PPP1R16B,PPP2R3A,PTPN22,PTPN6,PTPN7,PTPRC,SOCS3
D-myo-inositol (1,3,4)-trisphosphate Biosynthesis	0.224		0.0556	INPP5D
D-glucuronate Degradation I	0.853		0.333	CRYL1
Cytotoxic T Lymphocyte-mediated Apoptosis of Target Cells	1.08	-2	0.118	CD3D,CD3G,FCER1G,TRB
Cyclins and Cell Cycle Regulation	0.682	-2.23607	0.0741	CCNE1,E2F2,PPP2R2B,PPP2R3A,SIN3A,TGFB2
CXCR4 Signaling	1.16	-0.632456	0.0778	ADCY2,CXCL12,CXCR4,GNB3,GNG3,MAPK10,MYL1,PIK3CB,PIK3CD,PRKCB,PRKCZ,RAC2,Rhou
CTLA4 Signaling in Cytotoxic T Lymphocytes	5.2		0.18	AP1S2,AP1S3,CD3D,CD3G,FCER1G,LAT,LCK,LCP2,PIK3CB,PIK3CD,PPP2R2B,PPP2R3A,PTPN22,PTPN6,SYK,TRB
Crosstalk between Dendritic Cells and Natural Killer Cells	0	-2	0.0449	CD69,HLA-DRA,ITGAL,TYROBP
CREB Signaling in Neurons	0	-0.707107	0.0483	ADCY2,CREB5,CREBBP,GNB3,GNG3,PIK3CB,PIK3CD,PLCG2,PRKCB,PRKCZ
Creatine-phosphate Biosynthesis	1.66		0.4	CKB,CKMT2
Corticotropin Releasing Hormone Signaling	0.991	0.333333	0.0759	ADCY2,CREB5,CREBBP,GLI1,PLCG2,PRKCB,PRKCZ,PTCH1,PTGS2,SMO,VEGFA
Complement System	1.47		0.135	C1S,C2,C7,CFD,ITGAX
Communication between Innate and Adaptive Immune Cells	0		0.0417	FCER1G,HLA-DRA,TNFRSF13C,TRB
Colorectal Cancer Metastasis Signaling	1.86	0.242536	0.083	ADCY2,FZD1,FZD3,FZD8,GNB3,GNG3,LEF1,MAPK10,MMP9,PIK3CB,PIK3CD,PTGS2,RAC2,Rhou,SMO,TCF7L2,TGFB2,VEGFA,WNT4,WNT7B,WNT9A
Colanic Acid Building Blocks Biosynthesis	0.295		0.0714	GALK1
Coagulation System	1.57	-1.34164	0.143	F13A1,F5,PLAU,SERPINE1,VWF
CNTF Signaling	0.27		0.0526	PIK3CB,PIK3CD,RPS6KA2
Clathrin-mediated Endocytosis Signaling	1.54		0.0829	AMPH,AP1S2,DNM1,FGF1,FGF9,ITGB5,LDLR,PDGFA,PIK3CB,PIK3CD,RBP4,S100A8,SH3KBP1,STON2,TF,VEGFA
Citrulline Biosynthesis	0.438		0.111	ARG2
Circadian Rhythm Signaling	0.658		0.0909	CREB5,CREBBP,NR1D1
Chronic Myeloid Leukemia Signaling	0		0.0485	E2F2,PIK3CB,PIK3CD,SIN3A,TGFB2
Chondroitin Sulfate Degradation (Metazoa)	0.257		0.0625	ARSB
Chondroitin Sulfate Biosynthesis (Late Stages)	0.374		0.0625	CHST10,HS3ST3B1,HS3ST6
Chondroitin Sulfate Biosynthesis	0.28		0.0536	CHST10,HS3ST3B1,HS3ST6
Choline Biosynthesis III	0.778		0.133	HMOX1,PLD4
Cholesterol Biosynthesis III (via Desmosterol)	7.46	2.82843	0.615	CYP51A1,DHCR24,DHCR7,FDFT1,HSD17B7,MSMO1,SC5D,SQLE
Cholesterol Biosynthesis II (via 24,25-dihydrolanosterol)	7.46	2.82843	0.615	CYP51A1,DHCR24,DHCR7,FDFT1,HSD17B7,MSMO1,SC5D,SQLE
Cholesterol Biosynthesis I	7.46	2.82843	0.615	CYP51A1,DHCR24,DHCR7,FDFT1,HSD17B7,MSMO1,SC5D,SQLE
Cholecystokinin/Gastrin-mediated Signaling	0.432	0.447214	0.0588	EPHA4,MAPK10,PRKCB,PRKCZ,PTGS2,RAC2,Rhou
Chemokine Signaling	0.253	-2	0.05	CXCL12,CXCR4,PLCG2,PRKCB
Ceramide Signaling	0.36	2.23607	0.0568	PIK3CB,PIK3CD,PPP2R2B,PPP2R3A,PRKCZ
Ceramide Biosynthesis	0.583		0.167	DEGS2
Cellular Effects of Sildenafil (Viagra)	0		0.0458	ADCY2,MYH2,MYL1,PDE3A,PLCG2,PRKG2
Cell Cycle: G1/S Checkpoint Regulation	0.376		0.0597	CCNE1,E2F2,SIN3A,TGFB2
Cell Cycle Regulation by BTG Family Proteins	0.971		0.108	CCNE1,E2F2,PPP2R2B,PPP2R3A
Cell Cycle Control of Chromosomal Replication	0		0.0179	CDT1
CDK5 Signaling	0.55	1.13389	0.0648	ADCY2,CABLES1,MAPK10,NTRK2,PPP1R3C,PPP2R2B,PPP2R3A
Cdc42 Signaling	2.44	-0.632456	0.102	APC2,CD3D,CD3G,EXOC6,FCER1G,H2-T24,HLA-DQA1,HLA-DRA,IQGAP3,LOC100909630/RT1-DMb,MAPK10,MYL1,PRKCZ,RT1-EC2,TRB,VAV1,VAV2
CD40 Signaling	0.4		0.0615	MAPK10,PIK3CB,PIK3CD,PTGS2
CD28 Signaling in T Helper Cells	5.21	-1.1547	0.158	CD3D,CD3G,FCER1G,HLA-DQA1,HLA-DRA,LAT,LCK,LCP2,LOC100909630/RT1-DMb,MAPK10,NFATC2,NFATC4,PIK3CB,PIK3CD,PTPN6,PTPRC,SYK,TRB,VAV1
CD27 Signaling in Lymphocytes	0		0.0189	MAPK10
CCR5 Signaling in Macrophages	1.77	0	0.106	CD3D,CD3G,FCER1G,GNB3,GNG3,MAPK10,PLCG2,PRKCB,PRKCZ,TRB
CCR3 Signaling in Eosinophils	0.387	-1.34164	0.0565	GNB3,GNG3,PIK3CB,PIK3CD,PLA2G5,PRKCB,PRKCZ
Caveolar-mediated Endocytosis Signaling	1.17		0.0959	CAV1,DYRK3,ITGA1,ITGA8,ITGAL,ITGAX,ITGB5
Cardiomyocyte Differentiation via BMP Receptors	0.197		0.05	BMP2
Cardiac β-adrenergic Signaling	1.66	-0.707107	0.0922	ADCY2,AKAP12,AKAP13,ATP2A3,GNB3,GNG3,MPPED2,PDE3A,PDE6H,PKIB,PPP1R3C,PPP2R2B,PPP2R3A
Cardiac Hypertrophy Signaling (Enhanced)	1.78	1.37199	0.0719	ADCY2,AGTR1,AKAP13,ATP2A3,CYBB,FGF1,FGF9,FGFR2,FZD1,FZD3,FZD8,GNB3,HSPB1,IGF1R,IL11RA,IL9R,MAPK10,MPPED2,NFATC2,NFATC4,PDE3A,PDE6H,PDK1,PIK3CB,PIK3CD,PLCG2,PRKCB,PRKCZ,PTGS2,RYR3,SMO,TGFB2,WNT4,WNT7B,WNT9A
Cardiac Hypertrophy Signaling	0.689	1.50756	0.0625	ADCY2,CREBBP,GNB3,GNG3,HSPB1,IGF1R,MAPK10,MYL1,NFATC4,PIK3CB,PIK3CD,PLCG2,RAC2,Rhou,TGFB2
Cancer Drug Resistance By Drug Efflux	0.808		0.0862	ABCG2,PDK1,PIK3CB,PIK3CD,PTGS2
cAMP-mediated signaling	1.01	-0.27735	0.0702	ADCY2,AGTR1,AKAP12,AKAP13,APLNR,CREB5,CREBBP,DUSP1,DUSP6,Htr5b,MPPED2,PDE3A,PDE6H,PKIB,RAPGEF4,RGS4
Calcium-induced T Lymphocyte Apoptosis	4.1	-1.89737	0.182	ATP2A3,CD3D,CD3G,FCER1G,HLA-DQA1,HLA-DRA,LCK,LOC100909630/RT1-DMb,NFATC2,PRKCB,PRKCZ,TRB
Calcium Transport I	0.402		0.1	ATP2A3
Calcium Signaling	0.857	-0.333333	0.068	ASPH,ATP2A3,CASQ2,CREB5,CREBBP,MYH2,MYL1,NFATC2,NFATC4,RCAN2,RYR3,TNNC2,Tnnt3,TRDN
Bupropion Degradation	1.49	-1	0.16	CYP1B1,CYP2J2,CYP2S1,CYP51A1
Breast Cancer Regulation by Stathmin1	1.58		0.0677	ACKR1,ADGRD1,ADGRE1,ADGRF4,ADGRG2,AGTR1,APLNR,ARHGEF19,CALCR,CASR,CCR1,CMKLR1,CREB5,CREBBP,E2F2,FZD1,FZD3,FZD8,GALR2,GNB3,GNG3,GPR146,GPR68,GPRC5C,LPAR4,LPAR6,MMP9,PIK3CB,PIK3CD,PPP1R3C,PPP2R2B,PPP2R3A,PRKCB,PRKCZ,RAC2,SMO,SSTR2,TGFB2,TUBA4A,VEGFA
BMP signaling pathway	0.62	-1.34164	0.0706	BMP2,BMP3,BMP8A,CREBBP,GREM1,MAPK10
Bladder Cancer Signaling	0.282		0.0515	FGF1,FGF9,MMP9,SIN3A,VEGFA
Bile Acid Biosynthesis, Neutral Pathway	0.88		0.154	AMACR,SLC27A5
BEX2 Signaling Pathway	2.28	-0.632456	0.127	CDH2,LEF1,LGALS1,LMO2,MAPK10,PPP2R2B,PPP2R3A,SPP1,TCF7L2,VEGFA
Basal Cell Carcinoma Signaling	5.75	0.333333	0.208	APC2,BMP2,BMP3,BMP8A,FZD1,FZD3,FZD8,GLI1,LEF1,PTCH1,SMO,TCF7L2,WNT4,WNT7B,WNT9A
BAG2 Signaling Pathway	0		0.0233	HSPA1A/HSPA1B
B Cell Receptor Signaling	3.5	-2.06474	0.114	APBB1IP,BCL2A1,BLNK,BTK,CREB5,CREBBP,EBF1,INPP5D,NFATC2,NFATC4,PIK3AP1,PIK3CB,PIK3CD,PLCG2,PRKCB,PTPN6,PTPRC,RAC2,SYK,VAV1,VAV2
B Cell Development	1.52		0.139	HLA-DQA1,HLA-DRA,LOC100909630/RT1-DMb,PTPRC,SPN
B Cell Activating Factor Signaling	0.85	1	0.0976	MAPK10,NFATC2,NFATC4,TNFRSF13C
Axonal Guidance Signaling	9.44		0.12	ABLIM3,ADAM10,Adam22,ADAM23,ADAM33,ADAMTS15,ADAMTS4,ADAMTS9,BMP2,BMP3,BMP8A,CXCL12,CXCR4,EFNA5,EPHA3,EPHA4,EPHB3,FES,FZD1,FZD3,FZD8,GLI1,GNB3,GNG3,KEL,MME,MMP9,MYL1,NFATC2,NFATC4,NRP1,NRP2,NTNG1,NTRK2,PDGFA,PIK3CB,PIK3CD,PLCG2,PLXNA2,PRKCB,PRKCZ,PTCH1,RAC2,SEMA3A,SEMA3C,SEMA3G,SEMA4B,SEMA4D,SEMA5A,SEMA6D,SLIT2,SMO,TUBA4A,UNC5C,VEGFA,WNT4,WNT7B,WNT9A
Autophagy	0		0.0492	CTSC,CTSE,CTSZ
Autoimmune Thyroid Disease Signaling	1.04		0.102	FCER1G,HLA-DQA1,HLA-DRA,LOC100909630/RT1-DMb,TRB
ATM Signaling	0.465	0	0.0619	CREB5,CREBBP,MAPK10,PPP2R2B,PPP2R3A,ZEB1
Atherosclerosis Signaling	6.06		0.167	ALOX15,CD36,CMA1,Col10a1,COL11A2,COL2A1,COL3A1,COL5A3,CSF1,CXCL12,CXCR4,MMP9,PDGFA,PLA2G5,PLAAT1,RBP4,S100A8,SELP,TNFRSF12A,TNFRSF14,VCAM1
Asparagine Degradation I	1.02		0.5	ASPG
Asparagine Biosynthesis I	1.31		1	ASNS
Aryl Hydrocarbon Receptor Signaling	0.777		0.0699	ALDH1A2,ALDH3B1,CCNE1,CYP1B1,HSPB1,MGST1,MGST3,NFIX,NQO1,TGFB2
Arginine Degradation VI (Arginase 2 Pathway)	0.583		0.167	ARG2
Arginine Degradation I (Arginase Pathway)	0.738		0.25	ARG2
April Mediated Signaling	0.522		0.0769	MAPK10,NFATC2,NFATC4
Apoptosis Signaling	0.443	1.63299	0.0606	BCL2A1,BCL2L11,CAPN5,CAPN6,LMNA,PLCG2
Apelin Pancreas Signaling Pathway	1.2	-1.34164	0.114	APLNR,MAPK10,PIK3CB,PIK3CD,PRKAB2
Apelin Muscle Signaling Pathway	0.621		0.105	APLNR,PRKAB2
Apelin Liver Signaling Pathway	2.86	0	0.231	APLNR,COL11A2,COL2A1,COL3A1,COL5A3,MAPK10
Apelin Endothelial Signaling Pathway	1.58	-1.50756	0.0957	ADCY2,ANGPT1,APLNR,MAPK10,PIK3CB,PIK3CD,PRKAB2,PRKCB,PRKCZ,TEK,VCAM1
Apelin Cardiomyocyte Signaling Pathway	1.26	-1	0.0909	APLNR,ATP2A3,MAPK10,MYL1,PIK3CB,PIK3CD,PLCG2,PRKCB,PRKCZ
Apelin Cardiac Fibroblast Signaling Pathway	2.34	-1.34164	0.217	AGTR1,APLNR,PRKAB2,SERPINE1,TGFB2
Apelin Adipocyte Signaling Pathway	0.965	0.377964	0.0854	ADCY2,APLNR,CYBB,MAPK10,MGST1,MGST3,PRKAB2
Antiproliferative Role of TOB in T Cell Signaling	1.95	2	0.154	CCNE1,CD3D,CD3G,FCER1G,TGFB2,TRB
Antiproliferative Role of Somatostatin Receptor 2	0.75	-1.34164	0.0779	GNB3,GNG3,PIK3CB,PIK3CD,PTPN6,SSTR2
Antioxidant Action of Vitamin C	0.774	1.63299	0.0734	CSF2RA,HMOX1,MAPK10,PLA2G5,PLAAT1,PLCG2,PLD4,SLC2A1
Antigen Presentation Pathway	2.58		0.179	CD74,HLA-DQA1,HLA-DRA,LOC100909630/RT1-DMb,PSMB8,PSMB9,TAP2
Angiopoietin Signaling	0.295		0.0533	ANGPT1,PIK3CB,PIK3CD,TEK
Androgen Signaling	0		0.0368	CREBBP,GNB3,GNG3,PRKCB,PRKCZ
Amyotrophic Lateral Sclerosis Signaling	0.282	0.447214	0.0515	CAPN5,CAPN6,PIK3CB,PIK3CD,VEGFA
Amyloid Processing	0		0.04	CAPN5,CAPN6
AMPK Signaling	1.2	0	0.0748	AK1,AK4,AK5,CPT1C,CREB5,CREBBP,FASN,ORAI2,PFKFB3,PFKP,PIK3CB,PIK3CD,PPP2R2B,PPP2R3A,PRKAB2,SLC2A1
Altered T Cell and B Cell Signaling in Rheumatoid Arthritis	1.12		0.0889	CSF1,FCER1G,HLA-DQA1,HLA-DRA,LOC100909630/RT1-DMb,SPP1,TNFRSF13C,TRB
Allograft Rejection Signaling	0.885		0.0814	FCER1G,H2-T24,HLA-DQA1,HLA-DRA,LOC100909630/RT1-DMb,RT1-EC2,TRB
Aldosterone Signaling in Epithelial Cells	1.05	-1.63299	0.0759	DUSP1,HSPA1A/HSPA1B,HSPB1,HSPB11,HSPB8,PIK3CB,PIK3CD,PIP5K1B,PLCG2,PRKCB,PRKCZ,SMO
Airway Pathology in Chronic Obstructive Pulmonary Disease	0.479		0.125	MMP9
Agrin Interactions at Neuromuscular Junction	0.715	-1	0.0759	ITGA1,ITGAL,LAMA2,MAPK10,PKLR,RAC2
Agranulocyte Adhesion and Diapedesis	1.02		0.0725	AOC3,Ccl2,Ccl6,CLDN11,CLDN5,CXCL12,CXCR4,ITGA1,MMP9,MYH2,MYL1,PF4,SELP,VCAM1
Adrenomedullin signaling pathway	0	-0.816497	0.0305	ADCY2,MAPK10,PIK3CB,PIK3CD,PLCG2,PRKG2
Adipogenesis pathway	2.6		0.112	BMP2,EBF1,EZH2,FGF1,FGFR2,FZD1,FZD3,FZD8,NFATC4,NR1D2,RUNX1T1,SIN3A,SMO,SOX9,SREBF1
Adenosine Nucleotides Degradation II	0.275		0.0667	NT5E
Acute Phase Response Signaling	1.23	-0.377964	0.0782	C1S,C2,CP,CRABP1,HMOX1,LBP,PIK3CB,PIK3CD,RBP4,SERPINA3,SERPINE1,SOCS3,TF,VWF
Acute Myeloid Leukemia Signaling	0.829	-1.13389	0.0787	CSF1R,CSF2RA,KIT,LEF1,PIK3CB,PIK3CD,TCF7L2
Activation of IRF by Cytosolic Pattern Recognition Receptors	0		0.0317	CREBBP,MAPK10
Actin Nucleation by ARP-WASP Complex	0		0.0278	RAC2,Rhou
Actin Cytoskeleton Signaling	1.14	-1.50756	0.0734	APC2,FGF1,FGF9,IQGAP3,LBP,MYH2,MYL1,NCKAP1L,PDGFA,PIK3CB,PIK3CD,PIP5K1B,RAC2,TIAM1,VAV1,VAV2
Acetone Degradation I (to Methylglyoxal)	1.24	-1	0.133	CYP1B1,CYP2J2,CYP2S1,CYP51A1
Acetate Conversion to Acetyl-CoA	3.34		0.75	ACSS1,ACSS2,ACSS3
4-1BB Signaling in T Lymphocytes	0		0.0312	MAPK10
3-phosphoinositide Degradation	1.37	-1.94145	0.0839	CA3,DUSP1,DUSP14,DUSP2,DUSP27,INPP5D,PPP1R16B,PPP2R3A,PTPN22,PTPN6,PTPN7,PTPRC,SOCS3
3-phosphoinositide Biosynthesis	1.79	-2.32379	0.0909	CA3,DUSP1,DUSP14,DUSP2,DUSP27,PIK3CB,PIK3CD,PIP5K1B,PPP1R16B,PPP2R3A,PTPN22,PTPN6,PTPN7,PTPRC,SOCS3
2-ketoglutarate Dehydrogenase Complex	0.652		0.2	DHTKD1
1D-myo-inositol Hexakisphosphate Biosynthesis II (Mammalian)	0.224		0.0556	INPP5D
14-3-3-mediated Signaling	0.541	-0.377964	0.063	MAPK10,PIK3CB,PIK3CD,PLCG2,PRKCB,PRKCZ,SNCA,TUBA4A

## Sheet: Supplementary Table 12
Supplementary Table 12: Full list of Canonical Pathways identified by IPA for PZ vs MZ pairwise comparison
Output: 537 canonical pathways identified
Ingenuity Canonical Pathways	-log(p-value) ??????? B-H p-value (FDR)	z-Score	Ratio: differentially expressed/all pathway genes	Molecules
γ-glutamyl Cycle	0.755		0.182	ANPEP,GGT5
α-Adrenergic Signaling	0.648	-2.44949	0.0938	ADCY9,GNAS,GNB1,GNB3,Phkg2,PLCG2,PRKCB,PRKCQ,PYGB
Zymosterol Biosynthesis	0.454		0.167	CYP51A1
Xenobiotic Metabolism Signaling	0.453		0.0767	ALDH1A2,ALDH3B1,CHST2,CYP1B1,GSTP1,HMOX1,HS3ST3B1,HS3ST6,HSP90AA1,HSP90AB1,MGST2,MGST3,NCOR2,PPP2CB,PPP2R1A,PPP2R2B,PPP2R3A,PPP2R5D,PRKCB,PRKCQ,SMOX,Ugt1a7c
Xenobiotic Metabolism PXR Signaling Pathway	1.11	0.688247	0.099	ALDH1A2,ALDH3B1,CDK5,CHST2,GSTP1,HS3ST3B1,HS3ST6,HSP90AA1,HSP90AB1,MGST2,MGST3,NCOR2,PPP1R14C,PPP1R3C,PPP1R3D,PRKCB,PRKCQ,SMOX,Ugt1a7c
Xenobiotic Metabolism General Signaling Pathway	0	-1.13389	0.049	GSTP1,HMOX1,MGST2,MGST3,PRKCB,PRKCQ,Ugt1a7c
Xenobiotic Metabolism CAR Signaling Pathway	1.39	0	0.106	ABCC1,ALDH1A2,ALDH3B1,CHST2,GSTP1,HS3ST3B1,HS3ST6,HSP90AA1,HSP90AB1,MGST2,MGST3,PPP2CB,PPP2R1A,PPP2R2B,PPP2R3A,PPP2R5D,PRKCB,PRKCQ,SRC,Ugt1a7c
Wnt/β-catenin Signaling	5.05	0.19245	0.168	APC2,APPL1,APPL2,AXIN2,BTRC,CDH2,CSNK2B,DKK2,DKK3,LEF1,MAP4K1,NLK,PPP2CB,PPP2R1A,PPP2R2B,PPP2R3A,PPP2R5D,SFRP4,SOX17,SOX6,SRC,Tcf7,TGFB2,TLE4,TP53,WIF1,WNT4,WNT7B,WNT9A
Wnt/Ca+ pathway	0.361	-1.34164	0.0806	ATF4,CREB5,NFAT5,NFATC2,PLCG2
White Adipose Tissue Browning Pathway	1.46	-2.32379	0.116	ADCY9,ANGPT2,ATF4,CACNA1D,CACNB3,CAMKK2,CAMP,CREB5,FCER1G,FGFR1,GNAS,GUCY1A1,GUCY1B1,PRKAB2,RUNX1T1
Vitamin-C Transport	0.296		0.0833	SLC23A2,STOM
Virus Entry via Endocytic Pathways	2.53		0.15	AP2B1,AP2M1,AP3S1,B2M,DNM1,FLNA,FYN,ITGA1,ITGA5,ITGAL,ITGB6,PLCG2,PRKCB,PRKCQ,SRC,TFRC
VEGF Signaling	0.268	-0.816497	0.0707	Flt1,NOS3,PLCG2,PRKCB,PTPN6,SRC,YWHAE
VEGF Family Ligand-Receptor Interactions	1.18	-2.33333	0.119	FOS,NOS3,NRP2,PLA2G2A,PLA2G4A,PLA2G5,PLA2G6,PLCG2,PRKCB,PRKCQ
VDR/RXR Activation	2.57	0.707107	0.167	CAMP,CASR,CDKN1B,IGFBP6,NCOR2,PDGFA,PRKCB,PRKCQ,PSMC5,SERPINB1,SPP1,TGFB2,THBD
UVC-Induced MAPK Signaling	1.62	-1.41421	0.157	BRAF,FOS,MAPK10,PRKCB,PRKCQ,SMPD3,SRC,TP53
UVB-Induced MAPK Signaling	0.819	-0.816497	0.115	EIF4EBP1,FOS,MAPK10,PRKCB,PRKCQ,TP53
UVA-Induced MAPK Signaling	0.427		0.0816	FOS,MAPK10,PARP10,PARP14,PARP9,PLCG2,SMPD3,TP53
Urate Biosynthesis/Inosine 5'-phosphate Degradation	0.215		0.0769	XDH
Unfolded protein response	0.455	1	0.0893	ATF4,HSPA1A/HSPA1B,OS9,SREBF1,TRAF2
UDP-N-acetyl-D-galactosamine Biosynthesis II	0.642		0.154	HK1,HK2
Type II Diabetes Mellitus Signaling	0.72	-1	0.0915	ADIPOR1,CACNA1D,CACNB3,CD36,MAPK10,PKM,PRKAB2,PRKCB,PRKCQ,SMPD3,SOCS3,TNFRSF11B,TRAF2
Type I Diabetes Mellitus Signaling	0.823	-1	0.0991	CD3D,CD3G,FCER1G,HLA-DRA,IRF1,JAK1,LOC100909630/RT1-DMb,MAPK10,SOCS3,TNFRSF11B,TRAF2
TWEAK Signaling	0		0.0286	TRAF2
Tumoricidal Function of Hepatic Natural Killer Cells	0.296		0.0833	ITGAL,M6PR
Tryptophan Degradation X (Mammalian, via Tryptamine)	0.6		0.12	ALDH1A2,ALDH3B1,SMOX
Tryptophan Degradation III (Eukaryotic)	0.316		0.087	CA1,CYP2S1
tRNA Splicing	1.12	-2.23607	0.14	ENPP6,MPPED2,PDE10A,PDE2A,PDE5A,SMPDL3A
Triacylglycerol Degradation	0		0.0213	LIPC
Triacylglycerol Biosynthesis	0.474	-1	0.0952	ELOVL6,GPAT4,PLPP3,PORCN
TREM1 Signaling	0	-2.23607	0.0667	CD40,ITGA5,ITGAX,PLCG2,TYROBP
Trehalose Degradation II (Trehalase)	1.09		0.286	HK1,HK2
Transcriptional Regulatory Network in Embryonic Stem Cells	0		0.0185	ZFHX3
Trans, trans-farnesyl Diphosphate Biosynthesis	0.518		0.2	GGPS1
TR/RXR Activation	0.433		0.0833	FASN,NCOA4,NCOR2,RCAN2,SLC16A3,SREBF1,UCP2
Toll-like Receptor Signaling	0		0.0395	FOS,LBP,TRAF4
TNFR2 Signaling	0.458		0.1	FOS,TANK,TRAF2
TNFR1 Signaling	0.334	1	0.08	CASP2,FOS,TANK,TRAF2
Tight Junction Signaling	2.18		0.125	BET1L,CDK4,CLDN5,CSTF3,FOS,GOSR1,JAM2,MYH1,MYH11,MYH9,MYL1,NSF,OCLN,PPP2CB,PPP2R1A,PPP2R2B,PPP2R3A,PPP2R5D,TGFB2,TIAM1,TNFRSF11B
Thyroid Hormone Metabolism II (via Conjugation and/or Degradation)	0		0.0526	CSGALNACT1,Ugt1a7c
Thyroid Cancer Signaling	1.33	0	0.127	BRAF,CRYGA,CXCR4,FOS,IGF1,LEF1,NTRK2,NTRK3,Tcf7,TP53
Thrombopoietin Signaling	0	-1	0.0635	FOS,PLCG2,PRKCB,PRKCQ
Thrombin Signaling	0.862	-3.20713	0.0913	ADCY9,ARHGEF1,ARHGEF15,Cdc42,GATA1,GATA2,GNAS,GNB1,GNB3,MYL1,PLCG2,PRKCB,PRKCQ,RHOB,RHOD,RHOH,RHOQ,Rhou,SRC
Th2 Pathway	1.56	-2.7136	0.118	CCR1,CD3D,CD3G,CD4,CD40,CXCR4,HLA-DRA,IL2RG,IL4R,JAK1,LOC100909630/RT1-DMb,NFATC2,PRKCQ,SOCS3,STAT6,TSLP
Th17 Activation Pathway	0.995	0.333333	0.11	FCER1G,HSP90AA1,HSP90AB1,JAK1,NFAT5,NFATC2,PTGER4,RORA,RUNX1,SOCS3
Th1 Pathway	0.653	-1.89737	0.0909	CD3D,CD3G,CD4,CD40,HLA-DRA,IRF1,JAK1,LOC100909630/RT1-DMb,NFATC2,PRKCQ,SOCS3
Th1 and Th2 Activation Pathway	1.06		0.0994	CCR1,CD3D,CD3G,CD4,CD40,CXCR4,HLA-DRA,IL2RG,IL4R,IRF1,JAK1,LOC100909630/RT1-DMb,NFATC2,PRKCQ,SOCS3,STAT6,TSLP
TGF-β Signaling	0		0.0521	BMP4,FOS,MAP4K1,RNF111,TGFB2
Tetrapyrrole Biosynthesis II	3.96	-2	0.8	ALAD,ALAS2,HMBS,UROS
Telomerase Signaling	0.901	0	0.103	ELK3,HSP90AA1,HSP90AB1,IL2RG,PPP2CB,PPP2R1A,PPP2R2B,PPP2R3A,PPP2R5D,TP53,TPP1
Tec Kinase Signaling	2.63	-3.29983	0.134	BLK,BTK,Cdc42,FCER1G,FOS,FYN,GNAS,GNB1,GNB3,ITGA5,JAK1,MAPK10,PLCG2,PRKCB,PRKCQ,RHOB,RHOD,RHOH,RHOQ,Rhou,SRC,STAT6
TCA Cycle II (Eukaryotic)	1.64	-1.34164	0.208	ACO1,ACO2,DHTKD1,FH,SDHD
T Helper Cell Differentiation	1.18		0.123	CD40,FCER1G,HLA-DRA,IL2RG,IL4R,IL6ST,LOC100909630/RT1-DMb,STAT6,TNFRSF11B
T Cell Receptor Signaling	1.51		0.124	BTK,CD3D,CD3G,CD4,FOS,FYN,LAT,LCP2,NFAT5,NFATC2,PRKCQ,PTPN7,PTPRC
T Cell Exhaustion Signaling Pathway	0.986	-0.83205	0.0971	FCER1G,FOS,HLA-DRA,JAK1,LOC100909630/RT1-DMb,MAPK10,NFAT5,NFATC2,PLCG2,PPP2CB,PPP2R1A,PPP2R2B,PPP2R3A,PPP2R5D,PRDM1,PRKCQ,PTPN6
Systemic Lupus Erythematosus Signaling	0.479		0.0786	C7,CD3D,CD3G,CD40,EFTUD2,FCER1G,FCGR2A,FOS,INPP5D,LAT,LSM2,NFAT5,NFATC2,PLCG2,PTPN6,PTPRC,SNRPD1,TNFRSF13C
Systemic Lupus Erythematosus In T Cell Signaling Pathway	1.58	-3.05329	0.0991	ATF4,B2M,CASP2,CASP4,CD3D,CD3G,Cdc42,CREB5,EZR,FCER1G,FOS,H2-T24,HLA-DRA,ITGAL,LAT,LOC100909630/RT1-DMb,NFATC2,NOS3,PPP2CB,PPP2R1A,PPP2R2B,PPP2R3A,PPP2R5D,RAB4A,RDX,RHOB,RHOD,RHOH,RHOQ,Rhou,RT1-EC2,S1PR3,SYK
Systemic Lupus Erythematosus In B Cell Signaling Pathway	1.55	-1.51186	0.102	BCL2L11,BLNK,BTK,CD40,FCGR2A,FOS,FYN,IL6ST,INPP5D,JAK1,LILRA6,NFAT5,NFATC2,PIK3AP1,PLCG2,PRKCB,PRKCQ,PTPN6,RASGRP2,RASGRP3,SHC3,SRC,SYK,TGFB2,TNFRSF13C,TNFSF13,TRAF2,TRAF4
Synaptogenesis Signaling Pathway	3.85	-2.2711	0.128	ADCY9,AP2B1,AP2M1,ARPC1A,ARPC1B,ATF4,BET1L,BRAF,CACNB3,CADM1,CDH13,CDH15,CDH17,CDH2,CDK5,CFL1,CREB5,EFNA5,EIF4EBP1,EPHA4,EPHB3,EPHB4,FYN,GOSR1,GRIA2,ITSN2,LRP8,NAP1L1,NSF,NTRK2,PLCG2,RASGRP2,SHC3,SNCA,SRC,STXBP6,THBS2,THBS3,TIAM1,VLDLR
Synaptic Long Term Potentiation	0.261	-2.33333	0.0698	ATF4,CREB5,GRIA2,PLCG2,PPP1R14C,PPP1R3C,PPP1R3D,PRKCB,PRKCQ
Synaptic Long Term Depression	1.9	-2.98481	0.116	CACNA1D,CACNB3,GNAS,GRIA2,GUCY1A1,GUCY1B1,IGF1,NOS3,PLA2G2A,PLA2G4A,PLA2G5,PLA2G6,PLAAT3,PLCG2,PPP2CB,PPP2R1A,PPP2R2B,PPP2R3A,PPP2R5D,PRKCB,PRKCQ,RYR3
Superpathway of Methionine Degradation	0.951	-0.447214	0.135	AHCY,AHCYL1,GOT1,GOT2,PRMT8
Superpathway of Melatonin Degradation	0.525	-1.63299	0.0923	CSGALNACT1,CYP1B1,CYP2S1,CYP51A1,SMOX,Ugt1a7c
Superpathway of Inositol Phosphate Compounds	1.01	-3.90007	0.096	ACP5,ACP6,ALPL,ATP1A1,CA3,CDC25B,INPP5D,MDP1,PGAM5,PIP5K1B,PLCG2,PPP2R3A,PPP2R5D,PTPN6,PTPN7,PTPRC,PTPRJ,SIRPA,SOCS3
Superpathway of Geranylgeranyldiphosphate Biosynthesis I (via Mevalonate)	0.444		0.111	GGPS1,HMGCS1
Superpathway of D-myo-inositol (1,4,5)-trisphosphate Metabolism	0		0.0435	INPP5D
Superpathway of Citrulline Metabolism	0		0.0667	NOS3
Superpathway of Cholesterol Biosynthesis	2.5	1.88982	0.241	CYP51A1,DHCR24,DHCR7,EBP,FDFT1,GGPS1,HMGCS1
Superoxide Radicals Degradation	0.358		0.125	SOD1
Sumoylation Pathway	3.6	2.32379	0.175	ARHGDIA,ARHGDIB,Cdc42,FOS,MAPK10,PCNA,RFC4,RHOB,RHOD,RHOH,RHOQ,Rhou,SENP6,SNCA,SUMO2,TP53,ZEB1,ZNF217
Sulfate Activation for Sulfonation	0.871		0.5	PAPSS1
Sucrose Degradation V (Mammalian)	0.321		0.111	ALDOA
Stearate Biosynthesis I (Animals)	0.643	1	0.106	DHCR24,ELOVL6,FASN,PORCN,TECR
STAT3 Pathway	1.59	0.27735	0.119	BMP6,FGFR1,IGF1,IL17RA,IL17RD,IL2RG,IL4R,IL6ST,MAPK10,NTRK2,NTRK3,PDGFRB,PTPN6,SOCS3,SRC,TGFB2
SPINK1 Pancreatic Cancer Pathway	0.39	2.23607	0.0833	CPM,CPZ,CTSA,CTSB,MMP12
SPINK1 General Cancer Pathway	0		0.029	JAK1,Mt1m/Mt2A
Sphingosine-1-phosphate Signaling	1.48	-1.1547	0.12	ADCY9,CASP2,CASP4,Cdc42,PDGFA,PDGFRB,PLCG2,RHOB,RHOD,RHOH,RHOQ,Rhou,S1PR3,SMPD3
Sphingomyelin Metabolism	0.358		0.125	SMPD3
Spermine and Spermidine Degradation I	1.58		0.5	SAT1,SMOX
Spermidine Biosynthesis I	0.871		0.5	SRM
Sperm Motility	4.48	-3.4641	0.148	BLK,BTK,CLK1,CLK2,CSF1R,EPHA4,EPHB3,EPHB4,FGFR1,Flt1,FYN,GNAS,GUCY1A1,GUCY1B1,JAK1,KIT,MERTK,NTRK2,NTRK3,PDE2A,PDGFRB,PLA2G2A,PLA2G4A,PLA2G5,PLA2G6,PLAAT3,PLCG2,PRKCB,PRKCQ,SRC,SYK,TEK,TIE1
Sonic Hedgehog Signaling	0		0.0345	HHIP
Small Cell Lung Cancer Signaling	0.65	-0.447214	0.0986	CDK4,CDKN1B,PTGS2,SUV39H1,TP53,TRAF2,TRAF4
Sirtuin Signaling Pathway	4.53	-0.784465	0.137	ACADL,ATP5F1A,ATP5PB,BCL2L11,BPGM,CPT1A,DUSP6,G6PD,GABARAP,GABARAPL1,GADD45G,GOT2,MAP1LC3B,MAPK6,MT-ND2,MYCN,NDUFA3,NDUFB10,NDUFB7,NDUFS2,NDUFV2,NOS3,PCK2,Polr1d,SDHD,SLC25A4,SLC25A5,SOD1,SREBF1,SUV39H1,TIMM23,TOMM22,TP53,TRIM28,TSPO,TUBA4A,UCP2,UQCRFS1,VDAC2,XPA
Signaling by Rho Family GTPases	2.19	-3.12772	0.115	ARHGEF1,ARHGEF15,ARPC1A,ARPC1B,Cdc42,CDC42EP2,CDH13,CDH15,CDH17,CDH2,CFL1,CYBB,EZR,FOS,GNAS,GNB1,GNB3,ITGA5,MAPK10,MYL1,PIP5K1B,RDX,RHOB,RHOD,RHOH,RHOQ,Rhou,SEPTIN6
Sertoli Cell-Sertoli Cell Junction Signaling	1.24		0.103	A2M,CLDN5,GUCY1A1,GUCY1B1,ITGA5,JAM2,JUP,MAPK10,MPP6,NOS3,OCLN,SORBS1,SPTA1,SPTBN1,SRC,TUBA4A,TUBB,TUBB4B,TUBB6
Serotonin Receptor Signaling	0.234		0.0698	ADCY9,Htr5b,SMOX
Serotonin Degradation	0.298	-2.23607	0.0746	ALDH1A2,ALDH3B1,CSGALNACT1,SMOX,Ugt1a7c
Senescence Pathway	1.55	-0.19245	0.102	ANAPC11,ASXL1,BRAF,CACNA1D,CAPNS1,CDC25B,CDK4,CDKN1B,DHCR24,E2F2,EIF4EBP1,ELK3,GADD45G,ITSN2,MAPK6,NFAT5,NFATC2,PDK2,PDK4,PPP2CB,PPP2R1A,PPP2R2B,PPP2R3A,PPP2R5D,SQSTM1,TGFB2,TP53,YPEL3
Semaphorin Signaling in Neurons	2.09		0.167	Cdc42,CDK5,CFL1,FYN,PLXNB1,RHOB,RHOD,RHOH,RHOQ,Rhou
SAPK/JNK Signaling	0	0.377964	0.0686	FCER1G,GNB1,GNB3,MAP4K1,MAPK10,TP53,TRAF2
Salvage Pathways of Pyrimidine Ribonucleotides	0.439	-2.82843	0.0825	APOBEC1,BRAF,CDK4,CDK5,DAPK1,GRK5,MAPK6,PRKCQ
S-methyl-5'-thioadenosine Degradation II	0.871		0.5	Mtap
Role of Wnt/GSK-3β Signaling in the Pathogenesis of Influenza	0.523	0	0.0897	APC2,LEF1,NCOA4,Tcf7,WNT4,WNT7B,WNT9A
Role of Tissue Factor in Cancer	0		0.0513	BLK,CFL1,CSF1,FYN,SRC,TP53
Role of RIG1-like Receptors in Antiviral Innate Immunity	0		0.0455	TANK,TRAF2
Role of PKR in Interferon Induction and Antiviral Response	0.717	0.301511	0.094	FOS,HSP90AA1,HSP90AB1,HSPA1A/HSPA1B,IRF1,JAK1,MAPK10,NPM1,PDGFA,PDGFRB,TP53
Role of PI3K/AKT Signaling in the Pathogenesis of Influenza	0		0.0156	PLAC8
Role of Pattern Recognition Receptors in Recognition of Bacteria and Viruses	0	-1.34164	0.0649	C1QC,CLEC7A,MAPK10,PLCG2,PRKCB,PRKCQ,RNASEL,SYK,TGFB2,TNFSF13
Role of p14/p19ARF in Tumor Suppression	0		0.069	NPM1,TP53
Role of Osteoblasts, Osteoclasts and Chondrocytes in Rheumatoid Arthritis	3.85		0.141	ACP5,ALPL,APC2,BMP1,BMP3,BMP4,BMP5,BMP6,CALCR,COL1A1,CSF1,CSF1R,DKK2,DKK3,FOS,IGF1,ITGA5,LEF1,MAPK10,NFAT5,NFATC2,SFRP4,SPP1,SRC,Tcf7,TNFRSF11B,TRAF2,WIF1,WNT4,WNT7B,WNT9A
Role of Oct4 in Mammalian Embryonic Stem Cell Pluripotency	0.398		0.087	BRCA1,PHC3,SPP1,TP53
Role of NFAT in Regulation of the Immune Response	2.42	-3.27327	0.127	BLNK,BTK,CD3D,CD3G,CD4,FCER1G,FCGR2A,FOS,FYN,GNAS,GNB1,GNB3,HLA-DRA,LAT,LCP2,LOC100909630/RT1-DMb,MEF2C,NFAT5,NFATC2,PLCG2,PRKCQ,RCAN2,SYK
Role of NFAT in Cardiac Hypertrophy	0.375	-1.5	0.0748	ADCY9,CACNA1D,CACNB3,GNAS,GNB1,GNB3,IGF1,IL6ST,MAPK10,MEF2C,PLCG2,PRKCB,PRKCQ,RCAN2,SRC,TGFB2
Role of NANOG in Mammalian Embryonic Stem Cell Pluripotency	0.685		0.0924	BMP1,BMP3,BMP4,BMP5,BMP6,IL6ST,JAK1,TP53,WNT4,WNT7B,WNT9A
Role of MAPK Signaling in the Pathogenesis of Influenza	0.491		0.0875	MAPK10,PLA2G2A,PLA2G4A,PLA2G5,PLA2G6,PLAAT3,PTGS2
Role of Macrophages, Fibroblasts and Endothelial Cells in Rheumatoid Arthritis	1.96		0.106	APC2,ATF4,CREB5,CSF1,CXCL12,DAAM1,DKK2,DKK3,FOS,IL16,IL17RA,IL6ST,LEF1,LTBR,NFAT5,NFATC2,NLK,PDGFA,PLCG2,PRKCB,PRKCQ,SFRP4,SOCS3,SRC,Tcf7,TNFRSF11B,TRAF2,TRAF4,VCAM1,WIF1,WNT4,WNT7B,WNT9A
Role of Lipids/Lipid Rafts in the Pathogenesis of Influenza	0		0.0435	RSAD2
Role of JAK2 in Hormone-like Cytokine Signaling	1.55		0.176	EPOR,JAK1,PTPN6,SH2B2,SIRPA,SOCS3
Role of JAK1, JAK2 and TYK2 in Interferon Signaling	0.296		0.0833	JAK1,PTPN6
Role of JAK1 and JAK3 in γc Cytokine Signaling	0.975		0.116	BLNK,IL2RG,IL4R,JAK1,SOCS3,STAT6,SYK,TSLP
Role of JAK family kinases in IL-6-type Cytokine Signaling	1.04		0.16	IL6ST,JAK1,MAPK10,SOCS3
Role of IL-17F in Allergic Inflammatory Airway Diseases	0.474		0.0952	ATF4,CREB5,IGF1,IL17RA
Role of IL-17A in Psoriasis	1.24		0.231	IL17RA,S100A8,S100A9
Role of IL-17A in Arthritis	0		0.0545	IL17RA,MAPK10,PTGS2
Role of Hypercytokinemia/hyperchemokinemia in the Pathogenesis of Influenza	0		0.0233	CCR1
Role of CHK Proteins in Cell Cycle Checkpoint Control	2.77	-0.707107	0.193	BRCA1,E2F2,MDC1,PCNA,PPP2CB,PPP2R1A,PPP2R2B,PPP2R3A,PPP2R5D,RFC4,TP53
Role of BRCA1 in DNA Damage Response	0.312	-1	0.075	ARID2,BRCA1,E2F2,MDC1,RFC4,TP53
RhoGDI Signaling	3.88	3.12772	0.15	ARHGDIA,ARHGDIB,ARHGEF1,ARHGEF15,ARPC1A,ARPC1B,Cdc42,CDH13,CDH15,CDH17,CDH2,CFL1,DGKZ,EZR,GNAS,GNB1,GNB3,ITGA5,MYL1,PIP5K1B,RDX,RHOB,RHOD,RHOH,RHOQ,Rhou,SRC
RhoA Signaling	1.33	-3.05085	0.114	ARHGEF1,ARPC1A,ARPC1B,CDC42EP2,CFL1,EZR,IGF1,LPAR1,MYL1,NRP2,PFN1,PIP5K1B,RDX,SEPTIN6
Retinol Biosynthesis	0		0.0238	LIPC
Retinoic acid Mediated Apoptosis Signaling	0.39	-2	0.0833	CRABP1,IRF1,PARP10,PARP14,PARP9
Retinoate Biosynthesis I	0		0.0294	ALDH1A2
Renin-Angiotensin Signaling	0	-0.377964	0.0678	ADCY9,FOS,MAPK10,PLCG2,PRKCB,PRKCQ,PTPN6,SHC3
Renal Cell Carcinoma Signaling	0		0.025	FH,FOS
Remodeling of Epithelial Adherens Junctions	1		0.118	ARPC1A,ARPC1B,DNM1,SRC,TUBA4A,TUBB,TUBB4B,TUBB6
Relaxin Signaling	1.23	-1.89737	0.107	ADCY9,BRAF,ENPP6,FOS,GNAS,GNB1,GNB3,GUCY1A1,GUCY1B1,MMP9,MPPED2,NOS3,PDE10A,PDE2A,PDE5A,SMPDL3A
Regulation of the Epithelial-Mesenchymal Transition Pathway	0		0.0677	BRAF,CDH2,FGFR1,JAK1,LEF1,MMP9,PDGFRB,Tcf7,TGFB2,WNT4,WNT7B,WNT9A,ZEB1
Regulation of IL-2 Expression in Activated and Anergic T Lymphocytes	1.04		0.112	CD3D,CD3G,FOS,FYN,LAT,MAPK10,NFAT5,NFATC2,PLCG2,TGFB2
Regulation of eIF4 and p70S6K Signaling	1.09	0	0.102	AGO1,EIF3C,EIF3M,EIF4A3,EIF4EBP1,FAU,ITGA5,PPP2CB,PPP2R1A,PPP2R2B,PPP2R3A,PPP2R5D,RPS15,RPS15A,RPS24,RPS5
Regulation of Cellular Mechanics by Calpain Protease	0.525	-2	0.0923	CAPNS1,CDK4,CDKN1B,EZR,ITGA5,SRC
Regulation of Actin-based Motility by Rho	2.26	-3.31662	0.149	ARHGDIA,ARPC1A,ARPC1B,Cdc42,CFL1,ITGA5,MYL1,PFN1,PIP5K1B,RHOB,RHOD,RHOH,RHOQ,Rhou
Reelin Signaling in Neurons	2.82	-2.52357	0.147	ARHGEF1,ARHGEF15,ARPC1A,ARPC1B,BLK,CDH2,CDK5,CFL1,FYN,ITGA1,ITGA5,ITGAL,LRP8,MAP4K1,MAPK10,PDK2,PDK4,SRC,VLDLR
RAR Activation	0.314		0.0722	ADCY9,ALDH1A2,ARID2,CRABP1,CSNK2B,FOS,MAPK10,NCOR2,PNRC1,PRKCB,PRKCQ,PSMC5,SRC,TGFB2
Rapoport-Luebering Glycolytic Shunt	0.454		0.167	BPGM
RANK Signaling in Osteoclasts	0	1	0.0568	FOS,MAPK10,NFATC2,SRC,TRAF2
RAN Signaling	0		0.0588	CSE1L
Rac Signaling	0.281	-2.82843	0.0714	ARPC1A,ARPC1B,CFL1,CYBB,ITGA5,MCF2L,PIP5K1B,TIAM1
[truncated: 399 more rows]

## Sheet: Supplementary Table 13
Supplementary Table 13: Full list of Canonical Pathways identified by IPA for PZ vs HZ pairwise comparison
[truncated: 551 more rows]

[truncated: 1 more sheets: Supplementary Table 14]
