# Supplementary material for: Implications of zonal architecture on differential gene expression profiling and altered pathway expressions in mandibular condylar cartilage
Source: Sci Rep. 2021 Aug 19;11:16915. doi: 10.1038/s41598-021-96071-7 (PMC8376865; doi:10.1038/s41598-021-96071-7)
Supplement: Supplementary file 7 — Supplementary Information 7. [file 41598_2021_96071_MOESM7_ESM.xlsx]

## Sheet: Supplementary Table 15
Supplementary Table 15: The ten most activated/inhibited upstream regulators identified by IPA analysis. The regulators are ranked by activation Z-score; if ≥ 2 increased activity is predicted, whereas a Z-score ≤ −2 predicts inhibited activity.
Analysis	ID	Upstream Regulator	Expr Fold Change	Molecule Type	Predicted Activation State	Activation z-score	Notes	Bias Term	Bias-corrected z-score	p-value of overlap	Target molecules in dataset	Mechanistic Network
FZvC		TBX2		transcription regulator	Activated	4.596		0.067	4.263	8.2e-12	ASF1B,ATF3,ATF5,AURKA,AURKB,BUB1,CCNA2,CCNB1,CDCA3,CDCA5,CDK1,CDT1,CKAP2,DBP,E2F8,ELK3,MAD2L1,MCM5,MCM6,MXD3,PLK1,PRC1,PRDM5,PRIM2,SGO1,TGFB2	CDKN1A,CTNNB1,E2F1,E2F3,E2F4,E2f,HDAC1,HDAC2,NKX3-1,PTEN,RB1,Rb,SP1,STAT3,TBX2,TP53
FZvC		TGFB1		growth factor	Activated	4.432		0.069	3.427	7.16e-42	AASS,ABLIM3,ACE,ACKR1,Acot1,ACSS1,ADAM19,ADAMTS12,ADAMTS2,ADAMTS4,ADGRG2,ADM,AGTR2,AK1,ANGPT1,ANKH,ANPEP,ANXA2,ANXA8/ANXA8L1,AQP1,ARID5B,ASNS,ASPN,BARD1,BCL2L11,BCL6,BDH1,BIRC5,BMF,BMP6,BMP7,BUB1,BUB1B,C1S,CADM1,CALB2,Calm1 (includes others),CALML3,CALML4,CAP1,CASP4,CAV1,CAV2,CBR3,Ccl2,CCN1,CCN3,CCN4,CCN6,CCNA2,CCNB1,CCNB2,CCND1,CCNE1,CCR1,CD36,CD40,CD44,CD68,CDC20,CDH11,CDH2,CDK1,Cdkn1c,CDT1,CEN…	CTNNB1,E2F1,FGF2,HIF1A,IFNG,IL6,JUN,MYC,NFKBIA,NFkB (complex),NR3C1,RB1,RELA,SP1,STAT3,TGFB1,TNF,TP53,TP63
FZvC		CSF2		cytokine	Activated	4.361		0.171	2.956	3.11e-11	ACE,ACP5,ADA,AURKA,BCL2L11,BIRC5,BUB1,BUB1B,C4A/C4B,CARD6,Ccl2,CCNA2,CCNB1,CCND1,CCR1,CD38,CD40,CDC20,CDCA2,CDCA3,CDCA5,CDCA8,CDK1,CENPE,CHST11,CISH,COL8A1,CSF1R,CTSC,E2F8,EGR1,ELN,EPCAM,EXO1,F2R,FANCL,FOLR2,FOS,HIF1A,HJURP,ID3,IGF1,IL16,INHBA,ITGAX,ITGB3,ITGB5,KIF11,LCP1,MCM5,MCM6,MKI67,MME,MMP14,MMP9,MYC,NCAM1,NR4A1,NRP1,NUSAP1,PIM3,PLK1,PRC1,PTGER4,RACGAP1,RAD51,RHOH,RRM2,SGO1,SKA1,SLC2A1,SLC2…	CSF2,E2F1,FOXO3,HIF1A,IFNG,IL6,JUN,MYC,NFKBIA,NFkB (complex),NOTCH1,NR3C1,RB1,RBL1,SMAD3,SP1,STAT3,TGFB1,TP53,TP63,Vegf
FZvC		FOXM1		transcription regulator	Activated	4.329		0.19	3.142	9.15e-17	ACE,AR,AURKA,AURKB,BIRC5,BUB1B,CAV1,CCNA1,CCNA2,CCNB1,CCNB2,CCND1,CCNE1,CDC20,CDCA2,CDCA8,CDH2,CDK1,CENPE,CENPF,CKS2,CTNNAL1,ESR1,FOS,FZD1,IGF1,IKBKB,KIF20A,LOX,MKI67,MMP9,MYC,MYCN,PLK1,PLK4,PRC1,STAT3,TOP2A,TWIST1,VCAN,VEGFA,ZEB1,ZEB2	Ap1,CDKN1A,CTNNB1,E2F1,E2F4,E2f,ERK1/2,FOXM1,FOXO3,JUN,MET,MYC,NFkB (complex),RB1,RBL1,RELA,Rb,SP1,STAT3,TP53,TP63,Vegf,YAP1
FZvC		BRD4		kinase	Activated	4.249		0.206	3.187	1.56e-09	ABCC4,AURKB,BDH1,CCNA2,CCND1,CCR1,CDCA5,COL4A1,COL5A1,DCTPP1,FOS,GINS1,ICAM2,ITGB5,KCNQ5,KIF23,LOX,LOXL1,LOXL2,MYC,MYCN,NAV1,NQO1,PDGFRB,PTPN22,RRM2,SFXN4,SLC16A6,SMARCA4,TIMP1,TOP2A,TUBB,WNT5A	Ap1,BRD4,CDKN2A,CTNNB1,ESR1,Histone h3,IL6,JUN,MYC,NFKBIA,NFkB (complex),POLR2A,RB1,RELA,RNA polymerase II,SP1,STAT3,TP53
FZvC		E2F3		transcription regulator	Activated	4.235		0.103	3.666	5.63e-12	BAIAP2L1,BIRC5,BOK,CA12,CAV2,CCNA1,CCNA2,CCNB1,CCNB2,CCND1,CCNE1,CDC45,CDCA3,CDK1,E2F2,FBLN5,ID3,IGF1,IGF2,INHBA,KRAS,MAD2L1,MCM5,MCM6,MYBL2,MYC,MYCN,NUCKS1,PCLAF,PLK1,PTN,RAD51,Raet1d/Raet1e,RRM1,RRM2,SERPINE1,THBD,TK1,TMPO,TOPBP1,TP53BP2,UBE2C	CCNE1,E2F1,E2F3,E2F4,E2F5,E2f,EP300,FOXM1,FOXO3,ID2,IGF2,JUN,MYC,NFKBIA,RB1,RBL1,RELA,SP1,STAT3,TP53,TP63
FZvC		AREG		growth factor	Activated	4.191		0.069	3.823	1.53e-12	ARHGAP11A,AURKB,BIRC5,CCNA2,CCNB1,CCNB2,CCND1,CDC20,CDC45,CDCA8,CDH11,CENPF,CPEB2,DESI2,EGR1,FOS,HJURP,IQGAP3,KIF14,KIF20A,MKI67,MMP9,MYBL2,PLK1,PRC1,RRM2,RUNX1,TNFAIP6,TOP2A	AREG,CREB1,CTNNB1,E2F1,EGFR,EGR1,EP300,ERBB2,FOXO1,HDAC1,HIF1A,IL6,JUN,MAPK1,MYC,NFKBIA,NFkB (complex),PGR,PPARG,PPARGC1A,SIRT1,SP1,STAT3,TP53
FZvC		ERBB2		kinase	Activated	3.972		0.118	2.799	6.37e-33	ABRACL,ACSS2,ACTB,ADAM19,ADAMTS5,ANGPT2,ANGPTL2,ANXA2,AR,ARHGEF5,ATF3,ATP6V1A,AURKA,BARD1,BIRC5,BMP7,BNIP3,BUB1,BUB1B,CADM1,CCNA2,CCNB1,CCNB2,CCND1,CCNE1,CD36,CDC20,CDC45,CDCA2,CDCA3,CDCA5,CDCA7,CDCA7L,CDCA8,CDH11,CDH2,CDK1,CDK6,CDON,CDT1,CENPE,CENPF,CHD7,CHDH,CHST2,CKS2,CLU,COL4A1,COL5A1,COL6A2,CRIP1,CSF1R,CYB561,CYP51A1,DOK1,E2F2,E2F8,EBP,EGR1,ELK3,ESR1,ETV1,ETV4,F2R,FASN,FBLN2,FEN1,FOS,FXYD3,G…	CTNNB1,E2F1,E2F3,E2F4,EGF,EGFR,ERBB2,HDAC1,HDAC2,HIF1A,IL6,JUN,MYC,NFKBIA,NFkB (complex),RB1,SP1,STAT3,TP53,TP63
FZvC		SCAP		other	Activated	3.908		0.211	3.085	3.88e-07	ACSS2,ASNS,ATF3,ATF5,CSF1R,CYP51A1,DHCR7,FABP5,FASN,FDFT1,FDPS,HMGCS1,IDI1,LDLR,MSMO1,MVD,PTGER4,SC5D,SCD,Scd2,SQLE	ESR2,FOXO3,HTT,MBTPS1,NFE2L2,PPARG,PPARGC1A,SCAP,SP1,SREBF1,SREBF2,STAT3,TP53,cholesterol,lipid
FZvC		Ige		complex	Activated	3.706		0.164	2.691	0.00015	ATP2A2,BCL2L11,BCL6,BIRC5,CARHSP1,CAV1,Ccl2,CD40,CHST11,CISH,COBLL1,CXADR,EGR1,F2R,FCER1G,FHL2,FXYD6,FYN,ITGAX,KRAS,MCF2L,MGST2,MIF,MYC,NRP1,PENK,PFN1,PIK3IP1,PTPN22,RAB7B,RHOD,RPS6KA2,RSAD2,RUNX1,SCD,SLC37A2,SOCS3,TNC,TNFRSF11B,TNFRSF12A,Tpm1,TPPP3,TUBB6	Ap1,BCL6,CSF2,EGR1,ETS1,HIF1A,IL2,Ige,JUN,NFKBIA,NFkB (complex),P38 MAPK,RB1,RELA,SMAD3,SP1,STAT3,STAT5A,STAT5a/b,TNF,TP53
FZvC		l-asparaginase		biologic drug	Inhibited	-6.211		-0.168	-5.026	8.62e-27	ASNS,ATF5,AURKA,AURKB,BARD1,BIRC5,BUB1,BUB1B,CCNA2,CCNB2,CDCA5,CDK1,Cdkn1c,CENPF,CENPM,CENPN,CYP51A1,DHCR7,EXO1,EXTL1,FASN,FDPS,HMGCS1,IDI1,INCENP,KIF11,KIF15,KIF18B,KIF22,KIF2C,KIF4A,KIFC1,LDLR,LIPG,MAD2L1,MCM5,MCM6,MSMO1,MVD,MYBL2,NSL1,PLK1,PLK4,RAD51,RAD9B,SGO1,SPC25,SQLE,TOP2A,UBE2C
FZvC		let-7		microrna	Inhibited	-5.159		-0.208	-3.746	4.46e-13	ANKH,APC2,AR,AURKA,AURKB,BUB1,BUB1B,CCNA2,CCNB1,CCND1,CD44,CDC20,CDC34,CDC45,CDCA2,CDCA3,CDCA5,CDCA7,CDCA8,CDH2,CDK1,CDK6,CDT1,COL24A1,COL27A1,CPED1,DDX18,E2F2,E2F8,FBL,IGF1,ITGB3,KRAS,LRIG1,MAD2L1,MCM5,MCM6,MTF2,MYC,MYCN,PA2G4,RFC5,RRM1,RRM2,S100A4,SCD,SERPINE1,SOX9,STAT3,ZFP36	AR,Akt,Ap1,BRCA1,CTNNB1,ERK1/2,ESR1,FOXO1,JUN,NFkB (complex),RELA,SMAD3,SMAD7,SP1,STAT3,TP53,let-7,mir-21
FZvC		calcitriol		chemical drug	Inhibited	-4.761		-0.019	-4.587	5.38e-18	ACADSB,ACAT2,ACKR4,ADAM19,ADHFE1,ANGPT2,ANXA2,AR,ATP10D,BIRC5,BMP7,BUB1B,CA11,CACNA1C,CACNA1D,CASR,CCN1,CCNA1,CCNA2,CCNB1,CCND1,CCNE1,CD40,CDC20,CDC45,CDCA5,CDCA8,CDK1,CDT1,CENPM,CFD,CISH,COL4A1,CSF1R,DCTPP1,DDAH1,DOK5,DUSP1,ECT2,EGR1,ELN,ENPEP,ESR1,EXO1,FASN,FBN2,FDPS,FEN1,FOS,FOXA2,GADD45G,GHR,GNAI2,GRK5,IGF1,IGFBP3,IGFBP5,INCENP,ITGAX,KIF20A,KIF22,KIF23,KPNA2,LGALS1,LRRC17,MAD2L1,MCM5,MELK,MMS…	Ap1,CDKN1A,E2F1,E2F4,E2f,FOXO3,IL6,JUN,LEP,NCOA3,NFKBIA,NFkB (complex),PPARG,RB1,RBL1,RXRA,Rb,SP1,SP3,STAT3,TCF4,TP53,VDR,calcitriol
FZvC		arsenic trioxide		chemical drug	Inhibited	-4.186		0.022	-4.304	0.001	ACAT2,ATP1A2,ATP1B2,ATP6V1A,ATP6V1C2,AURKA,BNIP3,CCND1,CD44,CDC45,CDK1,CDK6,CYP51A1,DHCR24,DHCR7,EBP,ECT2,FASN,FDFT1,FDPS,GGT1,HIF1A,HMGCS1,HSP90AB1,IDI1,KIF11,ME1,MMP9,MSMO1,MYC,NDUFA4L2,NOTCH1,NQO1,PTPRC,SCD,SLC7A11,SMARCA4,SQLE,TGIF1,VEGFA	Ap1,BCL2,CTNNB1,E2F1,E2F2,JUN,MYC,NFKBIA,NFkB (complex),NKX3-1,NR4A1,PML,PTEN,RB1,RELA,SP1,SREBF2,STAT3,TP53,TP63,arsenic trioxide,hydrogen peroxide
FZvC		let-7a-5p (and other miRNAs w/seed GAGGUAG)		mature microrna	Inhibited	-3.957		-0.218	-2.696	1.19e-07	ADAMTS2,AURKB,BIRC5,CAPG,CARHSP1,CCND1,CCNE1,CDH2,CDK6,COL24A1,COL27A1,COL4A1,COL5A1,COL8A1,DHX57,FNDC3A,ITGB3,KRAS,LOXL2,MMP9,MYC,NID2,NXN,PLEC,POLD2,PXDN,S100A4,SCD,SLC38A1,STAT3,TAGLN,TGFBR3,Tpm1,USP42,VCAN
FZvC		Alpha catenin		group	Inhibited	-3.76		-0.21	-2.61	7.93e-11	ADAM33,ADAMTS12,ADAMTS2,ADAMTS4,ADAMTS5,C1QTNF2,C1QTNF3,CCN3,CDH11,COL5A1,COL6A2,EGFL6,ELK3,ELN,ENG,FMNL2,GAP43,ICAM2,IGF1,IGF2,IGFBP6,LAMA2,MMP12,MMP9,MYC,SOCS3,TIMP1,TNC,TNFAIP6,TNFRSF12A,TWIST1,ZEB2	APC,Alpha catenin,Ap1,CREBBP,CTNNB1,FOSL1,GLI3,HIF1A,JUN,MYC,Mapk,NFKBIA,NFkB (complex),RELA,SP1,STAT3,TCF,TP53,YAP1
FZvC		2-(4-amino-1-isopropyl-1H-pyrazolo[3,4-d]pyrimidin-3-yl)-1H-indol-5-ol		chemical reagent	Inhibited	-3.712		-0.023	-3.568	1.22e-11	AKAP13,ASF1B,ATF3,AURKA,AURKB,BCL6,BIRC5,C1S,CCNA1,CCNB1,CCND1,CD44,CDC45,CDCA2,DHCR24,DTL,E2F2,EGR1,EXO1,FANCL,FEN1,GINS1,ID3,INHBA,KIF14,KIF18B,KLF6,KPNA2,MCM5,MCM6,MXD3,NOTCH1,NR4A1,RAD51,RFC5,RRM1,SDC4,SOX9,TK1,TMEM119,TOP2A,UBE2T	2-(4-amino-1-isopropyl-1H-pyrazolo[3,4-d]pyrimidin-3-yl)-1H-indol-5-ol,AKT1,ATF2,ATM,Akt,CDKN2A,CTNNB1,Creb,E2F1,ESR1,FOS,FOXO1,FOXO3,Mek,NFKBIA,NFkB (complex),RB1,RELA,Raf,Rb,SP1,STAT3,TP53,YAP1
FZvC		TRPS1	0.163	transcription regulator	Inhibited	-3.606		-0.093	-3.269	8.05e-06	AURKB,BUB1,CCNA2,CCNB2,CDC20,CDK1,CENPF,KIF11,PHEX,RUNX1,SPC25,TGFB2,TOP2A,ZEB1	MYC,NFkB (complex),NOTCH1,PGR,RELA,RNA polymerase II,SMAD3,SP1,STAT3,TGFB1,TP53,TRPS1,estrogen receptor
FZvC		PPARGC1A		transcription regulator	Inhibited	-3.459		0.055	-3.9	1.04e-14	ACSL6,ADAMTS2,ADAMTS5,AGT,AK1,ASPN,BDH1,BMPER,BNIP3,CCN4,CD36,CD40,CD68,CIDEA,CKMT2,COL2A1,COL6A2,COMP,CPXM1,CTSC,CXCL14,DR1,EGFL6,EMILIN2,FASN,FBLN2,FDPS,FNDC5,GDF11,GPC6,HAPLN1,HIF1A,IGFBP3,IGFBP5,IGFBP6,INHBA,LAMA2,LAMB1,LDLR,LPIN1,MCM5,MCM6,ME1,MFAP5,MSMO1,MYH1,OGN,OLFML3,PCK2,PCSK5,PDGFRL,PDK4,PHYH,POSTN,PPARGC1B,PTN,RBP4,SCD,SEMA3A,SERPINA3,SLIT3,SOCS3,STC1,TGFBR3,THY1,TIMP1,TNFRSF11B,TNFRS…	E2F1,EGR1,FOXO1,HIF1A,Insulin,JUN,NR1H3,PPARA,PPARD,PPARG,PPARGC1A,RNA polymerase II,RXRA,SIRT1,SP1,SREBF1,STAT3
FZvC		BDNF		growth factor	Inhibited	-3.414		0.092	-3.967	2.66e-06	ANXA2,AR,ARC,ATP2A2,BCL2L11,BMP7,CALB2,CAMK2A,CASQ2,CAV2,CCN1,CD36,Cdkn1c,CP,CRMP1,DUSP1,EGR1,FLNA,FOS,FOSB,FRMD6,GAP43,GFAP,HOMER1,LGALS1,LOC728392,MAPK8IP3,MVD,MYCN,MYO5A,NCAM1,NR4A1,NTRK2,PALMD,PENK,PLP1,PLTP,PPP1R1B,PRKAR1B,PRKCZ,RAB14,SEMA3E,SFRP2,SH3BGRL2,SLC16A7,SORL1,TAGLN,TNFRSF11B	Ap1,BDNF,CREB1,CREM,Ca2+,Creb,EGR1,FOS,FOSB,GLI3,JUN,MEF2C,NFkB (complex),NMDA Receptor,NR4A1,Nfat (family),Pka,Pkc(s),RELA,SP1,cocaine
PZvC		TBX2		transcription regulator	Activated	4.022		-0.056	4.274	1.82e-06	ATF3,ATF5,AURKA,AURKB,BUB1,CCNA2,CCNB1,CCNL1,CDCA3,CDCA5,CDK1,CDT1,CKAP2,DBP,E2F8,ELK3,MAD2L1,PRC1,PRIM2,SGO1,TGFB2	CDKN1A,E2F1,E2F4,E2f,HDAC1,HDAC2,KLF5,MYC,RB1,SP1,SP3,TBX2,TP53
PZvC		EGLN		group	Activated	3.917		0.177	2.895	6.28e-07	ADM,AK4,ALDOC,ANKRD37,BCL11B,BNIP3,CSRP2,EGLN1,EGLN2,EGLN3,EIF4EBP1,FYN,GAPDH,GPI,GPR146,IKBIP,KLF2,LCN2,MIF,NOL3,PAM,PDGFRL,PDK1,PFKL,PFKP,PYGL,RIOK3,S100A9,SERPINE1,SH2B2,SLC27A1,SOX9,STC1,VEGFA,VLDLR	ARNT,CTNNB1,EGLN,EP300,EPAS1,HIF1A,Hif1,MYC,SMAD3,STAT3,VHL,YAP1
PZvC		RICTOR		other	Activated	3.718		0.126	2.907	0.000298	AR,ATP5MC3,ATP5PB,ATP5PD,ATP6AP1,ATP6V0A4,ATP6V0B,ATP6V0C,ATP6V1A,ATP6V1C2,COX4I1,COX4I2,EGR1,FABP5,FAU,HIF1A,NDUFB10,NDUFC2,NDUFS2,NDUFV2,PSMA2,PSMA3,PSMB7,PSMC3,PSMC4,PSMC5,PSMD6,PSME3,PSME4,Raet1d/Raet1e,RGS16,RPL17,RPL7,RPLP0,RPS15,RPS24,RPS5,SDHD,SLC10A2,SREBF1,UQCRFS1,VCAM1	AKT1,CDKN2A,CTNNB1,E2F1,EGR1,ESR2,FOXO1,FOXO3,HIF1A,MAX,MTOR,MYC,NFkB (complex),PPARG,PPARGC1A,RELA,RICTOR,SIRT1,SP1,SREBF1,SREBF2,TP53
PZvC		COMMD1		transporter	Activated	3.162		0.184	2.581	2.82e-05	ALDOA,BNIP3,DDIT4,EGLN1,EGLN3,PDK1,PFKFB3,PFKP,TFRC,VEGFA	ARNT,COMMD1,HIF1A,Hif1,MYC,STAT3,VHL
PZvC		26s Proteasome		complex	Activated	3.151		0.084	2.756	0.00404	AR,ATF5,CCNA2,CDK1,CDKN1B,CTSB,EGF,ESR1,EXO1,GFAP,HSBP1,KIF23,MAD2L1,MAP1LC3B,MYC,NOTCH1,PSAP,PSMC4,PSMD6,SQSTM1,TK1,TP53,UBE2H,UBFD1	26s Proteasome,AR,BRCA1,CDKN1A,CHUK,E2F4,E2f,ESR1,ESR2,HDAC1,MYC,NFKB1,NFKBIA,NFkB (complex),NOTCH1,PGR,RARA,RB1,RELA,SP1,STAT3,STAT5a/b,TP53,bortezomib
PZvC		E2F3		transcription regulator	Activated	3.039		-0.087	3.488	6.08e-06	CCNA1,CCNA2,CCNB1,CCNB2,CCND1,CCNE1,CDC45,CDCA3,CDK1,E2F2,FBLN5,IGF1,IGF2,INHBA,JAM2,KMT2A,KRAS,MAD2L1,MYBL2,MYC,MYCN,NUCKS1,PCLAF,PTN,RAD51,Raet1d/Raet1e,RRM2,S100A8,SERPINE1,STAG3,TIMP3,TK1,TOPBP1,TP53BP2,USP32	CCNE1,E2F1,E2F3,E2F4,E2F5,E2f,EGR1,HDAC1,IGF2,JUN,Jnk,MYC,NFKBIA,NFkB (complex),RB1,RBL1,RELA,SP1,STAT3,TP53,TP63,TP73,estrogen receptor
PZvC		EFNA2		kinase	Activated	3		-0.014	3.042	0.063	CUX1,FABP5,NT5E,PKP1,PLAT,PTHLH,RUNX1,SOX9,UBE2S
PZvC		AREG		growth factor	Activated	2.978		-0.059	3.255	1.73e-06	ARHGAP11A,AURKB,CCNA2,CCNB1,CCNB2,CCND1,CDC20,CDC45,CDCA8,CDH11,CENPF,CPEB2,DESI2,EGR1,HAS2,JAK1,KIF14,KIF20A,MKI67,MYBL2,PRC1,RRM2,RUNX1	AREG,CEBPB,CREB1,CTNNB1,E2F1,EGFR,EGR1,ERBB2,FOXO1,HDAC1,HIF1A,IL6,JUN,KLF4,MAPK1,MYC,NFKBIA,NFkB (complex),PGR,PPARG,PPARGC1A,SIRT1,SP1,SP3,STAT3,TP53
PZvC		CLPP		peptidase	Activated	2.887		0.184	2.25	0.0112	ACADL,ACSL1,ALDOA,DECR1,ECI2,ENO1,ETFA,ETFB,GAPDH,PRDX3,SLC25A4,TKT
PZvC		CD 437		chemical drug	Activated	2.814		0.152	1.873	4.26e-06	ALDOA,AP2M1,APC2,ARHGDIB,ATP5MC3,ATP6V0C,BANF1,CCT2,CDK4,CST7,EEF2,ENO1,GNAS,IMP3,KIF2C,KPNA2,LGALS1,MAN1B1,MEN1,MYC,NACA,NPM1,NR4A1,ODC1,PCLAF,PFN1,PHYH,RPL13,RPS15,SEPTIN7,SLC25A3,SLC30A5,SOD1,SOX4,SSR2,TOPBP1,TP53,UBL5,VDAC2	CD 437,EGR1,HIF1A,JUN,Jnk,NFkB (complex),NR4A1,RELA,RXRA,STAT3,TP53
PZvC		l-asparaginase		biologic drug	Inhibited	-4.472		0.142	-5.332	2.31e-12	ASNS,ATF5,AURKA,AURKB,BARD1,BTG2,BUB1,BUB1B,CCNA2,CCNB2,CDCA5,CDK1,CENPF,CENPN,CYP51A1,DHCR7,EXO1,EXTL1,FASN,HMGCS1,KIF11,KIF15,KIF22,KIF2C,LDLR,LIPG,MAD2L1,MVD,MYBL2,NSL1,NUPR1,PLAGL1,PLK4,RAD51,RAD9B,REM1,SGO1
PZvC		calcitriol		chemical drug	Inhibited	-3.928		0.016	-4.074	2.6e-15	ACADSB,ACSL1,ADCY9,ADHFE1,AR,ATP10D,BMP7,BUB1B,CA11,CA2,CACNA1C,CACNA1D,CAMP,CASR,CCN1,CCNA1,CCNA2,CCNB1,CCND1,CCNE1,CD40,CDC20,CDC45,CDCA5,CDCA8,CDK1,CDKN1B,CDT1,CISH,COL4A1,COL4A2,CPT1A,CSE1L,DCTPP1,DDAH1,DOK5,DUSP1,ECT2,EGR1,ELN,ENPEP,ESR1,ETFB,EXO1,FASN,FBN1,FIS1,FN1,G6PD,GADD45G,GAPDH,GHR,GNAI2,GRK5,HPGD,ID2,IGF1,IGFBP3,IGFBP5,ITGAX,KIF20A,KIF22,KIF23,KPNA2,LBH,LCN2,LGALS1,LPAR1,LRRC17,LTBP1…	CDKN1A,CEBPA,CEBPB,CTNNB1,E2F4,E2f,FOXO3,HDAC1,IL6,JUN,LEP,MED1,MYC,NCOA3,NFKBIA,NFkB (complex),PPARG,RB1,RELA,RXRA,SMARCA4,SP1,STAT3,TCF4,TP53,VDR,calcitriol
PZvC		forskolin		chemical toxicant	Inhibited	-3.544		-0.088	-2.644	2.2e-19	ABCA1,Acan,ACE,ACTB,ACTR2,ADAMTS4,ADCY9,ADM,AGTR1,AKAP12,AKAP13,Akr1b7,ALDOA,ALDOC,ARC,ARHGEF5,ATF3,ATP6AP2,ATP6V0B,ATP6V0C,ATP6V1A,AXIN2,BTG2,CAMP,CASP4,Ccl9,CCNB1,CCNB2,CCND1,CD200,CD44,CDH2,CDK4,CDKN1B,CLU,CMTM5,COL1A1,CREBL2,CRISPLD2,CXCL13,CYP1B1,DAB2,DDIT4,DHCR7,DRD4,DUOX2,DUSP1,EGLN3,EGR1,EPHA4,ESR1,ETV4,FAH,FBLN5,FLNC,FN1,FOSB,GADD45G,GAL,GAP43,GFAP,GFRA1,GNAS,GRK5,GRN,GSTP1,HAPLN1,HAS2,H…	CEBPB,CREB1,CTNNB1,FOS,FSH,IGF1,IL1B,IL6,JUN,NFKB1,NFKBIA,NFkB (complex),PPARG,RELA,SMAD3,SP1,STAT3,TNF,forskolin
PZvC		ELK1		transcription regulator	Inhibited	-3.402		-0.144	-2.912	0.00236	ANKH,CDKN1B,EGR1,FOSB,ITGB6,JAM2,NUPR1,SLC2A1,SLC7A11,SPP1,TAGLN,TPD52L1,ZFP36	AHR,AR,BRCA1,CEBPB,Creb,ELK1,ERK,ESR1,ESR2,ETS1,FOS,Histone h3,JUN,KMT2A,MAPK3,MED1,MRTFA,MRTFB,NFKBIA,NFkB (complex),RNA polymerase II,SP1,SRF,STAT3,TP53
PZvC		FSH		complex	Inhibited	-3.392		-0.053	-3.072	1.53e-09	ACTB,ACTR2,ADCY9,ADM,AKAP12,Akr1b7,AR,ARHGEF5,ATP2A2,AXIN2,BTG2,CASP4,CCND1,CDH2,CDK6,CLEC11A,CREBL2,CRYM,CTNNB1,DAB2,DHCR7,DUSP1,ENC1,ESR1,FGFR1,FLNC,FOSB,GDE1,GNAS,GOT1,GPER1,GRK5,HSD11B1,HSF2,IGFBP3,INHBA,ITGA5,ITGB5,LDLR,LGALS1,LOX,MAP1LC3B,MAP3K5,MAPK6,MICOS10-NBL1/NBL1,MN1,MYC,NOL3,NPY1R,NR4A1,PENK,PKM,PLA1A,PLAT,PPP2R1A,RAB14,RAB27A,RGS16,RHOB,SERPINE1,SLC2A1,SMARCA4,SSTR2,STIP1,TFPI2,TFRC…	CEBPB,CG,CTNNB1,Creb,EGR1,ESR1,ESR2,FOS,FSH,IGF1,IL6,JUN,MYC,NFKBIA,NFkB (complex),PGR,RELA,SP1,SP3,STAT3,TP53,beta-estradiol,progesterone
PZvC		HIF1A	-1.898	transcription regulator	Inhibited	-3.311		-0.126	-2.288	4.37e-12	ACO1,ADAM10,ADM,AGT,AKAP12,ALDOA,ALDOC,ANGPTL4,ANKRD37,ASNS,ATP2A2,AURKA,AXIN2,BNIP3,CCN1,CCN3,CCND1,CD36,CD44,CDH2,CDKN1B,CORO1A,COX4I2,CXorf40A/CXorf40B,DDIT4,EDNRB,EGLN1,EGLN3,ENG,ENO1,EPOR,ERO1A,FHL2,FN1,FYN,GAPDH,GHR,GLYR1,GPER1,GPI,HIF1A,HP,ID2,IGF1,IGF2,IGFBP3,IGFBP5,ITGA1,ITGA5,ITGB3,KDM3A,KIAA1217,LGALS1,LOX,LOXL2,MIF,MYC,NOTCH1,NPM1,NR4A1,NT5E,NTRK2,NUCKS1,PDK1,PFKFB3,PFKL,PKM,PPIA,PTGI…	AHR,ARNT,CEBPB,EPAS1,ESR1,HIF1A,HNF4A,Hif1,IL6,JUN,NFKBIA,NFkB (complex),PPARG,RELA,RUNX2,SP1,STAT3,TNF,TP53,VHL
PZvC		bee venom		chemical - endogenous non-mammalian	Inhibited	-3.308		-0.059	-3.112	0.00555	ARC,CCNB1,CCNL1,CREBBP,EHD1,FOSB,IL13RA2,ITGA5,KIF23,KLF2,MKI67,NUPR1,NUSAP1,PRC1,SLC7A11,SPAG9,TSC22D1
PZvC		arsenic trioxide		chemical drug	Inhibited	-3.264		-0.018	-3.162	4.17e-07	ATP1A2,ATP1B2,ATP1B3,ATP5MC3,ATP5PB,ATP6AP1,ATP6V0B,ATP6V0C,ATP6V1A,ATP6V1C2,AURKA,BCL2A1,BNIP3,CCND1,CD44,CDC25B,CDC45,CDK1,CDK6,CTNNB1,CYP51A1,DHCR24,DHCR7,ECT2,FASN,FDFT1,FN1,GGT1,HBA1/HBA2,HIF1A,HMGCS1,HSBP1,HSP90AB1,HSPA2,KIF11,MAPK6,ME1,MYC,NDUFC2,NDUFS2,NFE2,NOTCH1,NPM1,RCHY1,S100A8,SDHD,SF3B1,SLC7A11,SMARCA4,SMC1A,SREBF1,TFRC,TGIF1,TP53,TYMS,UQCRFS1,VEGFA,XIAP	Akt,CTNNB1,E2F1,E2F4,E2f,FOXO1,FOXO3,HDAC1,JUN,MYC,NFkB (complex),NOTCH1,PTEN,RB1,RBL1,RELA,SP1,STAT3,TP53,TP63,TP73,arsenic trioxide,hydrogen peroxide
PZvC		metribolone		chemical reagent	Inhibited	-3.255		-0.14	-1.928	1.17e-16	ABCC4,ACADSB,AKAP12,Akr1b7,ALDOA,ALDOC,ANKH,AR,ATP5PB,ATP5PD,ATP6AP1,ATP6V0B,ATP6V0C,BPGM,BUB1,CAMKK2,CAPN5,CCNA1,CCNA2,CCND1,CCT2,CDKN1B,CENPN,CLU,COX4I1,CYB561,DDC,DHCR24,EGR1,ENO1,ERO1A,ETFA,ETV1,FASN,FDFT1,FGFRL1,FHL2,FZD8,GADD45G,GAPDH,GFPT1,GOT1,GOT2,GPI,HK1,HMGCS1,HOMER1,HOMER2,IGF1,IGFBP5,INPP4B,JPT1,KIF20A,KMT5A,Ldha/RGD1562690,LDLR,LRIG1,ME1,MERTK,MGST3,MIF,MYC,NDUFB10,NDUFC2,NDUFS2,NDU…	AKT1,AR,BRCA1,CTNNB1,D-glucose,ESR1,ESR2,FOXO1,FOXO3,HIF1A,IGF1R,MYC,PPARG,RB1,RELA,SP1,STAT3,TP53,dihydrotestosterone,metribolone
PZvC		SMARCB1		transcription regulator	Inhibited	-3.226		-0.105	-2.655	2.72e-06	ACSL1,ACTR2,AMPH,AURKA,BNIP3,C4A/C4B,CA8,CCNA2,CCND1,CCNE1,CD44,CDK1,CDT1,COL14A1,COL1A1,F10,FBP1,HES1,HOXC8,HP,KIF11,KIF23,MYBL2,MYC,MYOM1,PLK4,POSTN,PPP1R3C,PTN,RAB14,RFC5,RND3,SGCG,SPARC,TP53	CDKN1A,CDKN2A,E2F1,E2F4,E2f,FOS,KLF4,MYBL2,MYC,PPARG,RB1,RBL1,RELA,RHOA,Rb,SMARCB1,SP1,STAT3,TP53,TP63,TP73,YAP1
MZvC		TNF		cytokine	Activated	4.694		0.077	3.454	3.77e-29	A2M,ABCA1,ABCG2,ABTB2,Acan,ACE,ACP5,ACTB,ADAMTS4,ADAMTS5,ADAMTS7,ADGRG6,ADM,AEBP1,AGT,AGTR1,AIMP1,AKAP12,ALCAM,AMPD3,ANGPT1,ANGPT2,ANGPTL4,ANPEP,AOC3,AR,ARC,ARHGAP22,ARHGDIB,ATF3,ATP1A1,ATP2A2,B2M,BAMBI,BCL2A1,BCL2L11,BCL3,BCL6,BIRC5,BMP2,BMP4,BMPR1A,BUB1B,C4A/C4B,CA12,CA2,CAMP,CARD6,CAV1,CBR3,Ccl27a,Ccl6,Ccl9,CCN1,CCN3,CCN4,CCND1,CCNE1,CCR1,CD4,CD40,CD44,CD83,CDH11,CDH2,CDO1,Celf1,CERS6,CFD,CH25…	EGF,IFNG,IL1B,IL6,JUN,MYC,NFKB1,NFKBIA,NFkB (complex),NOTCH1,RELA,SMAD3,SP1,STAT1,STAT3,TGFB1,TNF,TP53
MZvC		Ige		complex	Activated	4.473		0.166	3.249	7.89e-10	ADAMTSL4,ATP2A2,BCL2A1,BCL2L11,BCL3,BCL6,BIRC5,CARHSP1,CAV1,Ccl9,CD40,CD53,CD74,CDK19,CHST11,CISH,CLEC7A,CMPK2,CXADR,DUSP2,DUSP6,EGR1,ENO2,F2R,FCER1G,FCGR1A,FHL2,FYN,HMOX1,ITGAX,KRAS,LCP2,MARCKSL1,MCF2L,MYC,NPY,NRP1,PDGFA,PENK,PFN1,PIK3CB,PIK3IP1,PPP1R3B,PTGS2,PTPN22,PTPN6,RGS16,RPS6KA2,SCD,SERPINB1,SERPINB2,Serpinb6b,SLC37A2,SLCO4A1,SOCS3,SPP1,TNC,TNFRSF11B,Tpm1,TPST2,TSLP,TUBB6,VAV2,VMP1	CEBPA,CSF2,IL6,Ige,JUN,LYN,MYBL2,NFKBIA,NFkB (complex),RELA,SP1,STAT1,STAT3,STAT5a/b,TNF,TP53
MZvC		Vegf		group	Activated	4.318		0.162	2.624	2.42e-23	A2M,ACE,ACKR4,ADAM10,AKAP12,ANGPT2,ANGPTL2,ANGPTL4,ANPEP,APLNR,ARHGAP22,ATF3,AURKA,AURKB,BCL2A1,BCL2L11,BIRC5,BMP2,BMP7,BUB1,BUB1B,CA2,CCN1,CD40,CD44,CD93,CDC20,CDC45,CDK1,CENPF,CHI3L1,CRABP1,CRY1,CSGALNACT1,CXCR4,DOK5,DUSP6,EGR1,ELN,EMCN,EMP2,FLNA,FLT4,FNDC3A,FOSB,GPSM2,GRB10,GRK5,GUCY1B1,HIF1A,HMOX1,HOMER1,HPSE,IGFBP3,IRF1,JAM2,KDR,KIF11,KIF15,KIF22,KIF2C,KLF1,LPAR6,LRP8,MAD2L1,MAGI1,MALL,MCM5,…	Ap1,EP300,ERK1/2,FOXM1,FOXO1,FOXO3,HIF1A,JUN,MYC,NFKB1,NFkB (complex),NOTCH1,P38 MAPK,RELA,SMAD3,SP1,STAT3,TGFB1,TP53,VEGFA,Vegf
MZvC		VEGFA	-1.38	growth factor	Activated	4.066		0.165	2.761	1.54e-14	ACE,AK4,ANGPT1,ANGPT2,ANPEP,BCL2A1,BCL6B,BIRC5,BMP2,BMP4,BTK,BTLA,CAV1,Ccl9,CCN1,CCND1,CCNE1,CD40,CD68,CD83,CREBBP,CXCR4,E2F2,EGR1,FLT4,FOS,FOSB,GRB10,GRIA2,HIF1A,HLX,HMOX1,ID3,IGFBP5,INPP5D,ITGB3,KDR,LMNA,ME2,MEF2C,MEOX2,MKI67,MMP10,MMP12,MMP9,NFATC2,NOS3,NOTCH1,NR4A1,NRP1,OCLN,PDGFRB,PLAU,PLPP3,PTGS2,RASGRP3,SET,SLC25A5,SMTN,ST5,STC1,TAL1,TEK,TFPI2,THBD,TIMP1,TMSB10/TMSB4X,TNC,UNC5B,VEGFA	AKT1,Ap1,CTNNB1,ELK1,FGF2,IL6,JUN,MYC,NFKBIA,NFkB (complex),P38 MAPK,RELA,SP1,STAT1,STAT3,TP53,VEGFA
MZvC		CpG oligonucleotide		chemical drug	Activated	4.003		0.155	3.323	0.000129	ABCA1,BCL2A1,BIRC5,C2,CA9,Ccl9,CCNB2,CCR1,CD40,CD83,DUSP1,EGR1,GRM4,INPP5D,ITGAX,MCM6,MYC,NOTCH1,POU2AF1,PTGS2,RASSF4,RRM2,SLC1A5,SLC2A3,SLC6A4,SLC7A5,SYK,TNFSF13,Trim30a/Trim30d	Ap1,CREBBP,CpG oligonucleotide,HDAC3,IFNB1,IFNG,JUN,Jnk,MYD88,NFKB1,NFKBIA,NFkB (complex),RELA,RNA polymerase II,STAT1,STAT3,STAT5a/b,TP53
MZvC		1,4-bis[2-(3,5-dichloropyridyloxy)]benzene		chemical toxicant	Activated	3.993		0.144	3.3	2.47e-05	ABCB4,ABCC4,BUB1,BUB1B,CCN4,CCNA2,CCNB1,CCNB2,CCND1,CDC20,CDK1,CDK6,CORO7/CORO7-PAM16,CPT1A,CYP27A1,FAM107B,MAD2L1,MCM5,MCM6,NEDD9,RARRES1,SCD,SLC29A1,TUBA4A,UCP2	1,4-bis[2-(3,5-dichloropyridyloxy)]benzene,Ap1,CASR,CDKN2A,CTNNB1,FOXM1,GLI1,JUN,MAX,MYC,SP1,STAT3,TP53
MZvC		CSF2		cytokine	Activated	3.929		0.173	2.354	4.84e-15	ABCA1,ABCG1,ACE,ACP5,ADA,AURKA,BCL2A1,BCL2L11,BCL3,BIRC5,BMPR1A,BUB1,BUB1B,C4A/C4B,CARD6,CCNA2,CCNB1,CCND1,CCR1,CD180,CD40,CD74,CD83,CDC20,CDCA3,CDCA5,CDCA8,CDK1,CENPE,CHST11,CISH,CLEC7A,CSF1R,CSF2RA,CSNK2A2,CTSC,CXCR4,CYBB,DUSP2,DUSP6,E2F8,EGR1,ELN,EPCAM,EXO1,F2R,FANCL,FCGR1A,FOLR2,FOS,GUSB,HAS2,HIF1A,HMOX1,ID2,ID3,IL16,INPP5D,ITGAX,ITGB3,ITGB5,KIF11,KLF1,LCP1,LOC100909630/RT1-DMb,MCM5,MCM6,MKI6…	Ap1,CSF2,IFNG,IL6,JUN,MAPK14,NCOA3,NFKBIA,NFkB (complex),NOTCH1,P38 MAPK,RELA,SMAD3,SP1,STAT1,STAT3,TGFB1,TP53
MZvC		MITF	1.403	transcription regulator	Activated	3.928		0.196	2.591	8.27e-09	ACO2,ACP5,ALCAM,ATP1A1,ATP6V1B2,AURKB,CCNB1,CD44,CDCA3,CDCA8,CDT1,CENPF,COL2A1,DAPK1,ECT2,EDNRB,FBXO32,FMOD,FOS,GM2A,GNPTAB,GPNMB,HAPLN1,HIF1A,HMBS,HPGD,INPP4B,KAZN,KIF4A,KIFC1,KIT,MCM5,MCM6,MDC1,MGP,MITF,MMP14,OSTM1,PLK1,RFC5,RRAGD,SERPINF1,SHTN1,SOX5,SOX9,SPC24,TACC3,UBE2C,UBL3	E2F1,E2F4,E2f,MITF,RB1,RBL1,TP53
MZvC		NTRK2	-1.322	kinase	Activated	3.72		0.185	2.948	2.05e-07	ABCG2,ANGPT1,BCL2L11,BMP2,CCNA2,CCND1,CCNE1,CDCA3,CDCA5,CDCA8,CDK1,DAPK1,EGR1,FOS,HEY2,MCM5,MYC,SPP1,TP53BP2,TWIST1,VEGFA,XIAP	AKT1,Akt,Ap1,CTNNB1,ELK1,ERK1/2,FOS,FOXO1,JUN,MAPK3,MYC,NFKB1,NFkB (complex),NTRK2,RELA,SMAD3,SP1,SRC,STAT3,TP53
MZvC		genistein		chemical drug	Activated	3.692		0.059	3.188	1.65e-12	A2M,ACE,ACP5,ADM,ANGPTL4,AP1S2,AR,ARSG,ATP6V0A4,ATP6V1A,BCL3,BIRC5,BMP2,CCNB1,CCNB2,CCND1,CD4,CD44,CD68,CD74,CDK1,CFD,CKLF,CLU,Csap1,CTSH,DNASE1L3,DNASE2B,DNPH1,DUSP1,ESR1,EVI2A,EXT1,Fcna,FERMT3,FOS,GFPT1,GM2A,GNPTAB,GUCY1B1,GUSB,HCST,HIF1A,HLA-DQA1,HMOX1,HPGD,ID2,IKBKB,KDSR,LAPTM5,LCP2,MAP4K1,MDC1,MMP3,MMP9,MMRN1,MYC,NAPSA,NCOR1,NEU1,NOS3,PCDH17,PKIB,PLK1,PLTP,PTAFR,PTGS2,PTPN6,RAB14,SIGLEC10,SL…	Akt,Ap1,CTNNB1,ESR2,FOXO1,IL6,JUN,NFKB1,NFKBIA,NFkB (complex),RELA,SP1,STAT1,STAT3,TP53,genistein,nitric oxide,resveratrol
MZvC		l-asparaginase		biologic drug	Inhibited	-5.194		-0.17	-4.147	1.89e-13	ATF5,AURKA,AURKB,BARD1,BIRC5,BUB1,BUB1B,CCNA2,CCNB2,CDCA5,CDK1,CENPF,CENPL,CENPN,EXO1,EXTL1,IDI1,INCENP,KIF11,KIF15,KIF22,KIF2C,KIF4A,KIFC1,LIPG,MAD2L1,MCM5,MCM6,MYBL2,NSL1,PLK1,PLK4,RAD51,RAD9B,REM1,SRC,TOP2A,UBE2C
MZvC		let-7		microrna	Inhibited	-3.874		-0.21	-2.427	8.38e-11	ANKH,APC2,AR,AURKA,AURKB,BCAP29,BCL11A,BMPR1A,BUB1,BUB1B,CCNA2,CCNB1,CCND1,CD44,CDC20,CDC34,CDC45,CDCA3,CDCA5,CDCA7,CDCA8,CDH2,CDK1,CDK6,CDT1,COL27A1,DDX18,DUSP6,E2F2,E2F8,ERO1A,FBL,GPI,ID2,ITGB3,KRAS,MAD2L1,MCM5,MCM6,MTF2,MYC,PA2G4,PTGS2,RFC4,RFC5,RRM1,RRM2,SCD,SOX9,STAT3,ZFP36	AR,Akt,Ap1,BRCA1,CTNNB1,ERK1/2,ESR2,FOXO1,NFKB1,NFkB (complex),RELA,SMAD3,SMAD4,SMAD7,SP1,STAT1,STAT3,TP53,let-7
MZvC		CDKN2A		transcription regulator	Inhibited	-3.712		-0.021	-3.562	5.98e-13	A2M,APPL2,ASF1B,AURKB,BARD1,BCL2L11,BIRC5,BLM,BUB1B,Ccl6,Ccl9,CCNA1,CCNA2,CCNB1,CCND1,CCNE1,CDCA5,CDCA7L,CDK1,CXCL13,CXCL14,DUSP1,E2F2,EBF1,EGR1,FANCL,FBL,FEN1,FHL2,FOS,GFRA2,HOXC4,HUNK,IGF2BP3,IGFBP5,IL17B,IL2RG,ITGB3,ITGB5,KANK2,KIFC1,KRAS,MAD2L1,MCM5,MELK,MKI67,MMP3,MRC1,MS4A1,MYBL2,MYC,PDGFA,PDGFRB,PLK1,POU2AF1,PSMB9,PTGS2,RFC4,RRM1,RRM2,SOX17,TGIF1,TK1,TMPO,TPP1,VEGFA	CDKN1A,CDKN2A,E2F1,E2F2,E2F3,E2F4,E2F5,E2f,FOXO3,IL6,JUN,MYC,NFKBIA,NFkB (complex),RB1,RBL1,RELA,Rb,STAT3,TP53
MZvC		CD 437		chemical drug	Inhibited	-3.508		-0.181	-2.61	0.0501	APC2,ARHGDIB,ATP5F1A,CST7,EIF5A,FOS,HSP90AA1,KIF2C,KPNA2,LGALS1,MGST1,MYC,NR4A1,PCLAF,PFN1,PHYH,RBMX,ROBO4,SET,SLC25A37,SLC25A5,SOX4,TMSB10/TMSB4X,TOPBP1,XRN2
MZvC		ST1926		chemical drug	Inhibited	-3.499		-0.212	-2.654	0.325	ACTB,ATP5F1A,CFL1,CNTN2,EIF5A,HSP90AA1,KIF2C,KPNA2,LGALS1,MGST1,PCLAF,PFN1,ROBO4,SLC25A37,SOX4,TMSB10/TMSB4X
MZvC		ETV6-RUNX1		fusion gene/product	Inhibited	-3.462		-0.156	-2.33	2.11e-09	ABCG1,ADM,ANO1,ANTXR2,ARHGAP25,AURKA,BCL11A,BCL3,BLK,BMP2,CD40,CD44,CD83,CDC42EP2,CDH2,CFL1,CORO1A,CYBB,DDIT4,ENG,FABP5,FERMT2,H4-16,HCST,ID2,IFI30,IRF1,ITGAL,KLF6,LCP2,LGALS1,MAD2L1,MME,MMP9,MN1,MS4A1,MYC,NEDD4L,NOTCH1,NPY,PCDH18,PCP4,PDGFRB,PSMB9,PTPRC,PTPRCAP,RAC2,RAP1GAP2,RASGRP2,RGS16,RNF144A,SIPA1,SPP1,STAT3,STK17B,TBC1D10C,TCF7L2,TNFSF13,TPP1,VAV1,ZBTB20
MZvC		DKK1		growth factor	Inhibited	-3.38		-0.121	-2.918	0.000145	ANGPT2,BIRC5,BMP4,CCND1,CD44,DLG4,EPCAM,LBH,MMP9,MYC,SOX9,Tcf7,TNNT2,TTYH1,TWIST1,WNT5A	Ap1,CREBBP,CTNNB1,Creb,DKK1,HDAC1,JUN,Jnk,LEF1,LRP6,MYC,NFkB (complex),RELA,RUNX2,STAT1,STAT3,TCF,TCF4,Wnt,YAP1
MZvC		Irgm1		other	Inhibited	-3.357		-0.21	-2.545	4.08e-06	AURKB,BUB1,CCNA2,CCNB1,CCNB2,CDCA3,DTL,GINS1,ID2,ID3,MKI67,RRM2,STIL,TK1,UBE2C
MZvC		levodopa		chemical - endogenous mammalian	Inhibited	-3.332		0.025	-3.588	2.39e-11	ABCA7,ABHD14B,ABI1,ABI3,ACKR1,AGGF1,AIF1,ALPL,ARC,ARMH4,ARPP21,ATP2A2,ATP2A3,C4A/C4B,CA12,CAP1,CBR3,CCND1,CDC42EP2,CHST11,CLDN5,COTL1,CRYM,CTSC,CTSZ,DAAM1,DAB1,DBP,DENND1C,DUSP1,DUSP6,EDNRB,EFNA5,EIF4EBP2,FAM210B,Fcrls,FES,FOS,FOSB,Foxp1,GDF1,GDF10,GFAP,GRB10,GRIA2,GUCY1A1,HCLS1,HCST,HOMER1,HTATIP2,IGFBP5,IL11RA,KCNA6,KLF6,KLHL6,LAPTM5,LMNA,LPAR4,LPP,LTBP1,MEF2C,MEIS2,MITF,MMP14,MPP6,MTF2,MYO1B,N…	ADORA2A,Ap1,CEBPB,CREB1,Creb,ELK1,FOS,FOSB,JUN,JUND,MAPK3,NFKBIA,NFkB (complex),RELA,STAT3,levodopa
MZvC		2-(4-amino-1-isopropyl-1H-pyrazolo[3,4-d]pyrimidin-3-yl)-1H-indol-5-ol		chemical reagent	Inhibited	-3.276		-0.023	-3.125	6.97e-11	ASF1B,ATF3,AURKA,AURKB,BCL6,BIRC5,BLM,BMP2,C1S,CCNA1,CCNB1,CCND1,CD44,CDC45,CPT1A,DDIT4,DTL,E2F2,EGR1,EXO1,FANCL,FEN1,GINS1,H2BC10,HAS2,ID3,KIF14,KLF6,KPNA2,MCM5,MCM6,NOTCH1,NR4A1,PTGS2,RAD51,RFC4,RFC5,RRM1,SDC4,SERPINB1,SOX9,TK1,TMEM119,TOP2A,TYMS	2-(4-amino-1-isopropyl-1H-pyrazolo[3,4-d]pyrimidin-3-yl)-1H-indol-5-ol,AKT1,Akt,CDKN2A,CTNNB1,Creb,ELK1,ESR1,FOXO1,MYC,Mek,NFKB1,NFkB (complex),NOTCH1,RBPJ,RELA,Raf,Rb,SMAD3,SP1,STAT1,STAT3,TP53
HZvC		CSF2		cytokine	Activated	4.731		0.151	3.268	5.42e-18	ABCA1,ABCG1,ACE,ACP5,ADA,AURKA,BCL2A1,BCL2L11,BCL3,BIRC5,BMPR1A,BUB1,BUB1B,C4A/C4B,CARD6,CCNA2,CCNB1,CCND1,CCR1,CD180,CD40,CD69,CD74,CD83,CDC20,CDCA2,CDCA3,CDCA5,CDCA8,CDK1,CENPE,CHST11,CISH,CLEC7A,CSF1R,CSF2RA,CSNK2A2,CTSC,CXCR4,CYBB,DUSP2,DUSP6,E2F8,EGR1,ELN,EPCAM,EPOR,EXO1,F2R,FANCL,FCGR1A,FOLR2,FOS,GATA1,GUSB,HAS2,HIF1A,HJURP,HK2,HMOX1,ID2,ID3,IFITM3,IGF1,IL16,INPP5D,ITGAX,ITGB3,KIF11,KLF1,LC…	Ap1,CSF2,IFNG,IL6,JUN,Jnk,MYC,NFKBIA,NFkB (complex),P38 MAPK,RELA,SMAD3,SP1,STAT1,STAT3,TGFB1,TP53
HZvC		TNF		cytokine	Activated	4.457		0.067	3.325	7.55e-32	A2M,ABCA1,ABCG2,ABTB2,Acan,ACE,ACP5,ACTB,ADAMTS4,ADAMTS5,ADAMTS7,ADGRG6,ADM,AEBP1,AGT,AGTR1,AIMP1,AKAP12,ALCAM,ANGPT1,ANGPT2,ANGPTL4,ANPEP,AOC3,AQP1,AQP3,AR,ARC,ARHGAP22,ARHGDIB,ATF3,ATP2A2,B2M,B4GALNT1,BAMBI,BCL2A1,BCL2L11,BCL3,BCL6,BIRC5,BMP2,BMP4,BMP6,BMPR1A,BPGM,BTBD3,BUB1B,C4A/C4B,CA2,CARD6,CAV1,Ccl27a,Ccl6,Ccl9,CCN1,CCN3,CCN4,CCND1,CCNE1,CCR1,CD4,CD40,CD44,CD69,CD83,CDH11,CDH2,CDO1,Celf1,CE…	CTNNB1,EGF,IFNG,IL1B,IL6,JUN,MYC,NFKB1,NFKBIA,NFkB (complex),RELA,SMAD3,SP1,STAT1,STAT3,TGFB1,TNF,TP53
HZvC		MITF	1.426	transcription regulator	Activated	4.442		0.171	3.18	1.01e-11	ACO2,ACP5,ALCAM,ATP6V1B2,AURKB,BRCA1,CCNB1,CD44,CDCA3,CDCA8,CDT1,CENPF,CMA1,COL2A1,DAPK1,ECT2,EDNRB,ESPL1,FBXO32,FMOD,FOS,GLI1,GM2A,GNPTAB,GPNMB,HAPLN1,HIF1A,HMBS,HPGD,INPP4B,KAZN,KIF20A,KIF4A,KIFC1,KIT,MCM5,MCM6,MDC1,MGP,MITF,MMP14,OSTM1,PLA1A,PLK1,RFC5,RRAGD,SEMA3C,SERPINF1,SHTN1,SOX5,SOX9,SPC24,SPC25,ST3GAL6,TACC3,TNFRSF14,UBE2C,UBL3	E2F1,E2F4,E2f,MITF,RB1,RBL1,TP53
HZvC		PTGER2		g-protein coupled receptor	Activated	4.304		0.13	3.549	4.73e-12	ADGRE1,AURKA,BUB1B,CCNA2,CCNB2,CENPE,CENPF,CKS2,CSF1R,CXCR4,DEPDC1,ECT2,EGR1,ITGAL,KIF11,KIF15,KIF18B,KIF20A,KIF22,KIF2C,MELK,MKI67,MMP9,NUSAP1,PLK1,PTGS2,RACGAP1,SPP1,Stfa2/Stfa2l1,STIL,TIMP1,TIMP3,TIMP4,TTK,VEGFA	Ap1,CREB1,CSF2,CTNNB1,ERK1/2,GATA4,HDAC4,IL6,JUN,JUND,NFKB1,NFKBIA,NFkB (complex),PTGER2,RELA,SMAD3,SMAD4,SP1,STAT3,TP53,Tgf beta,dinoprost
HZvC		Ige		complex	Activated	4.235		0.145	3.138	6.95e-10	ADAMTSL4,AQP3,ATP2A2,BCL2A1,BCL2L11,BCL3,BCL6,BIRC5,CARHSP1,CAV1,Ccl9,CD40,CD53,CD74,CDK19,CHST11,CISH,CLEC7A,CMPK2,COBLL1,DUSP2,DUSP6,EGR1,ENO2,F2R,FCER1G,FCGR1A,FGD2,FHL2,FYN,HMOX1,ITGAX,KRAS,LCP2,MARCKSL1,MCF2L,Mcpt1,MYC,NPY,NRP1,NXPE4,PDGFA,PENK,PFN1,PIK3CB,PIK3CD,PIK3IP1,PPP1R3B,PTGS2,PTPN22,PTPN6,RGS16,RSAD2,SCD,SERPINB1,Serpinb6b,SLC37A2,SLCO4A1,SOCS3,SPP1,TNC,TNFRSF11B,Tpm1,TPPP3,TSLP,TUB…	CSF2,Ige,JUN,LYN,MYBL2,MYC,NFKBIA,NFkB (complex),RELA,SP1,STAT1,STAT3,STAT5A,STAT5a/b,TNF,TP53
HZvC		Vegf		group	Activated	4.162		0.141	2.638	1.25e-23	A2M,ACE,ACKR4,ADAM10,AKAP12,ANGPT2,ANGPTL2,ANGPTL4,ANPEP,APLNR,ARHGAP22,ATF3,AURKA,AURKB,BCL2A1,BCL2L11,BIRC5,BMP2,BMP7,BTBD3,BUB1,BUB1B,CA2,CCN1,CD40,CD44,CD93,CDC20,CDC45,CDK1,CENPF,CHI3L1,CPA3,CRLF1,CRY1,CSGALNACT1,CXCL12,CXCR4,DOK5,DUSP6,EGR1,ELN,EMCN,EMP2,FLNA,FLT4,FNDC3A,FOSB,GATA1,GPSM2,GRB10,GRK5,GUCY1B1,HIF1A,HK2,HMOX1,HOMER1,IGFBP3,IHH,IRF1,JAM2,KDR,KIF11,KIF15,KIF22,KIF2C,KLF1,LCN2,LEF…	Ap1,CTNNB1,FOXM1,FOXO1,FOXO3,HIF1A,MYC,NFKB1,NFkB (complex),P38 MAPK,PI3K (complex),RELA,SMAD3,SP1,STAT3,TGFB1,TP53,VEGFA,Vegf
HZvC		IRF7		transcription regulator	Activated	4.094		0.192	3.168	0.0321	ATP5F1A,CCNA1,CD40,CD69,CMPK2,FCGR1A,IFI16,IFI44L,IFITM3,IRF1,IRF8,ITGAX,PARP14,PLAC8,PLSCR1,PSMB8,PSMB9,RSAD2,S100A8,TAP2,TMPO,TPST1,Trim30a/Trim30d,USP8
HZvC		IFNG		cytokine	Activated	4.039		0.074	2.999	8.29e-21	A2M,ABCA1,ABI1,ABLIM3,ACE,Acot1,ACTB,ADAMTS9,ADGRG2,ADM,AGT,AGTR1,AHCY,AIF1,ALPL,ANGPTL4,AQP1,ARC,ATF3,ATP2A2,AUTS2,B2M,BCL2A1,BCL2L11,BCL3,BLNK,BMF,BMP6,BST1,BUB1,BUB1B,C1QC,C2,C4A/C4B,CALB2,CARD6,CAV1,Ccl27a,Ccl6,Ccl9,CCNA1,CCNA2,CCND1,CCR1,CD1D,CD4,CD40,CD44,CD5L,CD68,CD74,CD83,CDC20,CDK1,CERS6,CH25H,CHST11,CHST3,CISH,CLEC7A,CMPK2,CORO1A,CP,CRLF1,CSF1R,CTSC,CTSH,CTSZ,CXCL12,CXCR4,CYB561,CYBA,C…	Ap1,CTNNB1,IFNG,IL10,IL1B,JUN,MYC,NFKB1,NFKBIA,NFkB (complex),RELA,SP1,STAT1,STAT3,TNF
HZvC		FOXM1		transcription regulator	Activated	4.024		0.168	2.959	4.94e-14	ACE,AR,AURKA,AURKB,BIRC5,BUB1B,CAV1,CCNA1,CCNA2,CCNB1,CCNB2,CCND1,CCNE1,CDC20,CDCA2,CDCA8,CDH2,CDK1,CENPE,CENPF,CKS2,CXCL12,ESR1,EZH2,FOS,IGF1,IKBKB,KDR,KIF20A,LEF1,LOX,MKI67,MMP9,MYC,PCNA,PDGFA,PLK1,PLK4,PROM1,PTCH1,STAT3,TOP2A,VCAN,VEGFA,ZEB2	Ap1,BRCA1,CDKN1A,CTNNB1,E2F1,E2F4,E2f,FOXM1,FOXO3,HDAC1,JUN,MET,MYC,NFkB (complex),RB1,Rb,SMAD3,SMAD4,SP1,SRF,STAT3,TCF,TP53,TP63,Vegf
HZvC		1,4-bis[2-(3,5-dichloropyridyloxy)]benzene		chemical toxicant	Activated	3.993		0.126	3.388	0.000107	ABCB4,ABCC4,BUB1,BUB1B,CCN4,CCNA2,CCNB1,CCNB2,CCND1,CDC20,CDK1,CDK6,CORO7/CORO7-PAM16,CPT1A,CYP27A1,FAM107B,MAD2L1,MCM5,MCM6,NEDD9,RARRES1,SCD,SLC29A1,TUBA4A,UCP2	1,4-bis[2-(3,5-dichloropyridyloxy)]benzene,Ap1,CASR,CTNNB1,FOXM1,GLI1,JUN,MAX,MYC,SP1,STAT3,TP53
HZvC		l-asparaginase		biologic drug	Inhibited	-4.95		-0.149	-3.988	4.1e-15	ATF5,AURKA,AURKB,BARD1,BIRC5,BUB1,BUB1B,CCNA2,CCNB2,CDCA5,CDK1,Cdkn1c,CENPF,CENPL,CENPN,EXO1,EXTL1,INCENP,KIF11,KIF15,KIF18B,KIF22,KIF2C,KIF4A,KIFC1,LIPG,MAD2L1,MCM5,MCM6,MYBL2,NSL1,PLAGL1,PLK1,PLK4,RAD51,RAD9B,REM1,SGO1,SPC25,SRC,TOP2A,UBE2C
HZvC		CDKN2A		transcription regulator	Inhibited	-3.992		-0.019	-3.857	4.25e-13	A2M,APPL2,ASF1B,AURKB,BARD1,BCL2L11,BIRC5,BLM,BUB1B,CAPG,Ccl6,Ccl9,CCNA1,CCNA2,CCNB1,CCND1,CCNE1,CDCA5,CDCA7L,CDK1,CXCL13,DUSP1,E2F2,EBF1,EGR1,EZH2,FANCL,FBL,FEN1,FHL2,FOS,GFRA2,HOXC4,IGF2BP3,IGFBP5,IL17B,IL2RG,ITGB3,KANK2,KIFC1,KRAS,LEF1,MAD2L1,MCM5,MELK,MKI67,MMP3,MRC1,MS4A1,MYBL2,MYC,P4HA2,PCNA,PDGFA,PDGFRB,PLAGL1,PLK1,POU2AF1,PSMB9,PTGS2,RFC4,RRM1,RRM2,SLBP,SOX17,TGIF1,TK1,TMPO,TPP1,VEGFA	AR,CCNE1,CDKN2A,E2F1,E2F2,E2F3,E2F4,E2F5,E2f,IL6,JUN,MYBL2,MYC,NFKBIA,NFkB (complex),RB1,RBL1,RELA,Rb,STAT3,TP53
HZvC		ETV6-RUNX1		fusion gene/product	Inhibited	-3.852		-0.136	-2.801	2.29e-10	ABCG1,ADM,ANTXR2,ARHGAP25,AURKA,BCL11A,BCL3,BLK,BMP2,CD40,CD44,CD83,CDC42EP2,CDH2,CORO1A,CYBA,CYBB,DDIT4,ENG,FABP5,FERMT2,FGD2,H4-16,HCST,ID2,IFI16,IFI30,IRF1,IRF8,ITGAL,KLF6,LCP2,LGALS1,MAD2L1,MME,MMP9,MN1,MS4A1,MYC,NEDD4L,NOTCH1,NPY,PCDH18,PCP4,PDGFRB,PROM1,PSMB9,PTPRC,PTPRCAP,RAB4B,RAC2,RAP1GAP2,RASGRP2,RGS16,RNF144A,RSAD2,SIPA1,SPP1,STAT3,STK17B,TBC1D10C,TCF7L2,TNFRSF14,TNFSF13,TPP1,VAV1,ZBTB…
HZvC		Irgm1		other	Inhibited	-3.769		-0.184	-2.992	7.07e-08	AURKB,BUB1,CCNA2,CCNB1,CCNB2,CDCA3,DTL,GINS1,ID2,ID3,IFI16,KIF20A,MKI67,RRM2,RSAD2,STIL,TK1,UBE2C
HZvC		2-(4-amino-1-isopropyl-1H-pyrazolo[3,4-d]pyrimidin-3-yl)-1H-indol-5-ol		chemical reagent	Inhibited	-3.722		-0.02	-3.584	8.82e-12	ARID1A,ASF1B,ATF3,AURKA,AURKB,BCL6,BIRC5,BLM,BMP2,C1S,CCNA1,CCNB1,CCND1,CD44,CDC45,CDCA2,CPT1A,DDIT4,DTL,E2F2,EGR1,EXO1,FANCL,FEN1,GINS1,H2BC10,HAS2,ID3,KIF14,KIF18B,KLF6,KPNA2,MCM5,MCM6,NOTCH1,NR4A1,PCNA,PTGS2,RAD51,RFC4,RFC5,RRM1,SDC4,SERPINB1,SOX9,TK1,TMEM119,TOP2A,TYMS	2-(4-amino-1-isopropyl-1H-pyrazolo[3,4-d]pyrimidin-3-yl)-1H-indol-5-ol,AKT1,ATM,Akt,BRCA1,CDKN2A,CTNNB1,Creb,ESR1,FOXO1,MEF2D,MYC,Mek,NFKBIA,NFkB (complex),RB1,RELA,Raf,Rb,SP1,STAT3,TP53
HZvC		NUPR1		transcription regulator	Inhibited	-3.711		-0.057	-3.138	2.41e-13	ADCY9,ADM,AKAP12,ALDOC,ARHGAP11A,ARHGEF26,ATF3,AURKA,BLM,BNIP3,BRCA1,BUB1,BUB1B,CCN1,CCNA2,CCNB2,CD68,CDCA2,CDCA3,CDCA8,CENPL,CERK,CREB5,CTPS2,CXCR4,DHTKD1,DIPK2A,E2F8,EGLN1,ENO2,ERMP1,ESPL1,ETV1,EXO1,FAM162A,FCHSD2,FGF1,FHL2,FZD8,GINS1,GMEB1,GPSM2,HJURP,HK2,IGF2BP3,KANK2,KIF11,KIF18A,KIF20A,KIF23,KIF2C,KIFC1,KLF6,LHFPL2,LMNB1,LRP8,MAGI1,MKI67,MMP10,MMP12,MMS22L,MYC,MYO18A,NR1D1,NR1D2,NRROS,NSL1,…	CCND1,CDK4,FOXM1,FOXO1,FOXO3,HIF1A,MYC,MYOD1,NUPR1,RELA
HZvC		levodopa		chemical - endogenous mammalian	Inhibited	-3.652		0.021	-3.884	6.57e-12	ABCA7,ABHD14B,ABI1,ABI3,AGGF1,AIF1,ALPL,ARC,ARMH4,ARPP21,ATP2A2,ATP2A3,BTBD3,C4A/C4B,CAP1,CAPG,CCND1,CDC42EP2,Cdkn1c,CHST11,CLDN5,COTL1,CRYM,CTSC,CTSZ,CXCL12,DAAM1,DAB1,DBP,DENND1C,DGKI,DIXDC1,DUSP1,DUSP6,EDNRB,EFNA5,EIF4EBP2,EPOR,FAH,FAM210B,FBLN2,Fcrls,FES,FOS,FOSB,GDF1,GDF10,GFAP,GRB10,GUCY1A1,HCLS1,HCST,HOMER1,HTATIP2,IGFBP5,IL11RA,KCNA5,KCNA6,KLF6,KLHL6,LAPTM5,LPAR4,LPP,LTBP1,MEF2C,MEIS2,MIT…	ADORA2A,Ap1,CREB1,CTNNB1,Creb,EGFR,FOS,HIF1A,JUN,MAPK3,NFKBIA,NFkB (complex),P38 MAPK,RELA,SP1,STAT3,levodopa
HZvC		CD 437		chemical drug	Inhibited	-3.634		-0.158	-2.834	0.0748	APC2,ARF1,ARHGDIB,ATP5F1A,CST7,EIF5A,FOS,HSP90AA1,KIF2C,KPNA2,LGALS1,MGST1,MYC,NR4A1,PCLAF,PFN1,PHYH,RBMX,ROBO4,SET,SLC25A37,SLC25A5,SOX4,TMSB10/TMSB4X,TOPBP1,XRN2
HZvC		ST1926		chemical drug	Inhibited	-3.499		-0.185	-2.761	0.465	ACTB,ARF1,ATP5F1A,CNTN2,EIF5A,HSP90AA1,KIF2C,KPNA2,LGALS1,MGST1,PCLAF,PFN1,ROBO4,SLC25A37,SOX4,TMSB10/TMSB4X
HZvC		calcitriol		chemical drug	Inhibited	-3.484		-0.017	-3.311	1.62e-23	ACADSB,ACKR4,ADAM19,ADCY9,ADHFE1,ALDH1A2,ALPL,ANGPT2,AR,ATP10D,BCL3,BIRC5,BMP7,BRCA1,BUB1B,CA11,CA2,CACNA1D,CALCR,CASR,CCN1,CCNA1,CCNA2,CCNB1,CCND1,CCNE1,CD40,CD69,CDC20,CDC45,CDCA5,CDCA8,CDK1,CDT1,CFD,CISH,CPOX,CPT1A,CSF1R,CXCL12,CYBB,DCTPP1,DDAH1,DOK5,DUSP1,ECT2,EGR1,ELN,ENPEP,ESPL1,ESR1,EXO1,EZH2,FBN1,FECH,FEN1,FGFR3,FOS,FOXA2,GDPD5,GHR,GNAI2,GRK5,HK2,HPGD,ID2,IFI44L,IGF1,IGFBP3,IGFBP5,IL10RA,…	Ap1,IL6,JUN,LEP,NFKBIA,NFkB (complex),PPARG,RARA,RELA,RNA polymerase II,RXRA,SP1,STAT3,TCF4,TNF,VDR,calcitriol,prostaglandin E2
FZvPZ		metribolone		chemical reagent	Activated	6.816	bias	0.493	2.78	2.89e-17	ABCC4,AKAP12,ALDOA,ALDOC,ATP5PB,ATP5PD,ATP6AP1,ATP6V0B,ATP6V0C,CAPN5,CAV2,CCT2,CLU,COX4I1,COX5A,CXCR4,ENO1,ETFA,EZR,FDFT1,FDPS,FH,FHL2,FOS,FZD8,GADD45G,GAPDH,GOT1,GOT2,GPI,HK1,IDI1,IGF1,IGFBP5,Ldha/RGD1562690,MGST3,MIF,MYC,NCOR1,NDUFA3,NDUFB10,NDUFB7,NDUFS2,NDUFV2,NOS3,PFKL,PFKP,PHYH,PKM,PLOD1,POLR3K,PPIA,PPIB,PYGB,RAB27A,RAB4A,REEP6,SAT1,SDHD,SELENOP,SLC1A5,SLC25A5,SPON2,TM4SF1,TOMM22,TP53,TRPS1…	APP,AR,ARNT,CTNNB1,D-glucose,FOXO1,FOXO3,HDAC1,HIF1A,IGF1R,MTOR,MYC,NFKBIA,NR3C1,RB1,SP1,STAT3,TP53,dihydrotestosterone,estrogen receptor,metribolone
FZvPZ		TGFB1		growth factor	Activated	6.436		0.206	3.912	3.37e-26	ADAMTS12,ADCY9,ADK,AK1,ALDOA,ANGPT1,ANPEP,ANXA2,AP3S1,ARF4,ATF4,BMF,BMP4,BMP6,CAMP,CAPNS1,CAV1,CAV2,Ccl2,CCN3,CCN4,CCN6,CCT2,CDH2,CDK4,Cdkn1c,CELF2,CENPE,CFD,CFL1,CHI3L1,CLK2,CLU,CMTM5,CNIH1,CNN3,COL1A1,COL2A1,COL4A1,COL4A2,COL5A1,COL6A1,COL6A2,COMP,COX5A,CPXM1,CSF1R,CTSB,CXADR,CXCR4,CYBB,DAAM1,DAB2,DEPTOR,DTX4,ECM1,EIF4A3,EIF4EBP1,ENO1,ENPP1,EPHA2,ESM1,EXT1,FAP,FBLN5,FBN1,FCER1G,FERMT2,FGFR1,FGF…	AR,CEBPA,CEBPB,EGR1,ERBB2,IL1B,JUN,NFKBIA,PPARG,RXRA,SMAD3,SMAD4,SP1,SP3,STAT3,TGFB1,TGFBR2,TNF,TP53
FZvPZ		HIF1A		transcription regulator	Activated	5.054	bias	0.443	2.394	5e-08	ACO1,AKAP12,ALDOA,ALDOC,AXIN2,BRCA1,CA9,CAV1,Ccl2,CCN3,CDH2,Cdkn1c,COX4I2,CXCR4,EGLN3,ENO1,FHL2,FN1,FOS,FYN,GAPDH,GLYR1,GPI,HMOX1,ID2,IGF1,IGF2,IGFBP3,IGFBP5,ITGA5,JUP,KDM3A,LGALS1,MIF,MYC,NOS3,NPM1,NTRK2,PFKFB3,PFKL,PKM,PPIA,RIOK3,SLC29A1,SLC2A3,SOX9,ST3GAL1,TFRC,TGFB2,TNFRSF11B,TP53	ARNT,CEBPA,CTNNB1,EP300,EPAS1,ESR1,HIF1A,Hif1,JUN,MAX,MYC,NFKBIA,PPARG,RXRA,SP1,TNF,TP53,VHL
FZvPZ		CSF1	0.39	cytokine	Activated	4.995	bias	0.43	2.408	3.89e-11	ACP5,Ccl2,CDK4,CSF1R,CYBB,CYP51A1,EBP,ENO1,FCER1G,FCGR2A,FDFT1,FDPS,FERMT3,FHL2,FN1,FOS,GOT2,GPI,GPNMB,IDI1,IGF1,IL11RA,IL6ST,ITGA5,ITGB5,KLF2,MMP12,MSMO1,MYC,PCNA,PFKFB3,PFKL,PKM,SERPINE2,SLC1A5,SLC29A1,SLC37A2,SPARC,SPP1,SQLE,TP53,TRAF2	AKT1,CEBPA,CEBPB,CSF1,CTNNB1,EGR1,ERK1/2,FOXO3,HIF1A,IFNG,JUN,NFKBIA,NOTCH1,NR3C1,PI3K (complex),PPARG,RXRA,SMAD3,SP1,STAT3,TNF
FZvPZ		dihydrotestosterone		chemical - endogenous mammalian	Activated	4.909	bias	0.311	2.941	5.85e-14	ABCC4,ACO2,ALDOA,AMHR2,AXIN2,BMF,CDH2,CHI3L1,CLU,COBLL1,COL4A1,COL5A3,COL6A1,CPT1A,CYBB,DTL,EIF4EBP1,ENO1,FAM89B,FGFR1,FN1,FOS,GAP43,GAPDH,GLRX3,GLUL,GOSR1,GPI,GPX3,GRB10,GRN,GSTP1,HINT1,HSP90AA1,ID2,IGF1,IGFBP3,IGFBP5,IGFBP7,IL6ST,LGALS1,LTBP1,LY6E,MME,MYC,NNAT,NOS3,NUCB1,ODC1,PFN1,PREP,PRUNE2,PTGER4,RAB27A,RHOB,ROM1,RPS24,SCD,SELENOP,SELENOW,SERPINE2,SFRP4,SLC16A6,SLC1A5,SLC2A3,SOD3,SOX9,SPARC,…	APP,AR,CTNNB1,ESR1,ESR2,FOXM1,HDAC1,HIF1A,JUN,MAX,MYC,NFKBIA,NR3C1,PGR,PPARG,SP1,STAT3,TCF,TCF4,TP53,dihydrotestosterone,progesterone
FZvPZ		IL15		cytokine	Activated	4.722	bias	0.385	2.779	3.73e-06	ALDOA,ALDOC,ANXA1,APBA1,ARHGDIB,ATF4,Ccl2,CD53,CDK4,CPT1A,CREBBP,CXCR4,EBP,ENO1,FKBP1A,FYN,G6PD,GAPDH,GNAS,GNL2,GPI,HCST,HK1,HMOX1,IL2RG,ITGB5,KLF2,MIF,MTA2,MYC,MYH2,PAFAH1B3,PCNA,PFKFB3,PFKL,PFKP,PFN1,PKM,PRDX4,PSAP,PSMB9,S100A11,SLC25A5,TFRC,TKT,TOP2A,TSPAN7	CEBPB,CTNNB1,FOS,FOXO1,FOXO3,HIF1A,IFNG,IL15,IL2,Ige,Immunoglobulin,JUN,MTOR,NFKBIA,NOTCH1,NR3C1,NR4A1,RXRA,STAT3,STAT5A,TP53
FZvPZ		lipopolysaccharide		chemical drug	Activated	4.644	bias	0.316	1.256	1.01e-09	ABCC1,ABCC4,ACO1,ACP5,ACSL1,ANGPT2,ANXA1,APOBEC1,ARPC1B,ASAP1,ATF4,ATP1A1,ATP6AP1,BMP4,CAMP,CAV1,Ccl2,Ccl9,CCN4,CD200,CD48,CD53,CDC42EP2,CDH2,CDK4,CFD,CHI3L1,CKAP4,COL1A1,COL4A1,COL4A2,COL5A1,COL5A3,COL6A1,COL9A1,COL9A3,COX4I1,CP,CREBBP,CSF1R,CTSB,CXADR,CXCR4,CYBB,EEF2,EGLN3,Eif1,ENO1,FBN1,FCER1G,FGL2,FN1,FOS,FOSB,FOXA2,FYN,FZD1,G6PD,GABARAP,GAP43,GLCCI1,GMFG,GSTP1,H2-T24,HCK,HMOX1,HSF2,HSPA13,ID…	CEBPA,CEBPB,CEBPD,HIF1A,IFNG,IL1B,IL6,JUN,MYC,NFKBIA,NOTCH1,NR3C1,PPARG,RXRA,SMARCA4,SP1,STAT3,TNF,lipopolysaccharide
FZvPZ		beta-estradiol		chemical - endogenous mammalian	Activated	4.626		0.186	2.233	2.08e-19	A2M,ACP5,ACSL1,ADCY9,ADGRF5,ADK,AFF4,AGRN,AIF1,AKAP12,ALDOA,ANGPT1,Anp32a,ANPEP,ANXA1,ANXA4,APBA1,APCDD1,ART3,ATF5,ATP5PB,ATP5PD,Bex3,BMP4,BRCA1,CA12,CA2,CAV1,CAV2,CBX6,Ccl2,CCN3,CCT2,CDH2,CDK5,CELF2,CENPM,CHI3L1,CHRDL2,CLDN11,CLU,COL13A1,COL1A1,COMP,COX5A,CP,CPT1A,CPXM1,Crabp2/LOC100911902,CREBBP,CSE1L,CTSB,CXADR,CXCR4,CYBB,CYP51A1,DAB2,DDOST,DECR1,DLG3,DUSP6,EIF4EBP1,ENO1,EPB41L3,FAM111A,FBN1,F…	CTNNB1,E2F1,EPAS1,ESR1,ESR2,FGF2,FOS,JUN,MYC,N-cor,NR3C1,PGR,PPARG,SMAD3,SMAD4,SMAD7,SP1,TGFB1,beta-estradiol,estrogen receptor,progesterone
FZvPZ		SYVN1		transporter	Activated	4.583	bias	0.575		1.63e-05	ABCC4,ADCY9,APLP2,ASF1B,ATP1A1,ATP1B3,ATP6AP1,DAB2,EPHA2,LGALS3BP,MGRN1,PFN1,PLPP3,PSMC3,PTBP1,RAB10,RPN2,SLC1A5,SLC2A3,STOM,TFRC
FZvPZ		NFE2L2		transcription regulator	Activated	4.381	bias	0.421	1.44	3.08e-08	ABCC1,ABCC4,ALAS2,ALDOA,ATF4,ATF7,ATP1A1,BRCA1,Ccl2,CFD,COL1A1,COL4A2,COX4I1,CYBB,DDX39B,EIF3C,EPHB4,FN1,FXYD1,G6PD,GADD45G,GPX3,GSTP1,HMBS,HMOX1,HSP90AA1,HSP90AB1,LMNA,LY6E,M6PR,MAP1LC3B,MGST3,MORF4L2,MRPS18B,MSMO1,PPIB,PREP,PSMC3,RAMP2,RPLP0,S100A13,SAT1,SERPINA3,SLC30A4,SOD1,SOD3,SQSTM1,STIP1,TCN2,TKT,TP53,Tpm1	Akt,BRCA1,CEBPB,Creb,EP300,FOS,HMOX1,IL13,JUN,NFE2L2,NFKBIA,PPARG,SMAD3,SP1,STAT6
FZvPZ		RICTOR		other	Inhibited	-6	bias	-0.445	-3.328	3.15e-07	ATP5F1A,ATP5MC3,ATP5PB,ATP5PD,ATP6AP1,ATP6V0B,ATP6V0C,ATP6V1B2,ATP6V1H,COX4I1,COX4I2,COX5A,FAU,NDUFA3,NDUFA4L2,NDUFB10,NDUFB7,NDUFS2,NDUFV2,PSMA2,PSMA3,PSMB7,PSMB9,PSMC3,PSMC4,PSMC5,PSMD6,PSME3,RPL17,RPL7,RPLP0,RPS15,RPS24,RPS5,SDHD,UQCRFS1
FZvPZ		sirolimus		chemical drug	Inhibited	-5.16	bias	-0.327	-2.565	1.44e-10	APPL1,ARHGDIB,ATF4,ATP1A1,ATP6AP2,ATP6V0B,ATP6V0C,ATP6V1B2,Ccl2,CDK4,CFD,COL1A1,CXCR4,EEF2,ENO1,FN1,FOS,G6PD,GAP43,GSTP1,HMOX1,HSP90AA1,HSP90AB1,ID2,IDI1,IGF2,IGFBP5,IL16,KLF2,LAMB1,LCN2,LMNA,MAP1LC3B,MYC,NEU1,NOS3,NPM1,ODC1,PCNA,PFKP,PKM,PPIA,PSMA3,PSMB7,PSME3,PYGB,RHOQ,RPLP0,RPN2,RPS15,RPS24,RPS5,SCD,SLC1A5,SLC25A5,SLC2A3,SOD1,SOX9,SQLE,SQSTM1,SRC,THBD,TNFRSF11B,TOP2A,TP53,UBA1,VMP1	ARNT,CEBPA,CTNNB1,D-glucose,FOXO1,FOXO3,HIF1A,Insulin,JUN,MTOR,MYC,NFKBIA,NR3C1,PI3K (complex),PPARA,PPARG,SMAD3,SP1,STAT3,TP53,dexamethasone,sirolimus
FZvPZ		CD 437		chemical drug	Inhibited	-4.966	bias	-0.535		9.65e-14	ALDOA,AP2M1,APC2,ARHGDIB,ATP5F1A,ATP5MC3,ATP6V0C,BANF1,CCT2,CDK4,EEF2,ENO1,FOS,GNAS,HSP90AA1,IMP3,LGALS1,MAN1B1,MEN1,MYC,NACA,NPM1,ODC1,PFN1,PHYH,RBMX,ROBO4,RPL13,RPS15,SEPTIN7,SH3BGRL3,SLC25A3,SLC25A5,SLC30A5,SOD1,SSR2,TMSB10/TMSB4X,TP53,UBL5,VDAC2,YWHAZ	CD 437,CEBPB,JUN,MAPK14,SP1,SP3,TP53
FZvPZ		ST1926		chemical drug	Inhibited	-4.733	bias	-0.625		6.96e-11	AP2M1,ATP5F1A,CCT2,CDK4,CFL1,EEF2,ENO1,GNAS,HSP90AA1,IMP3,LGALS1,MAN1B1,MEN1,NACA,NPM1,ODC1,PFN1,ROBO4,RPL13,RPS15,SEPTIN7,SLC25A3,SLC30A5,SOD1,SRP72,SSR2,TMSB10/TMSB4X,TP53,UBL5,VDAC2,YWHAE,YWHAZ
FZvPZ		Alpha catenin		group	Inhibited	-4.705	bias	-0.626		1.5e-08	ADAMTS12,AXIN2,C1QTNF2,CCN3,COL1A1,COL5A1,COL6A1,COL6A2,CTSB,EGFL6,EPHA3,GAP43,IGF1,IGF2,IGFBP6,IGFBP7,IL2RG,IL6ST,ITGA5,MMP12,MYC,S100A8,TNFAIP6,TNFRSF12A	APC,Alpha catenin,CTNNB1,TP53
FZvPZ		PD98059		chemical - kinase inhibitor	Inhibited	-4.648	bias	-0.409	-1.627	2.16e-07	ACAT2,ADIPOR1,AKAP12,ALDOA,ANGPT2,ANPEP,ANXA1,AP2B1,ATF4,CA2,CAMP,CAV1,Ccl2,CDH2,CLU,COL1A1,COL4A1,CTSB,CXCR4,DUSP6,EI24,ENO1,FN1,FOS,FOSB,GAP43,GPI,GRN,HMOX1,HPCAL1,IGF1,IGF2,IGFBP3,ITGB5,LAMP2,MIF,MMP12,MYC,NOS3,ODC1,PCNA,Peg3,PLA1A,PLAT,PLEC,PTGES,RNASE4,S100A8,SDC1,SELENOP,SNRPD1,SOD1,SPP1,SQLE,ST5,STOM,TOP2A,TP53,TSC22D1,VCAN	AR,CEBPA,CEBPB,CEBPD,CTNNB1,EGF,EPAS1,FGF2,FOXO1,IL6,JUN,MYC,NFKBIA,PD98059,PPARG,RAF1,RXRA,SP1,STAT3,TNF
FZvPZ		torin1		chemical reagent	Inhibited	-4.641	bias	-0.597		9.81e-09	ALDOA,ALDOC,ATP5PB,ATP5PD,ATP6AP1,ATP6V0B,ATP6V0C,CDH2,COX4I1,COX5A,ENO1,GAPDH,GPI,HK1,NDUFA3,NDUFB10,NDUFB7,NDUFS2,PFKL,PFKP,PKM,UQCRFS1	FOXO1,FOXO3,HIF1A,MTOR,NR3C1,TP53,torin1
FZvPZ		EGLN		group	Inhibited	-4.477	bias	-0.625		0.000118	A2M,ALDOC,CA9,Ccl2,EGLN3,EIF4EBP1,FYN,GAPDH,GPI,KLF2,LCN2,MIF,NOL3,PFKL,PFKP,RIOK3,RNASE4,SH2B2,SOX9,TNFAIP6,VLDLR	ARNT,CTNNB1,EGLN,EP300,EPAS1,HIF1A,Hif1,MYC,VHL,YAP1
FZvPZ		LY294002		chemical - kinase inhibitor	Inhibited	-4.312	bias	-0.497	-1.09	0.000293	ABCC1,ADIPOR1,ANGPT2,ANPEP,ART3,ATF4,CA9,Ccl2,CDK4,COL1A1,CP,DUSP6,EDIL3,FDFT1,FN1,FOS,FOSB,GRB10,GRN,GSTP1,HAPLN1,HMOX1,HSP90AB1,IDI1,IGF1,IGF2,IGFBP3,IGFBP5,ITGBL1,JUP,LAMB1,LCN2,LMNA,MAB21L1,MEN1,MYC,NOS3,PCNA,PLA2G2A,RFC4,SCD,SPP1,SQLE,THBD,TOP2A,TP53,VCAN	Akt,CEBPA,CEBPB,CEBPD,EGR1,EP300,HIF1A,IGF1,IL6,JUN,LY294002,NFKBIA,NR3C1,PI3K (complex),PPARG,RXRA,SMAD3,SP1,STAT3,TNF
FZvPZ		miR-29b-3p (and other miRNAs w/seed AGCACCA)		mature microrna	Inhibited	-4.017	bias	-0.649		2.73e-06	ADAMTS15,CAV2,COL1A1,COL4A1,COL4A2,COL5A1,COL5A3,FBN1,GMFB,HMGN3,NID1,PLEC,RERE,SPARC,TP53,Tpm1,VCAN
FZvMZ		elaidic acid		chemical - endogenous mammalian	Activated	4.088		-0.033	4.223	1.95e-07	ACAT2,CYP51A1,DHCR24,DHCR7,ELOVL6,FDFT1,FDPS,HMGCS1,HSD17B7,IDI1,LCN2,LDLR,PPP1R3C,SC5D,SCD,SQLE,VCAM1
FZvMZ		SREBF1	0.317	transcription regulator	Activated	3.777		-0.025	3.904	2.73e-10	ABCA1,ACSS2,AK4,ALDOA,ALDOC,ALOX12,Bhlhe41,CFD,COL6A1,CXADR,CYP51A1,DHCR7,ELOVL6,FADS2,FDFT1,FDPS,HMGCS1,HMOX1,HSPA1A/HSPA1B,IDI1,LDLR,MEF2C,PCK2,PKLR,PMP22,SC5D,SCD,Scd2,SERPINA3,SERPINE1,SLC22A4,SQLE,TF,TNNI2,UCP2	HIF1A,HTT,Insulin,MYC,NR3C1,Nr1h,PPARA,PPARG,SCAP,SREBF1,SREBF2,TP53,cholesterol,lipid
FZvMZ		SREBF2		transcription regulator	Activated	3.539		-0.027	3.643	1.54e-08	ABCA1,ACSS2,ALDOC,CYP51A1,DHCR7,ELOVL6,FADS2,FDFT1,FDPS,HMGCS1,IDI1,LDLR,RARRES2,SC5D,SCD,SQLE,TIFA	CTNNB1,HIF1A,HTT,JUN,MYC,Nr1h,PPARG,PPARGC1A,SP1,SREBF1,SREBF2,TP53,cholesterol,lipid
FZvMZ		SCAP		other	Activated	3.513		-0.034	3.647	4.07e-08	ABCA1,ACSS2,ALDOC,ASNS,CYP51A1,DHCR7,ELOVL6,FADS2,FDFT1,FDPS,HMGCS1,IDI1,LDLR,SC5D,SCD,Scd2,SQLE	HTT,MBTPS1,Nr1h,PPARG,PPARGC1A,SCAP,SREBF1,SREBF2,TP53,cholesterol,lipid
FZvMZ		TWIST1	0.51	transcription regulator	Activated	3.351		-0.012	3.42	4.23e-15	AOPEP,BCL2L11,C1QTNF1,Ccl2,CD40,CD44,CDH2,CLU,COL2A1,COL6A1,CXCL12,DKK3,DNM1,EGFL6,FBN2,FGFR2,FIBIN,FMOD,ITGA8,ITGB5,KIT,LMNA,MGST3,MME,NCAM1,PAMR1,PRRX2,PXDN,S100A4,SEMA5A,TF,TGFBI,THBS2,VCAN	Ap1,CDH1,CTNNB1,HIF1A,JUN,MYC,NFkB (complex),SP1,TP53,TWIST1
FZvMZ		SH3TC2		other	Activated	3.162		-0.031	3.259	1.21e-07	CYP51A1,DHCR24,DHCR7,FDPS,HMGCS1,HSD17B7,IDI1,PMP22,SC5D,SQLE
FZvMZ		TP53	-0.081	transcription regulator	Activated	3.094		-0.004	3.134	8.26e-08	ABCB4,ACSS1,ACSS2,ADAMTSL4,AK1,AK4,AKAP12,ALDH1A2,ALDOA,ALOX15,ANGPT1,ANXA4,ASNS,BCL2L11,BNIP3,BOK,BTK,C1QC,CA9,CASP4,CAV1,CAV2,Ccl2,CD36,CD44,CHMP4C,CKAP2,CLU,CMBL,COL14A1,COL2A1,COL6A2,COL9A1,CXCL12,CYP26B1,CYP51A1,DBP,DHCR24,DHCR7,DKK3,DLX1,DPP4,DUSP1,DUSP2,E2F2,ECM1,EDIL3,EGFL6,ENO3,ENPP2,F5,FDFT1,FDPS,FHL1,FOXA2,FSTL3,GAL3ST4,GAS6,GATA1,GLIPR1,GPI,H2BC5,HMGCS1,HMOX1,HSPA1A/HSPA1B,HSPB1,ID2,I…	AR,ARNT,Akt,Ap1,CTNNB1,EGR1,ERBB2,ESR1,FOXO1,HDAC1,HIF1A,Hif1,JUN,MYC,NFkB (complex),PGR,SMAD3,SMAD4,SP1,STAT3,TP53,VHL
FZvMZ		tazemetostat		chemical drug	Activated	3.003		0.01	2.956	0.00584	BCL11A,BMP5,CDH2,CNTN1,CREBBP,ELOVL6,EPHA3,EPHB3,FEZ1,GAP43,IGF2BP3,KIF5C,LEF1,LGALS1,NCAM1,NQO1,PDGFA,SATB1,SLC38A1,SMO,TNC,VCAN
FZvMZ		SP2509		chemical reagent	Activated	3.003		0.01	2.957	0.00909	BCL11A,BMP5,CDH2,CNTN1,CREBBP,ELOVL6,EPHA3,EPHB3,FEZ1,GAP43,IGF2BP3,KIF5C,LEF1,LGALS1,NCAM1,NQO1,PDGFA,SATB1,SLC38A1,SMO,TNC,VCAN
FZvMZ		filgrastim		biologic drug	Activated	2.904		0.008	2.848	5.23e-08	ALOX15,ALPL,ANGPT1,AOC3,ARHGAP25,CARD6,CAVIN2,CD44,CLEC7A,CLU,CMTM5,COL27A1,CXCR4,CYB561,CYP1B1,CYP27A1,E2F2,F5,FCER1G,FGL2,GATA1,GLIPR1,HEY1,HLA-DRA,KIT,LDLR,LEF1,LPAR6,MEF2C,MME,MMP12,MMP9,MPEG1,MS4A6A,PF4,PFKFB3,RARRES1,RSAD2,S100A4,SIGLEC8,SLC45A3,SPON2,SULF2,TRERF1
FZvMZ		cholesterol		chemical - endogenous mammalian	Inhibited	-3.807		-0.012	-3.748	1.3e-07	ABCA1,ACSS2,ADGRE1,C1QC,CAV1,CAV2,Ccl2,CD68,CYP27A1,DHCR7,FDFT1,FDPS,HMGCS1,IDI1,IHH,INHBA,ITGAX,KCNA5,LDLR,MME,MPEG1,MYH11,S100A8,SC5D,SCD,SMO,SQLE,VCAM1,ZFPM2	INSIG1,NPC1,PPARG,PPARGC1A,SCAP,SREBF1,SREBF2,TP53,cholesterol
FZvMZ		VEGFA	0.278	growth factor	Inhibited	-3.498		-0.027	-3.34	2.33e-10	AK4,ANGPT1,ARG2,BTK,BTLA,CAV1,Ccl2,CD36,CD40,CD68,CREBBP,CXCL12,CXCR4,E2F2,ESM1,FLT4,GRB10,GRIA2,HMOX1,INPP5D,ITGA1,LMNA,MEF2C,MEOX2,MMP12,MMP9,MYCN,NFATC2,OCLN,PLAU,SERPINE1,SMTN,SYNM,TAL1,TEK,TFPI2,TNC,TSPO,VCAM1	Akt,Ap1,CTNNB1,EGR1,FOXO1,IL6,JUN,JUNB,Jnk,LDL,NFKBIA,NFkB (complex),NR3C1,P38 MAPK,PPARG,SP1,STAT3,TP53,VEGFA
FZvMZ		FGFR2	1.8	kinase	Inhibited	-3.128		-0.009	-3.094	2.74e-05	BMPER,CA2,CTSC,FGFR2,FOXA2,GLIPR1,GRB10,ID2,IGF1,IGF2,IHH,MEST,NNAT,SOX17,Srgn,TSPAN8,VCAM1	Ap1,ESR1,FGFR2,Histone h3,IRF3,RNA polymerase II,SP1
FZvMZ		Interferon alpha		group	Inhibited	-3.085		-0.022	-3.007	0.403	AUTS2,CCR1,CD1D,CD38,CD40,CH25H,CYB561,ENPP2,GIMAP4,HSPA1A/HSPA1B,IFI16,IFI44L,PARP10,PLSCR1,PTGES,RSAD2,S100A9,SLC6A4,TTC28,VCAM1
FZvMZ		captopril		chemical drug	Inhibited	-3.043		-0.008	-3.013	2.9e-06	ASNS,CAPN6,CD44,CLU,CSRP2,HMOX1,IGFBP6,LCN2,LTBP2,MMP9,Ms4a6b,POSTN,TGFB2,TSPAN8	AGT,AKT1,Ap1,CEBPB,EGR1,ERK1/2,ESR1,HIF1A,JUN,MYC,NFKBIA,PPARG,SP1,SP3,TP53,captopril
FZvMZ		SOX9		transcription regulator	Inhibited	-3.038		-0.019	-2.971	6.16e-07	CDH2,CNMD,COL2A1,COMP,CXCR4,CYP26B1,DMBT1,IHH,KIT,LBP,MIA,PHEX,SMPD3,TCF7L2	AR,CREBBP,CTNNB1,EP300,FOXO1,HIF1A,JUN,MYC,NFkB (complex),NOTCH1,PPARG,PTHLH,RNA polymerase II,SMAD4,SOX9,SP1,TCF,TP53
FZvMZ		CHUK		kinase	Inhibited	-3.023		-0.029	-2.876	5.06e-08	CASP4,Ccl2,CCN3,CCR1,CDH13,CH25H,CLU,CRLF1,CXCL12,ENPP2,HEY1,HEY2,HMOX1,IFI16,IGFBP6,LCN2,MFAP5,MMP9,MYH2,NID1,PCDH7,PLA2G4A,PLAU,PLSCR1,SERPINB2,SNX10,SOD3,VCAM1	AR,Ap1,CHUK,IKBKB,IKBKG,JUN,NFKBIA,NFkB (complex),PPARG,SP1,STAT1,STAT3,STAT5A,TNF,TP53
FZvMZ		MFSD2A		transporter	Inhibited	-3		0.032	-3.097	9.32e-08	ALDOC,CYP51A1,DHCR7,FADS2,FDFT1,IDI1,LDLR,SCD,Scd2
FZvMZ		vancomycin		biologic drug	Inhibited	-2.927		-0.02	-2.858	0.000235	AASS,ASNS,CAPN6,CD44,CLU,Ctla2a,HMOX1,LCN2,Ms4a6b,SCD,SOD3,TSPAN8
FZvMZ		POR		enzyme	Inhibited	-2.918		0.013	-2.979	1.3e-09	ABCA1,ACAT2,ALDH1A2,ASNS,CD36,CHMP4C,CYP51A1,DHCR24,DHCR7,ELOVL6,FADS2,FDFT1,FDPS,FLVCR2,HLF,HMGCS1,HMOX1,IDI1,IHH,LDLR,LGALS1,PFKFB3,RPS6KA2,SC5D,SCD,Scd2,SERPINA3,SQLE	NFkB (complex),POR,PPARA,PPARD,PPARG,SREBF1,fatty acid
FZvHZ		elaidic acid		chemical - endogenous mammalian	Activated	4.433		-0.014	4.496	2.95e-08	ACAT2,AOX1,CYP51A1,DHCR24,DHCR7,ELOVL6,FASN,FDFT1,FDPS,HMGCS1,HSD17B7,IDI1,LCN2,LDLR,PCSK9,PPP1R3C,SC5D,SCD,SQLE,VCAM1
FZvHZ		SREBF2		transcription regulator	Activated	4.162		-0.011	4.214	2.85e-11	ABCA1,ACSS2,ALDOC,CYP51A1,DHCR7,ELOVL6,FADS2,FASN,FDFT1,FDPS,HMGCS1,IDI1,LDLR,MSMO1,PCSK9,PTCH1,RARRES2,SC5D,SCD,SQLE,SREBF1,TIFA	FOXO4,HTT,Ins1,JUN,MYC,NFE2L2,Nr1h,PPARA,PPARG,PPARGC1A,RELA,SP1,SREBF1,SREBF2,STAT3,Srebp,TP53,TP63,USF1,cholesterol,lipid
FZvHZ		SCAP		other	Activated	3.733		-0.015	3.801	1.95e-12	ABCA1,ACSS2,ALDOC,ASNS,CSF1R,CYP51A1,DHCR7,ELOVL6,FADS2,FASN,FDFT1,FDPS,HMGCS1,IDI1,LDLR,MSMO1,PCSK9,PDK1,PTGS2,SC5D,SCD,Scd2,SQLE,SREBF1	HTT,MBTPS1,NFE2L2,Nr1h,PPARG,PPARGC1A,SCAP,SREBF1,SREBF2,Srebp,TP53,USF1,cholesterol,lipid
FZvHZ		SREBF1	1.252	transcription regulator	Activated	3.689		-0.011	3.751	2.09e-12	ABCA1,ACSS2,AK4,ALDOC,Bhlhe41,CFD,COL6A1,CXADR,CYP51A1,DHCR7,ELOVL6,FADS2,FASN,FBXO32,FDFT1,FDPS,GPNMB,HK2,HMGCS1,HMOX1,HSPA1A/HSPA1B,IDI1,LDLR,MSMO1,MYL1,P4HA2,PCSK9,PDK1,PKLR,PMP22,PTGS2,SC5D,SCD,Scd2,SELENOP,SERPINA3,SERPINE1,SLC22A4,SQLE,SREBF1,TF,UCP2,VEGFA	FOXO4,HIF1A,Ins1,Insulin,MYC,NFE2L2,Nr1h,PPARA,PPARG,PPARGC1A,SCAP,SP1,SREBF1,SREBF2,STAT3,Srebp,TP53,cholesterol
FZvHZ		INSR		kinase	Activated	3.528		-0.012	3.589	2.54e-08	ALAD,AQP1,ATP2A3,BCL2A1,C2,Ccl2,CD36,CKMT2,CORO2B,CXCR4,CYP1B1,CYP51A1,DHCR7,DUSP1,FASN,FDFT1,FDPS,FHL1,GAPDH,GRB10,H19,HMGCS1,IDI1,IGF1R,IGF2,ITGB5,KIT,LCP1,LGALS1,MMP9,MPEG1,MSMO1,NDN,PKLR,RTN2,SATB1,SC5D,SCD,SELENOP,SERPINE1,SKAP2,SLC2A1,SOCS3,SQLE,SREBF1,THBS2,UCP2,VCAM1	D-glucose,EP300,FOXO4,HIF1A,IGF2,INSR,Ins1,Insulin,JUN,MYC,NFKBIA,NFkB (complex),NR1H3,PPARA,PPARD,PPARG,RELA,SP1,SREBF1,STAT3,TP53,fatty acid
FZvHZ		TWIST1	0.792	transcription regulator	Activated	3.372		-0.005	3.405	1.7e-19	Acan,AOPEP,BCL2L11,C1QTNF1,Ccl2,CD44,CDH2,CHAD,CHRDL2,COL2A1,COL6A1,CXCL12,DKK3,DNM1,EGFL6,EZH2,FBN2,FGFR2,FIBIN,FMOD,GLI1,ITGA8,ITGB5,KIT,LMNA,MFGE8,MGST3,MME,NCAM1,NT5E,PAMR1,PROM1,PRRX2,PXDN,S100A4,SEMA5A,SPP1,TF,TGFBI,THBS2,VCAN,VEGFA,ZEB1	Ap1,BCL2,CDH1,CTNNB1,GLI1,GLI2,JUN,MYC,NFKBIA,NFkB (complex),RELA,SOX9,SP1,SPZ1,SRC (family),STAT3,TP53,TP63,TWIST1,YAP1
FZvHZ		TGFB1		growth factor	Activated	3.197		-0.005	3.258	4.26e-32	AASS,ABCA1,ABCG2,ABLIM3,Acan,ACKR1,ACSS1,ADAM10,ADAMTS4,ADGRG2,AK1,ALOX15,ANGPT1,ANGPTL4,ANPEP,ANXA8/ANXA8L1,AOPEP,APLNR,AQP1,ARHGAP19,ARHGEF19,ASNS,ASPN,BAMBI,BCL2L11,BMP2,C1S,C2,CADM1,CALB2,CALCR,CAMP,CAV1,CAV2,Ccl2,CCN3,CCNE1,CCR1,CD36,CD44,CD68,CD69,CDH2,CDT1,CELF2,CFD,CMTM5,COL12A1,COL16A1,COL2A1,COL3A1,COL6A1,COL6A2,COL8A1,CPXM1,CSF1,CSF1R,CSPG4,CSRP2,CTSC,CXADR,CXCL12,CXCR4,CYB561,CYBB,DBP…	CTNNB1,ERBB2,HIF1A,IL6,JUN,NFKBIA,NFkB (complex),NOTCH1,PGR,PPARG,RELA,SMAD2,SMAD3,SMAD4,SMAD7,SP1,STAT3,TGFB1,TNF,TP53,Tgf beta
FZvHZ		isoquercitrin		chemical drug	Activated	3.162		-0.013	3.204	2.4e-10	ACAT2,CYP51A1,DHCR7,FASN,FDFT1,FDPS,LDLR,MSMO1,SC5D,SQLE	PPARGC1A,SREBF1,SREBF2,TP53,isoquercitrin
FZvHZ		SH3TC2		other	Activated	3.162		-0.013	3.204	8.38e-07	CYP51A1,DHCR24,DHCR7,FDPS,HMGCS1,HSD17B7,IDI1,PMP22,SC5D,SQLE
FZvHZ		(-)-norephedrine		chemical drug	Activated	3		-0.015	3.046	7.66e-09	CYP51A1,DHCR7,FDFT1,FDPS,HMGCS1,IDI1,LDLR,MSMO1,SQLE	(-)-norephedrine,NFE2L2,Nr1h,PPARGC1A,SREBF1,SREBF2,Srebp,TP53,cholesterol
FZvHZ		SPI1		transcription regulator	Inhibited	-3.709		-0.006	-3.677	6.37e-10	ADGRE1,BCL11A,BLNK,BTK,CD1D,CD68,CMPK2,CSF1,CSF1R,CSF2RA,CTSE,CYBB,DUSP6,E2F2,EBF1,FCER1G,FES,GATA1,GATA2,HMBS,ID2,IFI44L,KIT,LEF1,LMO2,Mcpt1,MME,MRC1,MS4A1,PRDM1,PSMB8,PSMB9,PTGS2,PTPN6,PTPRC,RSAD2,SPP1,TNFRSF14,TRB,VAV1	Ap1,HDAC3,IL10,IL4,IL6,IRF8,JUN,MTA2,NFKB1,NFKBIA,NFkB (complex),RBBP7,RELA,RUNX1,SMAD3,SMAD6,SPI1,STAT1,STAT3,STAT6,TAL1
FZvHZ		l-asparaginase		biologic drug	Inhibited	-3.695		0.012	-3.738	0.00209	ASNS,CENPM,CYP51A1,DHCR7,EXTL1,FASN,FDPS,HMGCS1,IDI1,LDLR,LIPG,MSMO1,PCSK9,SQLE
FZvHZ		VEGFA	1.277	growth factor	Inhibited	-3.626		-0.011	-3.554	8.26e-10	AK4,ANGPT1,ANPEP,ARG2,BCL2A1,BMP2,BTK,BTLA,CAV1,Ccl2,CCNE1,CD36,CD68,CREBBP,CXCL12,CXCR4,E2F2,ESM1,ETV4,FLT4,GRB10,HMOX1,INPP5D,ITGA1,LMNA,MEOX2,MMP9,MYCN,NFATC2,NOTCH1,NRP1,PLAU,PTGS2,SERPINE1,SMTN,SYNM,TAL1,TEK,TFPI2,TNC,TSPO,VCAM1,VEGFA	Akt,Ap1,CREB1,CTNNB1,EGR1,FGF2,FOXO1,IL6,JUN,KDR,MYC,NFKB1,NFKBIA,NFkB (complex),NOTCH1,P38 MAPK,RELA,SMAD3,SP1,STAT3,VEGFA
FZvHZ		PML		transcription regulator	Inhibited	-3.499		0	-3.496	1.73e-08	AHSP,ANXA4,CCNE1,CDH2,CXCR4,ELOVL6,FASN,HBB,HLA-DRA,HMGCS1,HMOX1,HSD17B7,HSPB1,ID2,IDI1,IFI44L,LDLR,LIPC,NQO1,PIK3CB,PLSCR1,PSMB8,PSMB9,SCD,SREBF1,TAP2,UCP2,ZEB1	Ap1,CTNNB1,FOXO1,FOXO3,JUN,NCOA3,NFE2L2,NFkB (complex),PML,PPARG,PPARGC1A,PTEN,RELA,RXRA,SP1,SREBF1,SREBF2,STAT1,STAT3,TP53,USF1,arsenic trioxide
FZvHZ		EGLN		group	Inhibited	-3.463		0.015	-3.539	9.93e-09	AK4,ALDOC,BCL11B,BNIP3,CA9,CCDC58,Ccl2,CSRP2,EGLN1,EGLN3,FSTL3,GAPDH,GPR146,HK2,LCN2,MIF,PDK1,PFKP,PYGL,RNASE4,RRAGD,S100A9,SERPINE1,SLC16A3,SOX9,TMEM107,TNFAIP6,VEGFA	ARNT,CTNNB1,EGLN,EP300,EPAS1,HIF1A,Hif1,MYC,PPARG,VHL,YAP1
FZvHZ		MFSD2A		transporter	Inhibited	-3.45		0.014	-3.498	1.01e-10	ALDOC,CYP51A1,DHCR7,FADS2,FASN,FDFT1,HK2,IDI1,LDLR,SCD,Scd2,SREBF1
FZvHZ		CpG oligonucleotide		chemical drug	Inhibited	-3.371		-0.011	-3.33	0.00053	ABCA1,BCL2A1,C2,CA9,CCR1,CD36,DUSP1,INPP5D,ITGAX,NOTCH1,POU2AF1,PTGES,PTGS2,RASSF4,SC5D,SERPINE1,SLC6A4,SYK,Trim30a/Trim30d	Ap1,CEBPB,CpG oligonucleotide,ERK,IL10,IL6,JUN,MYC,MYD88,NFKB1,NFKBIA,NFkB (complex),PI3K (complex),PPARG,RELA,SMAD3,STAT1,STAT3
FZvHZ		E. coli B4 lipopolysaccharide		chemical toxicant	Inhibited	-3.369		-0.01	-3.302	1.35e-13	ABCB4,AMPD3,ANXA1,AQP1,ARHGAP30,Ccl2,CD38,Cd52,CLEC14A,ECRG4,EMB,EXOC6,F13A1,F5,FBLIM1,FCER1G,FGL2,FIBIN,GPNMB,HK2,HMOX1,HSPB8,IFI16,INPP5D,KLHL6,LCN2,LCP1,LCP2,MRC1,PDE3A,PLEK,PSMB8,PTGES,PTGS2,PTPN6,PTPRC,RAB7B,RSAD2,SLAMF9,Slfn2,SNCA,SOCS3,STAB1,Stfa2/Stfa2l1,TF,Trim30a/Trim30d,TSPO,VCAM1	Ap1,CSF2,E. coli B4 lipopolysaccharide,IL1B,MYC,MYD88,NFKB1,NFKBIA,NFkB (complex),RELA,SOCS1,SP1,STAT1,STAT3,STAT5a/b,TLR4,TP53
FZvHZ		IFNG		cytokine	Inhibited	-3.26		-0.006	-3.194	6.76e-21	ABCA1,ABI1,ABLIM3,ACSS1,ADAMTS9,ADGRG2,AGTR1,ALOX15,ANGPTL4,AQP1,ARG2,ASNS,AUTS2,BCL2A1,BCL2L11,BLNK,BST1,C2,CALB2,CARD6,CAV1,Ccl2,Ccl6,CCR1,CD1D,Cd24a,CD36,CD38,CD44,CD5L,CD68,CD74,CDH13,CH25H,CLEC7A,CMPK2,CP,CRABP1,CRLF1,CSF1,CSF1R,CTSC,CTSZ,CXADR,CXCL12,CXCR4,CYB561,CYBB,DBP,DPP4,DUSP1,E2F2,EGLN3,ENO1,EPOR,ESM1,FASN,FCER1G,FCN1,FECH,FGF1,FGL2,FLT4,FZD1,GAS6,GBP7,GGT5,GJA5,GPR146,HCK,HK2,HLA-DQ…	Ap1,HIF1A,IFNG,IL10,IL1B,NFKB1,NFKBIA,NFkB (complex),PPARG,RELA,SPI1,STAT1,STAT3,STAT6,TNF,TP53
FZvHZ		captopril		chemical drug	Inhibited	-3.214		-0.003	-3.198	2.16e-11	ANXA1,ASNS,CAPN6,CD44,CP,CSRP2,FBLIM1,HMOX1,IGFBP6,LCN2,LTBP2,MMP9,MRC1,Ms4a6b,POSTN,PSMB8,PTGS2,SPP1,TGFB2,THBS4,TNFRSF12A,TSPAN8	AGT,AGTR1,AKT1,AMPK,Ap1,EGR1,ERK1/2,ESR1,FOXO1,JUN,MYC,NFE2L2,NFKB1,NFkB (complex),PPARG,RELA,SMAD3,SP1,TP53,USF1,YAP1,captopril
PZvMZ		CD 437		chemical drug	Activated	5.248	bias	0.438	2.553	3.5e-08	ALDOA,AP2M1,APC2,ARHGDIB,ATP5F1A,ATP5MC3,ATP6V0C,BANF1,CCT2,CDK4,EEF2,FOS,GNAS,HSP90AA1,IMP3,ITM2B,MEN1,NACA,NPM1,ODC1,PFN1,PHYH,RBMX,ROBO4,RPL13,RPS15,SLC25A3,SLC25A37,SLC25A5,SLC30A5,SOD1,SSR2,TMEM14C,TMSB10/TMSB4X,TP53,UBL5,VDAC2,YWHAZ	CD 437,JUN,MAPK14,NFkB (complex),SP1,SP3,STAT3
PZvMZ		RICTOR		other	Activated	5.129	bias	0.364	2.704	7.15e-08	ATP5F1A,ATP5MC3,ATP5PB,ATP5PD,ATP6AP1,ATP6V0B,ATP6V0C,ATP6V1B2,ATP6V1G3,ATP6V1H,BCL2L11,CD4,COX4I1,COX5A,FAU,NDUFA3,NDUFB10,NDUFB7,NDUFS2,NDUFV2,PRKCB,PSMA2,PSMA3,PSMB7,PSMB8,PSMB9,PSMC3,PSMC4,PSMC5,PSMD6,PSME1,PSME3,PSME4,PTGS2,RPL17,RPL7,RPLP0,RPS15,RPS24,RPS5,SDHD,Slfn2,SREBF1,UQCRFS1,VCAM1	ELK1,ERK1/2,JUN,MYC,NFKB1,NFKBIA,NFkB (complex),PPARA,Pkc(s),RICTOR,SMAD3,SP1,STAT1,STAT3,STAT5a/b,STAT6
PZvMZ		ST1926		chemical drug	Activated	4.976	bias	0.511		2.99e-07	AP2M1,ATP5F1A,CCT2,CDK4,CFL1,EEF2,GNAS,HSP90AA1,IMP3,ITM2B,MEN1,NACA,NPM1,ODC1,PFN1,ROBO4,RPL13,RPS15,SLC25A3,SLC25A37,SLC30A5,SOD1,SRP72,SSR2,TMEM14C,TMSB10/TMSB4X,TP53,UBL5,VDAC2,YWHAE,YWHAZ
PZvMZ		ETV6-RUNX1		fusion gene/product	Activated	3.929	bias	0.377	1.683	0.000248	ARHGAP24,ARHGAP25,BCL11A,BLK,CD40,CD48,Cdc42,CDC42EP2,CDH2,CFL1,CYBB,FERMT2,FGFR1,GIMAP4,HCST,IFI30,INTS2,IRF1,ITGAL,JAK1,LCP2,MKNK2,MME,MMP9,MS4A1,NCK1,NPY,PDGFRB,PSMB9,PTPRC,PTPRCAP,RASGRP2,RBCK1,RSAD2,SPP1,STAT6,TBC1D10C,TNFSF13,TPP1,ZFHX3
PZvMZ		AG490		chemical - kinase inhibitor	Activated	3.692	bias	0.425	1.953	7.5e-05	A2M,CD68,ENPP2,FOS,IGF1,IRF1,LMO2,MMP9,MYH11,NOS3,OCLN,PCNA,PLA2G2A,PTGS2,SOCS3,SPP1,TAGLN,TIMP1	AG490,CCND1,CEBPA,FOXO1,FOXO3,IL6,JUN,NFKB1,NFKBIA,NFkB (complex),NR3C1,NR3C2,PI3K (complex),PPARG,SMAD3,STAT1,STAT3,TNF,corticosterone
PZvMZ		CLPP		peptidase	Activated	3.606	bias	0.531		0.000521	ACADL,ACO2,ALDOA,ATP5F1A,DECR1,ECI2,ETFA,ETFB,FH,GAPDH,PRDX3,SLC25A4,TKT
PZvMZ		PD98059		chemical - kinase inhibitor	Activated	3.588	bias	0.335	0.752	2.25e-09	ADIPOR1,AKAP12,ALDOA,ANGPT2,ANPEP,AP2B1,ATF4,BCL2L11,CA2,CAMP,CCR1,CD36,CD4,CD40,CD74,CDH2,CDKN1B,CLU,COL1A1,COL4A1,CTSB,CXCR4,CYP1B1,DUSP6,E2F2,EI24,FASN,FOS,GAP43,GRN,HMOX1,HPCAL1,ID3,IGF1,ITGAX,LAMP2,LAT,MCF2L,MMP12,MMP9,MYCN,MYH1,MYH11,NOS3,NPY,ODC1,PCNA,PCSK6,PDGFA,Peg3,PLA2G4A,PLAT,PLAU,PTAFR,PTGES,PTGS2,RUNX1,S100A8,SDC1,SELENOP,SERPINB2,SIRPA,SLC16A7,SLC35B1,SMAGP,SNRPD1,SOCS3,SOD1,SPP1,S…	Ap1,CEBPA,CTNNB1,EGF,FGF2,FOS,FOXO1,IL6,JUN,MYC,NFKB1,NFKBIA,NFkB (complex),PD98059,PPARG,RAF1,SP1,STAT3,TNF
PZvMZ		mir-21		microrna	Activated	3.563	bias	0.347	1.588	0.00341	AIF1,ALOX15,ARF4,BTG2,CARD6,CASP4,CCT8,CLU,COL1A1,CSE1L,DBP,FCGR2A,FGL2,GBP7,GPBP1,INPP5D,IRF1,KIFC1,Ldha/RGD1562690,MMP9,NPAS2,PLAT,RAB7B,RHOB,SLC25A37,Slfn2,Spry1,TIAM1,TMEM97,TP53,VCAM1,YWHAB,YWHAZ	Ap1,CEBPB,ERK,FOS,IFNG,IL6,IRF1,JUN,NFKB1,NFKBIA,NFkB (complex),STAT1,STAT3,STAT5a/b,STAT6,cytokine,mir-21
PZvMZ		ABCB6		transporter	Activated	3.45		-0.037	3.578	2.82e-05	ALAD,ALAS2,CPOX,Cyp2d22,FECH,GLRX5,HK1,HMBS,KLF1,PRDX2,SLC25A37,UROS
PZvMZ		miR-146a-5p (and other miRNAs w/seed GAGAACU)		mature microrna	Activated	3.434	bias	0.531		0.0425	BLMH,BRCA1,CAMP,CD40,CXCR4,DMBT1,GATA1,HEY1,LBP,MMP16,MTA2,PTAFR
PZvMZ		lipopolysaccharide		chemical drug	Inhibited	-5.429	bias	-0.258	-1.714	2.27e-27	ABCC1,ABCC4,ACO1,ACP5,AKAP13,ALOX12,ALOX15,ANGPT2,ANGPTL2,APLNR,APOBEC1,AQP1,ARPC1B,ASAP1,ATF4,ATP1A1,ATP6AP1,BAMBI,BCL2L11,BLNK,BMP4,BTK,C1QC,CACNA1D,CALCR,CAMP,CARD6,CASP4,CASR,Ccl9,CCN4,CCNL1,CCR1,CD200,Cd24a,CD2AP,CD36,CD38,CD4,CD40,CD48,Cd52,CD53,CD68,CD74,CDC42EP2,CDH2,CDK4,CFD,CH25H,CHI3L1,CKAP4,CLDN5,CLEC7A,COL12A1,COL1A1,COL4A1,COL4A2,COX4I1,CP,CREG1,CRYBA4,CSF1,CSF1R,CST3,CTSB,CTSC,CXCL…	CEBPA,IFNG,IL1B,IL6,IRF1,JUN,NFKB1,NFKBIA,NFkB (complex),PPARG,SMAD3,SMAD4,SP1,STAT1,STAT3,TGFB1,TNF,lipopolysaccharide
PZvMZ		Vegf		group	Inhibited	-4.937	bias	-0.391	-1.589	2.17e-11	A2M,ADGRF5,AKAP12,AKAP13,ANGPT2,ANGPTL2,ANPEP,APLNR,ASNS,AXIN2,BCL2L11,BUB1B,CA2,CD40,CD93,CDC25B,CHI3L1,CRABP1,CSE1L,CSGALNACT1,CXCL12,CXCR4,CYYR1,DTYMK,DUSP6,EBP,EMCN,ENPP2,EPHA4,FLNA,GATA1,GRK5,GUCY1B1,HERPUD1,HK2,HMOX1,HPSE,IHH,IL6ST,IRF1,JAM2,KLF1,KMT2A,LCN2,LEF1,LPAR1,LRP8,MAZ,MEF2C,MEOX2,MGST2,MMP9,MYCN,NOS3,NPL,NRCAM,NRROS,PDGFA,PLAU,PLPP3,PMP22,PPAN,PRKCB,PTGS2,RGL2,RGS2,SERPINB2,SLC7A1,…	Ap1,CTNNB1,EGFR,ERK1/2,FOS,FOXC2,JUN,MYC,NFKB1,NFKBIA,NFkB (complex),P38 MAPK,PPARG,SMAD3,SP1,STAT1,STAT3,VEGFA,VHL,Vegf
PZvMZ		TNF		cytokine	Inhibited	-4.809		-0.186	-2.2	7.29e-18	A2M,ABCC1,ABCD2,ACP5,AKAP12,ALAD,ANGPT2,ANPEP,AOC3,AQP1,ARF4,ARHGDIB,ATF4,ATP1A1,AXIN2,B2M,BAMBI,BCL2L11,BMP4,BMP6,BMPER,BPGM,BTG2,BTG3,BTRC,BUB1B,CA12,CA2,CAMP,CARD6,CASP2,CASP4,Ccl6,Ccl9,CCN3,CCN4,CCR1,CD200,CD36,CD38,CD4,CD40,CDH13,CDH2,CDK4,Celf1,CFD,CH25H,CHI3L1,CHST2,CLDN5,CLU,COL16A1,COL1A1,CP,CPT1A,CSF1,CSF1R,CSGALNACT1,CTSB,CTSC,CTSZ,CXCL12,CXCR4,CYBB,CYP1B1,CYTIP,CYYR1,DENND4A,DMBT1,DPP…	Ap1,CDKN2A,IFNG,IKBKB,IL1B,IRF1,JUN,NFKB1,NFKBIA,NFkB (complex),PPARG,SMAD3,SMAD4,SP1,STAT1,STAT3,TGFB1,TNF,TP53
PZvMZ		vancomycin		biologic drug	Inhibited	-4.74	bias	-0.302	-3.311	2.72e-08	A2M,AASS,ANXA2,ASNS,CLU,CP,EFEMP2,FCGR2A,FXYD5,GPNMB,HMOX1,LCN2,MRC1,Ms4a6b,PSMB8,S100A11,SCD,SPP1,TIMP1,TMSB10/TMSB4X,Tpm1,TSPAN8,TUBB	FOS,Ige,JUN,NFKBIA,NFkB (complex),STAT3,vancomycin
PZvMZ		IFNG		cytokine	Inhibited	-4.646		-0.204	-2.028	9.99e-21	A2M,ABCC1,ABLIM3,ACO1,ACSS1,ADAMTS9,ADGRG2,AGRN,AHCY,AIF1,ALOX12,ALOX15,ALPL,AQP1,ASNS,ATF4,ATP1A1,AUTS2,B2M,BCL2L11,BLNK,BMF,BMP6,BST1,BUB1B,C1QC,CARD6,CASP2,CASP4,Ccl6,Ccl9,CCR1,CD200,Cd24a,CD36,CD38,CD4,CD40,CD5L,CD68,CD74,CDC25B,CDH13,CDK4,CDKN1B,CH25H,CLEC7A,COL1A1,CP,CRABP1,CSE1L,CSF1,CSF1R,CTSB,CTSC,CTSZ,CXCL12,CXCR4,CYBB,DAPK1,DBP,DECR1,DPP4,DTX3L,E2F2,EPOR,FASN,FCER1G,FCGR2A,FCN1,FECH,FG…	Ap1,CEBPA,IFNG,IL10,IL1B,JUN,NFKB1,NFKBIA,NFkB (complex),PPARG,STAT1,STAT3,STAT5a/b,STAT6,TNF
PZvMZ		CHUK		kinase	Inhibited	-4.561	bias	-0.43	-1.667	1.57e-12	CASP4,Ccl9,CCN3,CCR1,CDH13,CDKN1B,CH25H,CLU,COL18A1,CP,CSF1,CTSB,CTSZ,CXCL12,DUSP6,ENPP2,FOS,GRN,HEY1,HK2,HMOX1,HSP90AA1,IGFBP6,ITM2B,LCN2,MFAP5,MMP9,MYH1,NID1,PCDH7,PCNA,PLA2G4A,PLAU,PLD3,PLSCR1,PTGS2,SERPINB2,SERPINE2,Slfn2,SOCS3,SPP1,SQSTM1,SRC,TMEM176B,TNFRSF11B,TP53,VCAM1	Akt,Ap1,CDKN2A,CEBPA,CEBPB,CHUK,FOXO1,IKBKB,IKBKG,JUN,NFKB1,NFKBIA,NFkB (complex),PPARG,STAT3,TNF,TP53
PZvMZ		IL5		cytokine	Inhibited	-4.549	bias	-0.505		7.03e-08	A2M,ACP5,ALDOA,ANXA2,ANXA6,ASNS,ATF4,CASP4,CCR1,CD40,CKAP4,CRIP1,CTSC,CXCR4,DUSP6,EBP,EGLN1,EIF4EBP1,EPOR,FGL2,GADD45G,GBP7,HIGD1A,IFI30,IL2RG,IL4R,ITGB6,LCP2,MAPK6,MMP9,NACA,NFE2,PDLIM1,PKIB,PKM,PMP22,PRDM1,PRDX4,PTPRC,RASGRP2,RHOH,SLC16A3,SLC1A5,SLC39A8,SLC7A5,TMEM97,UCHL3	Ap1,BCL6,CSF2,EP300,FOXO1,HRAS,IFNG,IL5,IRF1,JUN,MTA3,MYC,NFKB1,NFKBIA,NFkB (complex),RXRA,SP1,STAT1,STAT3,STAT6,TP53
PZvMZ		hexachlorobenzene		chemical toxicant	Inhibited	-4.451	bias	-0.456	-2.42	7.78e-10	A2M,ANXA2,ASNS,CLU,CP,EFEMP2,FCGR2A,FXYD5,GPNMB,LCN2,MMP9,MRC1,Ms4a6b,PSMB8,S100A11,SPP1,TIMP1,TMSB10/TMSB4X,Tpm1,TSPAN8	ERK1/2,JUN,MYC,SMAD3,SP1,STAT3,hexachlorobenzene
PZvMZ		triamterene		chemical drug	Inhibited	-4.438	bias	-0.483	-2.296	1.42e-08	A2M,ANXA2,ASNS,CLU,CP,EFEMP2,FCGR2A,FXYD5,GPNMB,LCN2,MRC1,Ms4a6b,PSMB8,S100A11,SPP1,TIMP1,TMSB10/TMSB4X,Tpm1,TSPAN8,TUBB
PZvMZ		fenamic acid		chemical reagent	Inhibited	-4.438	bias	-0.454	-2.424	3.28e-08	A2M,ANXA2,ASNS,CLU,CP,EFEMP2,FCGR2A,FXYD5,GPNMB,LCN2,MRC1,Ms4a6b,PSMB8,S100A11,SPP1,TIMP1,TMSB10/TMSB4X,Tpm1,TSPAN8,TUBB
PZvHZ		CD 437		chemical drug	Activated	5.114	bias	0.349	2.907	1.4e-07	ALDOA,AP2M1,APC2,ARF1,ARHGDIB,ATP5F1A,ATP5MC3,ATP6V0C,BANF1,CCT2,CDK4,EEF2,GNAS,HSP90AA1,IMP3,ITM2B,MAN1B1,MEN1,MGST1,NACA,NPM1,ODC1,PFN1,RBMX,ROBO4,RPL13,RPS15,SLC25A3,SLC25A37,SLC25A5,SLC30A5,SOD1,SSR2,TMEM14C,TMSB10/TMSB4X,TP53,UBL5,VDAC2,XRN2,YWHAZ
PZvHZ		ST1926		chemical drug	Activated	5.03	bias	0.408	2.631	6.18e-08	ACTB,AP2M1,ARF1,ATP5F1A,CCT2,CDK4,CFL1,EEF2,GNAS,HSP90AA1,IMP3,ITM2B,MAN1B1,MEN1,MGST1,NACA,NPM1,ODC1,PFN1,ROBO4,RPL13,RPS15,SLC25A3,SLC25A37,SLC30A5,SOD1,SRP72,SSR2,TMEM14C,TMSB10/TMSB4X,TP53,UBL5,VDAC2,YWHAE,YWHAZ
PZvHZ		RICTOR		other	Activated	4.668	bias	0.291	2.648	8.15e-08	ATP5F1A,ATP5MC3,ATP5PB,ATP5PD,ATP6AP1,ATP6V0B,ATP6V0C,ATP6V1B2,ATP6V1G3,ATP6V1H,BCL2L11,CD4,CD69,COX4I1,COX5A,FAU,HIF1A,IFI16,NDUFA3,NDUFA4L2,NDUFB10,NDUFB7,NDUFS2,NDUFV2,PRKCB,PSMA2,PSMA3,PSMB7,PSMB8,PSMB9,PSMC3,PSMC4,PSMC5,PSMD6,PSME1,PSME3,PSME4,PTGS2,RPL17,RPL7,RPLP0,RPS15,RPS24,RPS5,SDHD,Slfn2,SREBF1,UQCRFS1,VCAM1	AKT1,CTNNB1,FOXO1,FOXO3,JUN,MAX,MLXIPL,MTOR,MYC,NFKBIA,NFkB (complex),NR4A1,PPARA,Pkc(s),RICTOR,SP1,STAT1,STAT3,STAT5a/b,STAT6,TP53
PZvHZ		mir-21		microrna	Activated	4.626	bias	0.277	2.837	5.05e-05	AIF1,ALOX15,ARF4,BTG2,CARD6,CASP4,CCT8,CLU,COL1A1,COL3A1,CSE1L,DBP,FCGR2A,FGF1,FGL2,GBP7,GPBP1,Hmgb2 (includes others),IFI16,INPP5D,IRF1,IRGM,KIFC1,Ldha/RGD1562690,MMP9,NPAS2,PIP4K2A,PLAT,RAB7B,RHOB,SLC16A10,SLC25A37,Slfn2,Spry1,TIAM1,TIMP3,TMEM97,TOP2A,TP53,TRDN,VCAM1,YWHAB,YWHAZ	Ap1,CEBPB,ERK,IFNG,IL6,IRF1,JUN,Jnk,NFKBIA,NFkB (complex),SMAD3,STAT1,STAT3,STAT5a/b,STAT6,TP53,mir-21
PZvHZ		miR-1-3p (and other miRNAs w/seed GGAAUGU)		mature microrna	Activated	4.011	bias	0.424	1.767	0.000776	AGRN,ANPEP,ARF4,ATP6V1B2,Calm1 (includes others),CAP1,CNN3,CPOX,CTSC,FERMT2,G6PD,GOLGA7,IGF1,LIN7C,NRP1,PLEKHB2,PPIB,PTBP1,PTBP2,RABL2A,RBM47,SH2D4A,SHTN1,SLC44A1,SYNE1,TAGLN2,TIMP3,TMSB10/TMSB4X,TPPP
PZvHZ		ETV6-RUNX1		fusion gene/product	Activated	3.918	bias	0.301	1.847	3.01e-07	ABCG1,ARHGAP24,ARHGAP25,BCL11A,BCL3,BLK,BMP2,CD40,CD48,Cdc42,CDC42EP2,CDH2,CFL1,CORO1A,CYBB,FERMT2,FGD2,FGFR1,GIMAP4,H4-16,HCST,IFI16,IFI30,INTS2,IRF1,IRF8,ITGAL,JAK1,LCP2,MKNK2,MME,MMP9,MN1,MS4A1,NCK1,NOTCH1,NPY,PROM1,PSMB9,PTPRC,PTPRCAP,RASGRP2,RBCK1,RSAD2,SPP1,STAT6,TBC1D10C,TCF7L2,TNFRSF14,TNFSF13,TPP1,VAV1,ZFHX3
PZvHZ		let-7a-5p (and other miRNAs w/seed GAGGUAG)		mature microrna	Activated	3.473	bias	0.424	1.016	1.54e-06	BIRC5,CARHSP1,CCNE1,CDH2,CHMP2A,CIAO2A,COL1A1,COL24A1,COL3A1,COL4A1,COL4A2,CSDE1,HBA1/HBA2,HMOX1,ITGA1,LOXL2,LOXL4,MMP9,NID1,OTULINL,PDGFA,POLD2,PRDM1,PTGS2,PXDN,RHOB,SCD,SLC1A4,SLC38A1,SMC1A,SMOX,SPARC,TAGLN,Tpm1,VCAN	CEBPB,IL6,JUN,NFKBIA,NFkB (complex),STAT3,let-7a-5p (and other miRNAs w/seed GAGGUAG)
PZvHZ		ABCB6		transporter	Activated	3.45		-0.03	3.552	0.000106	ALAD,ALAS2,CPOX,Cyp2d22,FECH,GLRX5,HK1,HMBS,KLF1,PRDX2,SLC25A37,UROS
PZvHZ		GFI1		transcription regulator	Activated	3.444	bias	0.359	1.903	0.00859	ANXA6,BCL3,CARD6,CD40,CD53,CDKN1B,CSF1,CXCR4,GADD45G,GFI1B,GIMAP4,GUSB,HSP90AB1,IRF1,KLF2,LPAR1,LTBR,Pmaip1,RAPGEF4,STAT4,TRAF2	Ap1,CEBPA,GFI1,IL10,IRF1,JUN,NFKB1,NFKBIA,NFkB (complex),PPARG,STAT3,TNF,cytokine
PZvHZ		SOCS1		other	Activated	3.415	bias	0.321	2.013	0.0102	A2M,CCNE1,CD40,CD69,CDK4,DUSP1,FCER1G,H2-T24,IFI16,IL4R,IRF1,IRGM,MMP12,PTGS2,RALGDS,RSAD2,SOCS3,STAT6,VAV1,VCAM1
PZvHZ		IFNG		cytokine	Inhibited	-5.039		-0.163	-2.799	4.34e-23	A2M,ABCC1,ABI1,ABLIM3,ACE,ACO1,ACSS1,ACTB,ADAMTS9,ADGRG2,AGRN,AHCY,AIF1,ALOX15,ALPL,AQP1,ASNS,ATF3,ATF4,ATP1A1,AUTS2,B2M,BCL2L11,BCL3,BLNK,BMF,BMP6,BST1,C1QC,C2,CALB2,CAPN1,CARD6,CASP2,CASP4,Ccl6,Ccl9,CCR1,CD200,Cd24a,CD36,CD38,CD4,CD40,CD5L,CD68,CD74,CDC25B,CDH13,CDK4,CDKN1B,CH25H,CLEC7A,CMPK2,COL1A1,CORO1A,CP,CRABP1,CRLF1,CSE1L,CSF1,CSF1R,CTNNB1,CTSB,CTSC,CTSH,CTSZ,CXCL12,CXCR4,CYBB,DAPK1,DBP,D…	Ap1,CEBPA,IFNG,IL10,IL1B,JUN,NFKB1,NFKBIA,NFkB (complex),PPARG,STAT1,STAT3,STAT5a/b,STAT6,TNF
PZvHZ		TNF		cytokine	Inhibited	-4.86		-0.148	-2.606	7.89e-22	A2M,ABCC1,ABCD2,ABTB2,Acan,ACE,ACP5,ACSL1,ACTB,AEBP1,AKAP12,ALAD,ANGPT2,ANPEP,AOC3,AQP1,AQP3,ARF4,ARHGDIB,ATF3,ATF4,ATP1A1,B2M,B4GALNT1,BAMBI,BCL2L11,BCL3,BIRC5,BMP2,BMP4,BMP6,BPGM,BTBD3,BTG2,BTG3,BTRC,CA2,CAMP,CARD6,CASP2,CASP4,Ccl6,Ccl9,CCN3,CCN4,CCNE1,CCR1,CD200,CD36,CD38,CD4,CD40,CD69,CDH13,CDH2,CDK4,Celf1,CFD,CH25H,CHI3L1,CHST2,CLDN11,CLDN5,CLU,COL16A1,COL1A1,COL3A1,CP,CPT1A,CRISPLD2,CRLF1,C…	AR,Ap1,CEBPB,IFNG,IKBKB,IL1B,IL6,IRF1,JUN,NFKB1,NFKBIA,NFkB (complex),PPARG,STAT1,STAT3,TNF,TP53
PZvHZ		lipopolysaccharide		chemical drug	Inhibited	-4.824		-0.206	-1.586	5.16e-36	ABCC1,ABCC4,ABCG1,ACE,ACO1,ACP5,ACSL1,AK4,AKAP13,ALOX15,ANGPT2,ANGPTL2,ANK2,APLNR,APOBEC1,AQP1,AQP3,ARPC1B,ASAP1,ATF3,ATF4,ATP1A1,ATP6AP1,BAMBI,BCL2L11,BCL3,BLNK,BMP2,BMP4,BTK,C1QC,CACNA1D,CALCR,Calm1 (includes others),CAMP,CARD6,CASP4,CASR,Ccl9,CCN4,CCNE1,CCNL1,CCR1,CD200,Cd24a,CD2AP,CD36,CD38,CD4,CD40,CD48,Cd52,CD53,CD68,CD69,CD74,CDC42EP2,CDH2,CDK4,CFD,CH25H,CHI3L1,CKAP4,CLDN5,CLEC7A,CMPK2,COL…	CEBPA,CEBPB,IFNG,IL1B,IL6,IRF1,JUN,NFKB1,NFKBIA,NFkB (complex),PPARG,SMAD3,SMAD4,SMAD7,SP1,STAT1,STAT3,TGFB1,TNF,TP53,lipopolysaccharide
PZvHZ		captopril		chemical drug	Inhibited	-4.784		-0.094	-4.302	2.93e-11	A2M,ACE,ASNS,BIRC5,CAPN6,CLU,CP,EFEMP2,FCGR2A,HMOX1,IGFBP6,LCN2,MMP9,MRC1,Ms4a6b,MYO6,POSTN,PSMB8,PTGS2,S100A11,SERPING1,SPP1,TGFB2,TIMP1,TMSB10/TMSB4X,Tpm1,TSPAN8	AGT,AGTR1,AKT1,AMPK,Ap1,CTNNB1,EGR1,ERK1/2,FOXO1,FOXO3,HIF1A,JUN,MYC,NFKB1,SIRT1,SP1,STAT3,TP53,USF1,captopril
PZvHZ		Vegf		group	Inhibited	-4.76	bias	-0.312	-1.872	3.45e-13	A2M,ACE,ACKR4,ADGRF5,AKAP12,AKAP13,ANGPT2,ANGPTL2,ANPEP,APLNR,ASNS,ATF3,BCL2L11,BIRC5,BMP2,BTBD3,CA2,CD40,CD93,CDC25B,CHI3L1,CRABP1,CRLF1,CSE1L,CSGALNACT1,CTNNB1,CXCL12,CXCR4,CYYR1,DTYMK,DUSP6,EBP,EMCN,EPHA4,FLNA,GATA1,GRB10,GUCY1B1,HERPUD1,HIF1A,HK2,HMOX1,HPSE,IGFBP3,IL6ST,IRF1,JAM2,KLF1,KMT2A,LCN2,LDLR,LEF1,LPAR1,LRIG1,LRP8,MAGI1,MAZ,MCM5,MEF2C,MEOX2,MGST2,MMP9,MYCN,NOS3,NOTCH1,NPL,NRCAM,NRP1,N…	AR,Akt,Ap1,CTNNB1,EGFR,FOXC2,FOXO3,HIF1A,JUN,NFKB1,NFKBIA,NFkB (complex),NOTCH1,P38 MAPK,PPARG,SMAD3,STAT3,TP53,VEGFA,Vegf
PZvHZ		vancomycin		biologic drug	Inhibited	-4.74		-0.241	-3.599	3.2e-07	A2M,AASS,ASNS,CAPN6,CLU,CP,EFEMP2,FCGR2A,FXYD5,GPNMB,HMOX1,LCN2,MRC1,Ms4a6b,PSMB8,S100A11,SCD,SPP1,TIMP1,TMSB10/TMSB4X,Tpm1,TSPAN8,TUBB	FOS,Ige,JUN,NFkB (complex),STAT3,STAT5a/b,vancomycin
PZvHZ		IRF7		transcription regulator	Inhibited	-4.716	bias	-0.424	-2.718	0.0107	ATF4,ATP5F1A,CASP4,CD40,CD69,CMPK2,IFI16,IFI44L,IFITM3,IRF1,IRF8,IRGM,ITGAX,PARP14,PLAC8,PLSCR1,PSMB8,PSMB9,PSME1,RSAD2,S100A8,TAP2,Trim30a/Trim30d
PZvHZ		CSF2		cytokine	Inhibited	-4.486	bias	-0.332	-1.913	1.14e-07	ABCG1,ACE,ACP5,BCL2L11,BCL3,BIRC5,CARD6,CASP2,CCR1,CD38,CD40,CD69,CD74,CDKN1B,CENPE,CLEC7A,CSF1,CSF1R,CTSC,CXCR4,CYBB,DUSP2,DUSP6,EFEMP2,EPOR,GATA1,GLB1,GUSB,HIF1A,HJURP,HK2,HMOX1,ID3,IFITM3,IGF1,IK,IL16,INPP5D,ITGAX,KLF1,LAMP2,LCP1,LOC100909630/RT1-DMb,MCM5,MCM6,MME,MMP9,MRC1,NACA,NCAM1,NFATC2,NFE2,NRP1,ODC1,PLAU,PLK1,PMP22,PTGER4,PTGS2,RECQL4,RGL2,RHOH,RRM2,SLC1A5,SLC30A4,Slfn2,SNRPD1,SOCS3,SOR…	CEBPA,CEBPB,CISH,CSF2,IFNG,IL4,IL6,IRF1,JUN,MYC,NFKBIA,NFkB (complex),PPARG,STAT1,STAT3,STAT5a/b,STAT6,TNF,TP53
PZvHZ		fenamic acid		chemical reagent	Inhibited	-4.444	bias	-0.362	-2.834	3.03e-07	A2M,ASNS,CAPN6,CLU,CP,EFEMP2,FCGR2A,FXYD5,GPNMB,LCN2,MRC1,Ms4a6b,PSMB8,S100A11,SPP1,TIMP1,TMSB10/TMSB4X,Tpm1,TSPAN8,TUBB
PZvHZ		VEGFA	0.322	growth factor	Inhibited	-4.443	bias	-0.317	-1.948	1.75e-15	ABCC1,ACE,ACSL1,AK4,ANGPT2,ANPEP,ATP5MC3,BCL6B,BIRC5,BMP2,BMP4,BTK,Ccl9,CCNE1,CD36,CD40,CD68,CDKN1B,COL1A1,CST3,CTNNB1,CTSB,CXCL12,CXCR4,DECR1,E2F2,EPHB4,ETFA,ETV4,FGFR1,GRB10,HIF1A,HK1,HMOX1,ID3,IGFBP5,INPP5D,ITGA1,LMNA,MEF2C,MEOX2,MMP12,MMP9,MYCN,NFATC2,NOS3,NOTCH1,NRP1,PCNA,PLAT,PLAU,PLPP3,PTGS2,RASGRP3,RUNX1,SDHD,SERPINE1,SLC25A5,SPARC,ST5,SYNM,TAL1,THBD,TIMP1,TMSB10/TMSB4X,TOMM22,TP53,TSPO,V…	Akt,CEBPB,CTNNB1,EGR1,FGF2,FOXO1,FOXO3,IL6,JUN,NFKBIA,NFkB (complex),NOTCH1,P38 MAPK,PPARG,RUNX2,SMAD3,SMARCA4,SP1,STAT1,STAT3,TP53,VEGFA
MZvHZ		CG		complex	Activated	2.385	bias	0.298	1.674	0.0254	FGL2,FHL1,HAPLN1,HK2,IGF1,LIMCH1,PRKG2,WNT4
MZvHZ		IL10RA	-0.239	transmembrane receptor	Activated	2.309		0.015	2.258	5.29e-05	ASPN,COL14A1,FHL1,Gsta4,NDRG2,OCLN,PF4,POSTN,RGS18,SCIN,SLC16A3,THBS4
MZvHZ		FOXO3		transcription regulator	Activated	2.236		0.094	2.027	0.23	Acan,COMP,FMOD,IGF1,SOX9
MZvHZ		CREBBP	-0.383	transcription regulator	Activated	2.213	bias	0.297	1.556	0.00162	CXCL12,FGFR3,GLI1,GRIA2,IL17RE,MIA,NPAS2,NTRK3,PHIP,SIN3A,TESC
MZvHZ		AGT	-0.166	growth factor	Activated	2.187		0.224	1.576	0.0916	ALOX12,CREB5,GRK5,IGF1,MATN2,OCLN,POSTN,SERPINB2
MZvHZ		FOXO1		transcription regulator	Activated	2.156		0.222	1.54	0.0341	Acan,Cdkn1c,COMP,FMOD,FOXA2,IGF1,SERPINB2,SOX9,WNT4
MZvHZ		GLI2	0.472	transcription regulator	Activated	2.152		0.202	1.718	0.00378	FOXA2,GLI1,HK2,PTCH1,SOX9	GLI1,GLI2,GLI3,SHH,SUFU,TP53
MZvHZ		SHH		peptidase	Activated	2.043	bias	0.3	1.278	0.000365	FOXA2,GLI1,HK2,IGF1,IGF2,OCLN,PTCH1,SOX9	AR,Akt,CTNNB1,GLI1,GLI2,GLI3,HIF1A,NFKBIA,PI3K (complex),SHH,SMO,SUFU,TP53
MZvHZ		HIF1A		transcription regulator	Activated	2.018	bias	0.311	1.009	0.001	ALDOC,CA9,Cdkn1c,COX4I2,CXCL12,FHL1,HK2,IGF1,IGF2,LOXL2,SLC16A3,SOX9	AR,Akt,CTNNB1,EPAS1,ESR1,GLI1,GLI2,GLI3,HIF1A,HIF1AN,NFKBIA,SMAD4,TCF,TP53
MZvHZ		beta-estradiol		chemical - endogenous mammalian	Activated	2.015		0.131	1.306	0.00166	ART3,CA12,CHRDL2,CLEC1B,COMP,CXCL12,ECHDC2,EZH2,FGF1,FGFR3,FHL1,FMOD,GPT2,H19,IGF1,IGF2,MATN2,Mcpt1,MMRN1,Muc1,MYO10,NDRG2,NPTX1,NPY1R,NTRK3,OCLN,PAMR1,PLXDC1,RGS18,SEMA3C,SOX9,THBS4,TPD52L1,TPR,WNT4	CTNNB1,ESR1,ESR2,FGF2,PGR,TP53,beta-estradiol,estrogen receptor,progesterone
MZvHZ		EGLN		group	Inhibited	-2.574	bias	-0.439	-1.445	0.001	AK4,ALDOC,CA9,FSTL3,HK2,SLC16A3,SOX9	AR,CTNNB1,EGLN,EPAS1,HIF1A
MZvHZ		tamoxifen		chemical drug	Inhibited	-2.335		0.022	-2.385	0.0362	CXCL12,H19,IGF1,IGF2,LOXL2,NRCAM,SOX9
MZvHZ		filgrastim		biologic drug	Inhibited	-2.223		-0.109	-1.917	0.0646	CAVIN2,CMTM5,COL27A1,FGL2,MMP12,MS4A6A,MYO10,PF4
MZvHZ		VCAN		other	Inhibited	-2.121		0.048	-2.257	0.000186	ANXA8/ANXA8L1,COMP,CXCL12,FNDC1,PLA2G2A,PRELP,TCF7L2,WNT4
MZvHZ		PTCH1	1.215	transmembrane receptor	Inhibited	-2.117		-0.219	-1.653	7.73e-06	GLI1,IGF2,PTCH1,SOX9,TNNI2	CTNNB1,GLI1,GLI2,PTCH1,SHH,SMO,SUFU,TP53
MZvHZ		STAT5a/b		group	Inhibited	-2		0.132	-2.264	0.0336	CAVIN2,CLEC1B,IGF1,PF4
